# Supplementary material for: Unigene-based RNA-seq provides insights on drought stress responses in Marsdenia tenacissima
Source: PLoS One. 2018 Nov 30;13(11):e0202848. doi: 10.1371/journal.pone.0202848 (PMC6268015; doi:10.1371/journal.pone.0202848)
Supplement: S2 Table — (XLSX) [file pone.0202848.s002.xlsx]

## Sheet: Table S2 Differential expressed
Differentially expressed genes that were down-regulated in the CK vs. T1comparison and up-regulated in the T1 vs. T2 comparison
GeneID	Length	CK_Uniq_reads_num(32825505)	CK_Coverage	CK_RPKM	T1_Uniq_reads_num(36000522)	T1_Coverage	T1_RPKM	T2_Uniq_reads_num(34428760)	T2_Coverage	T2_RPKM	Description	Pathway	GO Component	GO Function	GO Process
Unigene0002115	1995	81	0.9845	1.23689	26	0.7128	0.362011	143	0.984	2.08196	PREDICTED: IST1-like protein-like, partial [Cucumis sativus]	-	-	-	-
Unigene0005398	899	10611	0.9989	359.571	2601	0.9989	80.3659	9785	0.9978	316.14	--	-	-	-	-
Unigene0003855	1096	144	0.9918	4.00258	22	0.7363	0.557575	97	0.9617	2.57063	DNA glycosylase superfamily protein isoform 1 [Theobroma cacao]	ko03410//Base excision repair	-	-	-
Unigene0009998	2793	258	0.961	2.81409	43	0.7555	0.42765	131	0.9603	1.36232	PREDICTED: probably inactive leucine-rich repeat receptor-like protein kinase IMK2-like [Solanum lycopersicum]	-	-	-	-
Unigene0016040	4453	861	0.9975	5.89032	75	0.7368	0.467843	611	0.9811	3.98536	PREDICTED: LOW QUALITY PROTEIN: DNA repair protein RAD50-like [Vitis vinifera]	ko03440//Homologous recombination;ko03450//Non-homologous end-joining	-	-	-
Unigene0046961	1434	42	0.8982	0.892254	4	0.2399	0.0774822	46	0.9484	0.931724	PREDICTED: pentatricopeptide repeat-containing protein At1g80880, mitochondrial-like [Vitis vinifera]	-	-	-	-
Unigene0024188	503	71	0.8469	4.3001	20	0.8012	1.10447	103	0.992	5.94768	hexose carrier, partial [Ricinus communis]	-	-	-	-
Unigene0020812	345	31	0.8	2.73736	4	0.6145	0.322057	24	0.7913	2.02056	--	-	-	-	-
Unigene0012205	1519	1341	0.9908	26.8943	610	0.9901	11.1548	1326	0.9908	25.355	PREDICTED: nifU-like protein 3, chloroplastic-like [Fragaria vesca subsp. vesca]	-	-	GO:0046914//transition metal ion binding;GO:0051540	GO:0009058//biosynthetic process
Unigene0011224	1609	1962	0.9994	37.1477	696	0.9242	12.0156	1572	0.9733	28.3776	8-amino-7-oxononanoate synthase [Theobroma cacao]	-	GO:0009534//chloroplast thylakoid	-	-
Unigene0007023	543	43	0.8877	2.41244	11	0.7624	0.562709	80	0.9319	4.27926	--	-	-	-	-
Unigene0014168	1251	7649	0.9704	186.267	1769	0.8665	39.2791	10962	0.992	254.514	PREDICTED: remorin-like [Cucumis sativus]	-	-	-	-
Unigene0007765	2356	998	0.9966	12.9046	447	0.9945	5.27016	975	0.9767	12.0201	PREDICTED: tRNA-specific adenosine deaminase, chloroplastic-like [Vitis vinifera]	-	-	GO:0003824//catalytic activity	-
Unigene0018786	1669	1850	0.994	33.7679	587	0.9838	9.76951	1280	0.9892	22.2757	Branchless trichome [Theobroma cacao]	-	GO:0043231//intracellular membrane-bounded organelle	-	GO:0000904//cell morphogenesis involved in differentiation;GO:0009639//response to red or far red light
Unigene0005553	1600	263	0.9187	5.00754	84	0.95	1.45831	228	0.9994	4.13898	PREDICTED: protein AF-9-like [Setaria italica]	-	-	-	-
Unigene0015884	1788	125	0.9855	2.12976	49	0.8266	0.761237	96	0.9838	1.55949	PREDICTED: mitochondrial translocator assembly and maintenance protein 41 homolog [Solanum lycopersicum]	-	-	-	-
Unigene0047097	1453	1357	0.9374	28.4513	258	0.8837	4.93225	833	0.989	16.6517	NC domain-containing protein-related [Theobroma cacao]	-	-	-	-
Unigene0010592	1528	717	0.9993	14.295	217	0.9221	3.94482	608	0.9863	11.5574	PREDICTED: probable inactive shikimate kinase like 1, chloroplastic-like [Solanum lycopersicum]	ko01100//Metabolic pathways;ko01110//Biosynthesis of secondary metabolites;ko00400//Phenylalanine, tyrosine and tryptophan biosynthesis	-	-	-
Unigene0015523	1613	1060	0.9988	20.0198	443	0.9938	7.62888	1766	0.9926	31.8006	PREDICTED: zinc finger CCCH domain-containing protein 32 isoform 1 [Vitis vinifera]	-	-	-	-
Unigene0021925	775	78	0.8581	3.06607	4	0.5497	0.143367	29	0.9432	1.08686	dicer-like 2 protein [Nicotiana attenuata]	-	-	-	-
Unigene0016026	1682	1846	0.997	33.4345	648	0.9923	10.7014	1400	0.9976	24.1758	PREDICTED: dynamin-related protein 4C-like [Solanum lycopersicum]	-	-	-	-
Unigene0000244	676	140	0.9793	6.30914	44	0.8476	1.80799	162	0.9571	6.9606	Stigma-specific Stig1 family protein [Arabidopsis thaliana]	-	-	-	-
Unigene0037810	2050	114	0.9937	1.6941	7	0.3961	0.0948496	50	0.9361	0.708426	streptococcal hemagglutinin-like protein [Oryza sativa Japonica Group]	-	-	-	-
Unigene0022279	794	504	0.9647	19.3374	30	0.9345	1.04952	121	0.9559	4.42633	2-oxoglutarate-dependent dioxygenase [Populus trichocarpa]	-	-	GO:0016491//oxidoreductase activity	-
Unigene0021202	2666	426	0.9674	4.86786	146	0.9974	1.52119	540	0.9884	5.88318	inositol-1,4,5-triphosphate-5-phosphatase [Solanum lycopersicum]	-	-	GO:0016628//oxidoreductase activity, acting on the CH-CH group of donors, NAD or NADP as acceptor;GO:0052745//inositol phosphate phosphatase activity	GO:0046488//phosphatidylinositol metabolic process;GO:0043647//inositol phosphate metabolic process
Unigene0019930	819	77	0.9817	2.86415	19	0.9524	0.644408	49	0.9499	1.73776	purple acid phosphatase 1 [Solanum tuberosum]	ko00740//Riboflavin metabolism	-	-	-
Unigene0016027	550	393	0.9709	21.768	131	0.9818	6.61607	269	0.9636	14.2059	Dynamin related protein 4C [Theobroma cacao]	-	-	-	-
Unigene0026633	1771	101	0.7973	1.73737	50	0.9097	0.784229	329	0.9893	5.3958	NAC domain protein, IPR003441 isoform 1 [Theobroma cacao]	-	-	GO:0003676//nucleic acid binding	GO:0009725//response to hormone;GO:0006351//transcription, DNA-templated
Unigene0009354	1359	115	0.9463	2.57791	37	0.8492	0.756264	94	0.9625	2.00903	PREDICTED: bifunctional aspartokinase/homoserine dehydrogenase 1-like [Solanum lycopersicum]	-	-	GO:0016616//oxidoreductase activity, acting on the CH-OH group of donors, NAD or NADP as acceptor;GO:0016772//transferase activity, transferring phosphorus-containing groups;GO:0000166//nucleotide binding	GO:0006566//threonine metabolic process;GO:0006549//isoleucine metabolic process;GO:0006796//phosphate-containing compound metabolic process;GO:0000097//sulfur amino acid biosynthetic process
Unigene0007360	825	2375	0.9952	87.6997	434	0.9733	14.6126	2440	0.9915	85.9042	pistil-specific extensin-like protein [Solanum nigrum]	-	-	-	-
Unigene0007890	1094	1394	0.9991	38.8181	738	0.9945	18.7383	2858	0.9991	75.8793	endo-beta-1,4-D-glucanase precursor [Solanum lycopersicum]	-	-	GO:0005488//binding;GO:0004553//hydrolase activity, hydrolyzing O-glycosyl compounds	GO:0044238
Unigene0009471	305	27	0.9607	2.69682	-	-	-	16	0.7639	1.5237	--	-	-	-	-
Unigene0017575	2221	2234	0.9977	30.6424	1193	0.9991	14.9205	2462	0.9995	32.1972	Ras-related small GTP-binding family protein isoform 2 [Theobroma cacao]	-	GO:0044464	GO:0032550	GO:0035556//intracellular signal transduction
Unigene0021507	4564	4254	0.9965	28.3949	1702	0.9932	10.3587	3508	0.9879	22.3251	PREDICTED: sterol 3-beta-glucosyltransferase-like [Solanum lycopersicum]	-	-	GO:0035251//UDP-glucosyltransferase activity	GO:0030258//lipid modification
Unigene0007923	608	4868	0.9984	243.913	1118	0.9967	51.0775	3252	0.9984	155.355	Photosystem I subunit O [Theobroma cacao]	ko00195//Photosynthesis	GO:0009521;GO:0009536//plastid	-	GO:0009765//photosynthesis, light harvesting
Unigene0008470	1297	795	0.9992	18.6731	194	0.8728	4.15483	865	0.9892	19.3711	PREDICTED: bifunctional monodehydroascorbate reductase and carbonic anhydrase nectarin-3-like isoform 1 [Solanum lycopersicum]	ko00910//Nitrogen metabolism	-	-	-
Unigene0004652	2964	773	0.9929	7.94493	304	0.9592	2.84896	1494	0.9902	14.6403	AT2G30990 [Arabidopsis thaliana]	-	-	-	-
Unigene0011028	2300	757	0.9887	10.0267	306	0.9465	3.6956	2257	0.9996	28.5025	ABC-2 type transporter family protein [Theobroma cacao]	-	-	GO:0017111//nucleoside-triphosphatase activity	-
Unigene0014657	3083	1158	0.9932	11.4426	499	0.9929	4.49592	1068	0.9698	10.0618	FZO-like [Theobroma cacao]	-	-	-	-
Unigene0011016	1609	5815	0.9975	110.099	492	0.9832	8.49377	24306	0.9994	438.769	Methyltransferase [Theobroma cacao]	-	-	-	-
Unigene0002642	764	314	0.8966	12.5206	127	0.8207	4.61744	1025	0.9987	38.9681	Sequence-specific DNA binding transcription factors isoform 2 [Theobroma cacao]	-	-	-	-
Unigene0000441	1493	37	0.9431	0.754971	9	0.4092	0.167446	50	0.9678	0.972722	PREDICTED: high mobility group B protein 10-like [Cicer arietinum]	-	-	-	-
Unigene0000463	472	111	0.9852	7.16423	5	0.4958	0.294252	32	0.8814	1.96919	predicted protein [Populus trichocarpa]	-	-	-	-
Unigene0042809	944	126	0.9862	4.06619	27	0.8358	0.79448	182	0.9576	5.59987	CCT motif family protein [Theobroma cacao]	-	-	-	-
Unigene0025073	853	50	0.8921	1.7857	9	0.7784	0.293079	39	0.8535	1.32799	Hop-interacting protein THI143 [Solanum lycopersicum]	-	-	GO:0015036//disulfide oxidoreductase activity	GO:0019725//cellular homeostasis
Unigene0006593	1733	2778	0.9902	48.834	589	0.9815	9.44078	1330	0.9833	22.2911	Polyol/monosaccharide transporter 5 isoform 1 [Theobroma cacao]	-	-	-	-
Unigene0014586	731	19	0.9549	0.791817	2	0.342	0.0759983	19	0.9179	0.754944	PREDICTED: peroxisomal membrane protein PMP22-like [Glycine max]	-	-	-	-
Unigene0000686	367	115	0.9973	9.54598	22	0.9782	1.66513	56	0.9564	4.43201	Uncharacterized protein TCM_017245 [Theobroma cacao]	-	-	-	-
Unigene0019299	1196	24912	0.9992	634.55	918	0.9674	21.3208	65461	0.9992	1589.75	heat shock protein [Ammopiptanthus mongolicus]	ko04141//Protein processing in endoplasmic reticulum	-	-	-
Unigene0015021	1355	84	0.9432	1.88855	10	0.5432	0.204999	35	0.8819	0.750252	PREDICTED: protein TPX2-like [Solanum lycopersicum]	-	-	-	-
Unigene0003474	1067	876	0.9981	25.0108	246	0.97	6.40416	778	0.9925	21.1784	PREDICTED: peptidyl-prolyl cis-trans isomerase FKBP17-2, chloroplastic-like [Fragaria vesca subsp. vesca]	-	-	-	-
Unigene0014688	3304	2326	0.9773	21.4466	1163	0.9955	9.77757	2613	0.9973	22.9709	PREDICTED: bromodomain adjacent to zinc finger domain protein 1A-like isoform X1 [Cicer arietinum]	-	-	-	-
Unigene0014683	1658	2898	0.9928	53.2479	813	0.9819	13.6206	1843	0.9982	32.2864	PREDICTED: tyrosine-specific transport protein-like [Vitis vinifera]	-	-	-	-
Unigene0011647	1264	2152	0.9992	51.8661	345	0.9929	7.58164	5413	0.9992	124.385	TBG6 protein precursor [Solanum lycopersicum]	-	-	GO:0015925;GO:0005488//binding	GO:0044238
Unigene0046345	477	44	0.9455	2.81011	12	0.5325	0.698802	68	0.847	4.14066	hypothetical protein MTR_5g010060 [Medicago truncatula]	-	-	-	-
Unigene0007541	1450	51	0.9828	1.0715	21	0.7303	0.402293	67	0.9566	1.3421	AR781, similar to yeast pheromone receptor [Arabidopsis thaliana]	-	-	-	-
Unigene0007537	676	702	0.9852	31.6358	66	0.9186	2.71199	234	0.9956	10.0542	ADP glucose pyrophosphorylase [Actinidia chinensis]	ko01100//Metabolic pathways;ko00500//Starch and sucrose metabolism;ko00520//Amino sugar and nucleotide sugar metabolism	-	-	-
Unigene0007382	1148	33	0.8502	0.875711	6	0.4747	0.145178	31	0.8206	0.784329	expressed protein [Oryza sativa Japonica Group]	-	-	-	-
Unigene0008179	2040	595	0.9877	8.88537	136	0.95	1.85183	390	0.9529	5.55281	PREDICTED: uncharacterized LOC101215292 [Cucumis sativus]	-	-	-	-
Unigene0012551	649	82	0.8767	3.84909	-	-	-	59	0.7288	2.6405	--	-	-	-	-
Unigene0007954	2027	3897	0.9097	58.5687	1981	0.8865	27.147	6797	0.9995	97.3962	T6D22.12 isoform 1 [Theobroma cacao]	-	GO:0043231//intracellular membrane-bounded organelle	-	-
Unigene0018858	2481	655	0.9633	8.04272	225	0.9968	2.51911	820	0.9988	9.59988	Kinase superfamily protein isoform 1 [Theobroma cacao]	-	-	-	-
Unigene0019010	1007	134	0.9861	4.05381	59	0.9057	1.62747	186	0.999	5.36491	PREDICTED: corepressor interacting with RBPJ 1-like [Cicer arietinum]	-	-	-	-
Unigene0007887	1199	1139	0.9992	28.9396	178	0.9658	4.12375	1764	0.9675	42.7325	NAC domain containing protein 36 [Theobroma cacao]	-	-	-	-
Unigene0010380	2519	1150	0.9984	13.9078	628	0.9555	6.92505	1264	0.9881	14.5746	PREDICTED: rop guanine nucleotide exchange factor 1-like [Solanum lycopersicum]	-	-	-	-
Unigene0022519	801	175	0.9888	6.65571	47	0.9064	1.62988	150	0.99	5.43923	PREDICTED: pentatricopeptide repeat-containing protein At4g04790, mitochondrial-like [Solanum lycopersicum]	-	-	-	-
Unigene0010053	2194	85	0.985	1.18024	19	0.6094	0.240552	159	0.9936	2.10494	Tyrosine-protein kinase Lyn [Medicago truncatula]	-	-	-	-
Unigene0023315	2396	14743	0.9604	187.451	7886	0.9374	91.4242	16932	0.9604	205.258	PREDICTED: aldehyde dehydrogenase family 2 member B4, mitochondrial-like [Fragaria vesca subsp. vesca]	ko01100//Metabolic pathways;ko01110//Biosynthesis of secondary metabolites;ko00010//Glycolysis / Gluconeogenesis;ko00620//Pyruvate metabolism;ko00330//Arginine and proline metabolism;ko00040//Pentose and glucuronate interconversions;ko00071//Fatty acid metabolism;ko00280//Valine, leucine and isoleucine degradation;ko00380//Tryptophan metabolism;ko00561//Glycerolipid metabolism;ko00640//Propanoate…	-	-	-
Unigene0024012	833	80	0.8379	2.92573	15	0.7479	0.500193	41	0.8559	1.42961	--	-	-	-	-
Unigene0005798	3300	5498	0.997	50.7551	2556	0.9985	21.5148	5844	0.9997	51.4369	PREDICTED: probable receptor protein kinase TMK1-like [Vitis vinifera]	-	GO:0031224//intrinsic component of membrane	GO:0032550;GO:0004702//receptor signaling protein serine/threonine kinase activity	GO:0035556//intracellular signal transduction;GO:0032147//activation of protein kinase activity
Unigene0026189	674	264	0.9421	11.9325	29	0.8947	1.19517	809	0.9985	34.8632	oxidoreductase/ transition metal ion binding protein [Arabidopsis lyrata subsp. lyrata]	-	-	-	-
Unigene0019014	1677	280	0.9875	5.08644	133	0.8014	2.20298	346	0.9571	5.99269	PREDICTED: uncharacterized LOC101207731 [Cucumis sativus]	-	-	-	-
Unigene0008224	541	622	0.9039	35.0253	255	0.9501	13.0928	1114	0.9815	59.809	hypothetical protein PRUPE_ppa018164mg [Prunus persica]	-	-	-	-
Unigene0036688	396	43	0.9949	3.30797	9	0.9722	0.631304	40	0.9975	2.93389	--	-	-	-	-
Unigene0010357	2411	75	0.9415	0.94766	40	0.5342	0.460844	77	0.9722	0.927624	PREDICTED: protein timeless homolog [Vitis vinifera]	-	-	-	-
Unigene0009842	1437	273	0.9847	5.78755	40	0.9756	0.773205	218	0.9916	4.40634	hypothetical retrotransposon [Ipomoea batatas]	-	-	-	-
Unigene0005919	494	74	0.998	4.56345	9	0.9757	0.506066	48	0.9858	2.82223	PREDICTED: RAB6-interacting golgin-like isoform X2 [Cicer arietinum]	-	GO:0005911//cell-cell junction;GO:0016020//membrane	-	-
Unigene0018268	3767	534	0.9955	4.31851	72	0.845	0.530919	682	0.9658	5.25857	PREDICTED: LOW QUALITY PROTEIN: uncharacterized LOC101221081 [Cucumis sativus]	-	-	-	-
Unigene0012930	680	59	0.9632	2.64321	10	0.575	0.408491	51	0.9132	2.17841	PREDICTED: uncharacterized protein LOC100251731 [Vitis vinifera]	-	-	-	-
Unigene0018541	496	188	0.9859	11.5469	40	0.998	2.24011	99	0.7903	5.79738	--	-	-	-	-
Unigene0012238	619	350	0.9952	17.2253	111	0.9483	4.98108	221	0.9015	10.37	PREDICTED: peptidyl-prolyl cis-trans isomerase CYP38, chloroplastic-like [Solanum lycopersicum]	-	GO:0009532//plastid stroma;GO:0044436;GO:0009534//chloroplast thylakoid	GO:0016859//cis-trans isomerase activity	GO:0009617//response to bacterium;GO:0018208//peptidyl-proline modification
Unigene0018477	2705	743	0.973	8.36778	374	0.8285	3.84057	1435	0.9867	15.4086	PREDICTED: aspartic proteinase-like protein 1-like [Solanum lycopersicum]	-	GO:0031225//anchored component of membrane	GO:0004175//endopeptidase activity	GO:0016485//protein processing
Unigene0008304	1489	1520	0.9987	31.0984	441	0.9893	8.22688	1248	0.9637	24.3444	PREDICTED: 50S ribosomal protein L9, chloroplastic-like [Solanum lycopersicum]	ko03010//Ribosome	-	-	-
Unigene0020034	968	57	0.9432	1.79386	17	0.7097	0.487826	44	0.938	1.32025	--	-	-	-	-
Unigene0011840	1612	1157	0.9814	21.8654	182	0.9671	3.13616	784	0.9764	14.1263	type-A response regulator [Catharanthus roseus]	ko04075//Plant hormone signal transduction	GO:0044424	GO:0004871//signal transducer activity;GO:0016772//transferase activity, transferring phosphorus-containing groups	GO:0006796//phosphate-containing compound metabolic process;GO:0009725//response to hormone;GO:0007165//signal transduction;GO:0010243//response to organonitrogen compound;GO:0009639//response to red or far red light;GO:0048511//rhythmic process
Unigene0019702	1912	591	0.9806	9.41647	154	0.9451	2.2373	781	0.9979	11.8643	PREDICTED: protein MID1-COMPLEMENTING ACTIVITY 1-like [Solanum lycopersicum]	-	-	-	-
Unigene0008688	623	403	0.9936	19.7063	112	0.9133	4.99369	275	0.9454	12.821	PREDICTED: auxilin-related protein 2-like [Glycine max]	-	-	-	-
Unigene0018994	2163	606	0.9995	8.53502	285	0.9834	3.65999	779	0.9982	10.4607	Histone-lysine N-methyltransferase, H3 lysine-9 specific SUVH6 [Medicago truncatula]	-	-	-	-
Unigene0016553	3393	9190	0.9982	82.5126	3836	0.9985	31.4041	10708	0.9994	91.6649	AGO4-2, partial [Nicotiana benthamiana]	-	GO:0000790//nuclear chromatin	GO:0008135//translation factor activity, nucleic acid binding	GO:0016246//RNA interference;GO:0006412//translation;GO:0003006//developmental process involved in reproduction;GO:0010528;GO:0006305;GO:0042742//defense response to bacterium;GO:0034968//histone lysine methylation
Unigene0010482	3686	5464	0.9807	45.159	1446	0.9579	10.8969	9227	0.9845	72.7083	PREDICTED: formin-like protein 1-like [Vitis vinifera]	-	-	-	-
Unigene0002757	917	24	0.9727	0.797316	4	0.506	0.121166	25	0.9967	0.791862	U-box domain-containing protein 9 [Theobroma cacao]	-	-	-	-
Unigene0030293	1132	103	0.9673	2.77191	32	0.9876	0.785226	74	0.9514	1.89873	PREDICTED: protein BREVIS RADIX [Vitis vinifera]	-	-	-	-
Unigene0007303	570	94	0.9421	5.02391	8	0.6737	0.389858	45	0.9263	2.29306	--	-	-	-	-
Unigene0013518	2818	821	0.9943	8.87546	221	0.9876	2.17842	462	0.9759	4.76189	EXS family protein [Theobroma cacao]	-	GO:0031224//intrinsic component of membrane	-	GO:0009267//cellular response to starvation
Unigene0009194	371	14	0.7601	1.14959	-	-	-	28	0.9623	2.19211	--	-	-	-	-
Unigene0010746	2352	184	0.994	2.38325	31	0.7377	0.366113	165	0.9796	2.03763	PREDICTED: probable rhamnogalacturonate lyase B-like [Solanum lycopersicum]	-	GO:0044437	GO:0003824//catalytic activity;GO:0005488//binding	GO:0044238
Unigene0014797	383	45	0.9086	3.57933	9	0.8747	0.652732	48	0.9582	3.64017	--	-	-	-	-
Unigene0030286	1872	48	0.9834	0.781131	2	0.1335	0.0296767	69	0.9434	1.07059	lipoxygenase [Zea mays]	ko01100//Metabolic pathways;ko00592//alpha-Linolenic acid metabolism;ko00591//Linoleic acid metabolism	-	-	-
Unigene0033828	1398	1279	0.9893	27.871	212	0.9714	4.21231	1240	0.9986	25.7628	AT5g25460/F18G18_200 [Arabidopsis thaliana]	-	GO:0005911//cell-cell junction;GO:0005618//cell wall	-	GO:0009628//response to abiotic stimulus;GO:0009653//anatomical structure morphogenesis
Unigene0002721	812	1346	0.9926	50.4984	244	0.9963	8.3469	677	0.9975	24.2165	Lactoylglutathione lyase / glyoxalase I family protein [Theobroma cacao]	-	GO:0009536//plastid	GO:0016491//oxidoreductase activity	-
Unigene0021312	2469	389	0.9866	4.79973	109	0.8663	1.2263	297	0.9753	3.49393	PREDICTED: lactation elevated protein 1-like [Solanum lycopersicum]	-	GO:0043231//intracellular membrane-bounded organelle	GO:0036094//small molecule binding;GO:0097159//organic cyclic compound binding	-
Unigene0003973	1403	73	0.9416	1.58509	3	0.2259	0.0593957	37	0.9401	0.765989	F12M16.15 [Arabidopsis lyrata subsp. lyrata]	-	-	-	-
Unigene0019642	4018	808	0.993	6.12618	267	0.9515	1.84583	1007	0.9913	7.27944	Starch synthase 4 isoform 1 [Theobroma cacao]	-	GO:0043231//intracellular membrane-bounded organelle	GO:0051536//iron-sulfur cluster binding;GO:0046527//glucosyltransferase activity	GO:0006073//cellular glucan metabolic process
Unigene0031372	824	31	0.9235	1.1461	6	0.5971	0.202262	33	0.9369	1.16323	Homeobox protein 20 [Theobroma cacao]	-	-	GO:0003677//DNA binding	GO:0010033//response to organic substance;GO:0006351//transcription, DNA-templated
Unigene0019415	4839	455	0.9845	2.86447	131	0.8033	0.751981	306	0.9783	1.83673	Methyltransferase FkbM family [Medicago truncatula]	-	-	-	-
Unigene0015383	1181	247	0.9763	6.37141	13	0.3336	0.305763	520	0.9653	12.7889	--	-	-	-	-
Unigene0017625	764	46	0.9306	1.83423	11	0.8128	0.399936	37	0.9359	1.40665	--	-	-	-	-
Unigene0006734	3671	262	0.9297	2.17423	88	0.9017	0.66587	217	0.9512	1.71694	PREDICTED: alpha,alpha-trehalose-phosphate synthase [UDP-forming] 1-like [Solanum lycopersicum]	-	-	GO:0035251//UDP-glucosyltransferase activity;GO:0019203//carbohydrate phosphatase activity	GO:0009756//carbohydrate mediated signaling;GO:0005991//trehalose metabolic process;GO:0006796//phosphate-containing compound metabolic process;GO:0007275//multicellular organismal development;GO:0003006//developmental process involved in reproduction;GO:0042546//cell wall biogenesis
Unigene0047856	1153	25	0.6461	0.66054	6	0.503	0.144548	56	0.9974	1.41071	Chromatin remodeling complex subunit-like protein isoform 1 [Theobroma cacao]	-	-	GO:0046872//metal ion binding;GO:0003676//nucleic acid binding	-
Unigene0007460	1103	25687	0.9991	709.458	111	0.9918	2.79537	31205	0.9991	821.727	PREDICTED: uncharacterized oxidoreductase At4g09670-like [Vitis vinifera]	-	-	-	-
Unigene0020756	1226	508	0.9967	12.623	258	0.9747	5.84548	641	0.9821	15.1861	PREDICTED: regulator of chromosome condensation-like [Solanum lycopersicum]	-	-	-	-
Unigene0017581	1589	165	0.8276	3.16336	88	0.9484	1.53833	211	0.9994	3.85689	PREDICTED: probable trehalose-phosphate phosphatase G-like [Solanum lycopersicum]	-	-	GO:0019203//carbohydrate phosphatase activity	GO:0006796//phosphate-containing compound metabolic process;GO:0005991//trehalose metabolic process
Unigene0008376	1293	115	0.9977	2.70949	22	0.7548	0.472624	64	0.9281	1.43767	PREDICTED: E3 ubiquitin-protein ligase ATL15-like [Solanum lycopersicum]	-	-	-	-
Unigene0010986	1794	679	0.9866	11.5302	299	0.9638	4.62956	821	0.9532	13.2923	succinic semialdehyde reductase isofom2 [Solanum lycopersicum]	-	GO:0043231//intracellular membrane-bounded organelle	GO:0016616//oxidoreductase activity, acting on the CH-OH group of donors, NAD or NADP as acceptor;GO:0048037//cofactor binding	GO:0006007//glucose catabolic process;GO:0009081//branched-chain amino acid metabolic process
Unigene0028604	370	58	0.8649	4.77546	9	0.7027	0.675666	41	0.9324	3.21855	predicted protein [Populus trichocarpa]	-	-	-	-
Unigene0012185	640	142	0.9625	6.75923	37	0.8063	1.60588	85	0.8609	3.8576	--	-	-	-	-
Unigene0015455	2194	72	0.8519	0.999734	22	0.6048	0.278533	148	0.9932	1.95931	PREDICTED: receptor-like protein 12-like [Vitis vinifera]	-	-	-	-
Unigene0021974	4057	2846	0.9672	21.3707	1271	0.9751	8.70225	2649	0.9527	18.9651	PREDICTED: pre-mRNA-processing protein 40A-like [Solanum lycopersicum]	ko03040//Spliceosome	-	-	-
Unigene0004724	970	387	0.9515	12.1542	113	0.8557	3.23592	295	0.932	8.83342	DHBP synthase RibB-like alpha/beta domain isoform 2 [Theobroma cacao]	-	GO:0043231//intracellular membrane-bounded organelle	GO:0003723//RNA binding	-
Unigene0000908	1725	539	0.9878	9.51893	144	0.9171	2.31881	692	0.9843	11.6519	Regulator of Vps4 activity in the MVB pathway protein isoform 1 [Theobroma cacao]	-	-	-	-
Unigene0018321	3016	782	0.9947	7.89885	289	0.9957	2.66169	770	0.9867	7.41546	PREDICTED: chloroplastic group IIA intron splicing facilitator CRS1, chloroplastic-like [Solanum lycopersicum]	-	GO:0009536//plastid	GO:0003676//nucleic acid binding	GO:0000377;GO:0009791//post-embryonic development
Unigene0034172	1335	621	0.997	14.1709	114	0.9903	2.372	349	0.9903	7.59316	PREDICTED: transcription factor MYB86 [Vitis vinifera]	-	-	-	GO:0050794//regulation of cellular process
Unigene0038133	729	55	0.9588	2.29839	-	-	-	78	0.8985	3.10775	predicted protein [Populus trichocarpa]	-	-	-	-
Unigene0004391	3668	399	0.9894	3.31384	197	0.9828	1.49186	614	0.9965	4.86203	PREDICTED: uncharacterized LOC101210450 [Cucumis sativus]	-	-	-	-
Unigene0023414	1517	232	0.9024	4.65898	64	0.8425	1.17189	180	0.9598	3.4464	Multidrug Resistance associated Protein 1 [Catharanthus roseus]	ko01100//Metabolic pathways;ko00564//Glycerophospholipid metabolism	-	-	-
Unigene0002795	488	222	0.9918	13.8587	76	0.9693	4.32598	173	0.9857	10.2969	PREDICTED: FHA domain-containing protein At4g14490-like [Solanum lycopersicum]	-	-	-	-
Unigene0030525	413	118	0.9685	8.70403	52	0.862	3.49739	108	0.9976	7.59543	--	-	-	-	-
Unigene0010640	2265	3392	0.9766	45.6222	1831	0.9775	22.4549	3975	0.9938	50.9739	PREDICTED: protein IQ-DOMAIN 31-like isoform 1 [Solanum lycopersicum]	-	-	-	-
Unigene0017814	737	29	0.9796	1.19872	4	0.5767	0.150759	22	0.9444	0.867029	--	-	-	-	-
Unigene0006105	1034	65	0.8569	1.91506	19	0.6886	0.510416	76	0.9942	2.13487	Prf [Solanum pimpinellifolium]	-	-	-	-
Unigene0010146	696	421	0.9871	18.4273	44	0.9382	1.75604	167	0.9784	6.96925	PREDICTED: S-norcoclaurine synthase-like [Solanum lycopersicum]	-	-	-	-
Unigene0014147	1714	77	0.9691	1.36857	2	0.1033	0.0324123	43	0.8431	0.728679	non-ltr retroelement reverse transcriptase [Rosa rugosa]	-	-	-	-
Unigene0016097	4516	738	0.9911	4.97841	228	0.9438	1.4024	677	0.996	4.35425	PREDICTED: kinesin-like calmodulin-binding protein-like [Solanum lycopersicum]	-	-	-	-
Unigene0024455	583	53	0.9811	2.76947	4	0.5798	0.190582	31	0.741	1.54444	PREDICTED: heavy metal-associated isoprenylated plant protein 26-like [Solanum lycopersicum]	-	-	-	-
Unigene0022132	1830	339	0.9721	5.64335	140	0.9667	2.12505	421	0.9699	6.68205	Prf [Solanum lycopersicum]	-	-	-	-
Unigene0009604	1365	64	0.9875	1.42835	13	0.5875	0.264546	47	0.8982	1.0001	PREDICTED: myb-related protein Zm38-like [Cucumis sativus]	-	-	GO:0003676//nucleic acid binding	-
Unigene0033819	1661	83	0.9037	1.52229	33	0.8453	0.551868	154	0.9729	2.69296	Auxin-responsive GH3 family protein [Theobroma cacao]	ko04075//Plant hormone signal transduction	GO:0009536//plastid	GO:0016881//acid-amino acid ligase activity	GO:0009700//indole phytoalexin biosynthetic process;GO:0000902//cell morphogenesis;GO:0051173//positive regulation of nitrogen compound metabolic process;GO:0009755//hormone-mediated signaling pathway
Unigene0015126	1049	130	0.9838	3.77534	64	0.9933	1.69471	165	0.9962	4.56864	PREDICTED: uncharacterized protein LOC101243852 [Solanum lycopersicum]	-	-	-	-
Unigene0000638	1545	145	0.9909	2.85909	51	0.8951	0.916923	146	0.9657	2.74475	NIMA-related serine/threonine kinase 1 isoform 2 [Theobroma cacao]	-	-	-	-
Unigene0022568	932	125401	0.9989	4098.96	55955	0.9989	1667.69	154666	0.9989	4820.12	chitinase [Medicago sativa]	-	-	-	GO:0008152//metabolic process
Unigene0020415	1958	390	0.9934	6.06793	157	0.9877	2.2273	412	0.9934	6.11172	PREDICTED: UPF0481 protein At3g47200-like [Fragaria vesca subsp. vesca]	-	-	-	-
Unigene0023906	600	125	0.985	6.34669	56	0.835	2.59256	131	0.8817	6.3416	--	-	-	-	-
Unigene0011738	1785	140	0.9905	2.38934	59	0.9171	0.918132	164	0.9737	2.6686	Zinc ion binding isoform 1 [Theobroma cacao]	ko04120//Ubiquitin mediated proteolysis	-	GO:0016874//ligase activity	GO:0044260;GO:0044238
Unigene0006860	2112	120	0.9555	1.73092	7	0.2405	0.0920652	113	0.9645	1.55404	Kinase interacting (KIP1-like) family protein [Arabidopsis thaliana]	-	-	-	-
Unigene0034618	693	51	0.9971	2.24195	2	0.2468	0.0801656	25	0.8918	1.04782	PREDICTED: germin-like protein subfamily 1 member 13-like [Solanum lycopersicum]	-	-	GO:0046872//metal ion binding	-
Unigene0015458	1475	2318	0.8759	47.8751	668	0.8488	12.5799	4203	0.9946	82.7649	PREDICTED: purine permease 3 [Vitis vinifera]	-	GO:0016020//membrane	GO:0015932//nucleobase-containing compound transmembrane transporter activity	GO:0071705;GO:0071702
Unigene0008686	1551	1140	0.9981	22.3914	187	0.9723	3.34905	805	0.9987	15.0752	PREDICTED: carboxymethylenebutenolidase homolog [Vitis vinifera]	ko01100//Metabolic pathways;ko01110//Biosynthesis of secondary metabolites	-	-	-
Unigene0000564	394	17	0.9162	1.31444	2	0.6269	0.141002	36	0.9264	2.6539	--	-	-	-	-
Unigene0020465	2160	170	0.9699	2.39764	34	0.7718	0.437236	306	0.9963	4.11478	PREDICTED: alpha-1,4 glucan phosphorylase L-2 isozyme, chloroplastic/amyloplastic-like [Solanum lycopersicum]	ko00500//Starch and sucrose metabolism	-	-	-
Unigene0021310	3603	684	0.9872	5.78336	207	0.9642	1.59587	2397	0.9939	19.3233	Transducin/WD40 repeat-like superfamily protein isoform 1 [Theobroma cacao]	-	-	-	-
Unigene0006057	4127	556	0.9612	4.1042	284	0.969	1.9115	1016	0.9961	7.15052	PREDICTED: ABC transporter B family member 13-like [Vitis vinifera]	-	GO:0031224//intrinsic component of membrane	GO:0032550;GO:0042626//ATPase activity, coupled to transmembrane movement of substances	GO:0042886//amide transport;GO:0015893//drug transport;GO:0009154//purine ribonucleotide catabolic process
Unigene0047555	853	51	0.8675	1.82142	4	0.4912	0.130257	31	0.9121	1.05558	PREDICTED: transcription factor bHLH135 [Vitis vinifera]	-	GO:0043231//intracellular membrane-bounded organelle	GO:0005515//protein binding	GO:0000902//cell morphogenesis;GO:0009725//response to hormone;GO:0048506;GO:0009639//response to red or far red light
Unigene0037590	1773	203	0.9932	3.488	74	0.9887	1.15935	873	0.9983	14.3016	Membrane protein-like protein [Medicago truncatula]	-	GO:0031224//intrinsic component of membrane	-	-
Unigene0013030	1588	390	0.978	7.48174	92	0.9458	1.60927	450	0.9559	8.23077	BZIP transcription factor family protein isoform 1 [Theobroma cacao]	ko04075//Plant hormone signal transduction	-	GO:0001071//nucleic acid binding transcription factor activity;GO:0003677//DNA binding	GO:0009908//flower development;GO:0006351//transcription, DNA-templated
Unigene0009247	1768	564	0.983	9.71819	155	0.914	2.43523	413	0.9932	6.78495	plastid envelope DNA binding protein [Pisum sativum]	-	-	-	-
Unigene0022901	1037	77	0.9769	2.26204	2	0.1948	0.0535726	40	0.9527	1.12037	PREDICTED: acid phosphatase 1-like [Solanum lycopersicum]	-	GO:0044444//cytoplasmic part	-	-
Unigene0023308	5648	2286	0.9952	12.3302	446	0.9809	2.19347	2383	0.9995	12.2548	Outer arm dynein light chain 1 protein isoform 1 [Theobroma cacao]	-	-	-	-
Unigene0015679	914	94	0.8928	3.13307	18	0.8807	0.547038	75	0.8906	2.38338	PREDICTED: peroxidase 64-like [Solanum lycopersicum]	ko01100//Metabolic pathways;ko01110//Biosynthesis of secondary metabolites;ko00940//Phenylpropanoid biosynthesis;ko00360//Phenylalanine metabolism	GO:0005618//cell wall	GO:0003824//catalytic activity;GO:0016209//antioxidant activity;GO:0043169//cation binding;GO:0046906//tetrapyrrole binding	GO:0006950//response to stress
Unigene0005679	1223	422	0.8675	10.5117	228	0.9199	5.17845	495	0.9019	11.7559	Metal-dependent phosphohydrolase [Arabidopsis thaliana]	-	-	-	-
Unigene0018259	3489	2627	0.9862	22.9376	816	0.9874	6.49651	1690	0.9994	14.069	PREDICTED: leucine-rich repeat receptor-like protein kinase TDR-like [Solanum lycopersicum]	-	GO:0016020//membrane	GO:0004672//protein kinase activity;GO:0016491//oxidoreductase activity	GO:0006468//protein phosphorylation
Unigene0001787	803	126	0.995	4.78017	23	0.7036	0.795616	63	0.8643	2.27879	conserved hypothetical protein [Ricinus communis]	-	-	GO:0043169//cation binding	GO:0006812//cation transport
Unigene0034755	578	46	0.9481	2.42448	11	0.8201	0.528635	70	0.9879	3.51762	chalcone flavonone isomerase [Prunus persica]	-	-	GO:0016872//intramolecular lyase activity	GO:0009812//flavonoid metabolic process;GO:0009628//response to abiotic stimulus
Unigene0038903	432	12	0.9398	0.846225	-	-	-	12	0.8241	0.806819	Basic-leucine zipper transcription factor family protein, putative isoform 2 [Theobroma cacao]	-	-	-	-
Unigene0015617	1864	468	0.9946	7.64872	96	0.883	1.43059	194	0.9088	3.02297	Catalytics,hydrolases isoform 2 [Theobroma cacao]	-	GO:0009536//plastid	GO:0003824//catalytic activity	-
Unigene0047221	591	35	0.9222	1.80414	-	-	-	31	0.9679	1.52354	--	-	-	-	-
Unigene0018972	1737	1933	0.9908	33.9016	599	0.9885	9.57896	1917	0.9942	32.0554	PREDICTED: serine/threonine-protein kinase SRK2E-like [Solanum lycopersicum]	ko04075//Plant hormone signal transduction	-	-	-
Unigene0009623	973	95	0.9815	2.9744	47	0.8181	1.34176	111	0.9548	3.31351	Myb family transcription factor APL [Medicago truncatula]	-	-	GO:0003676//nucleic acid binding	-
Unigene0035035	1314	225	0.984	5.21646	60	0.8417	1.26837	173	0.9893	3.8241	PREDICTED: trihelix transcription factor GT-3b-like [Glycine max]	-	-	GO:0097159//organic cyclic compound binding	GO:0006351//transcription, DNA-templated
Unigene0006809	1381	110	0.9573	2.42654	29	0.908	0.583305	110	0.9602	2.31354	Os10g0493800 [Oryza sativa Japonica Group]	-	-	-	-
Unigene0013819	1164	305	0.988	7.98244	11	0.5533	0.262501	246	0.9785	6.13848	myo-inositol oxygenase [Eucalyptus grandis]	ko00053//Ascorbate and aldarate metabolism;ko00562//Inositol phosphate metabolism	-	-	-
Unigene0004337	548	48	0.9836	2.66839	5	0.9033	0.253443	27	0.8923	1.43107	--	-	-	-	-
Unigene0024183	504	1435	0.998	86.7381	526	0.996	28.9899	1205	0.998	69.4441	sieve element occlusion b [Solanum phureja]	-	-	-	-
Unigene0022297	408	29	0.7868	2.16534	5	0.7672	0.340409	31	0.7696	2.20689	--	-	-	-	-
Unigene0006876	1511	122	0.9696	2.45971	29	0.7856	0.53312	99	0.8928	1.90305	F3N23.34 protein [Theobroma cacao]	-	-	-	-
Unigene0021717	2704	1239	0.9449	13.959	225	0.909	2.31136	535	0.9848	5.7468	PREDICTED: homeobox protein ATH1 [Vitis vinifera]	-	-	-	-
Unigene0008420	1135	256	0.9744	6.8712	13	0.5542	0.318155	190	0.9727	4.86224	PREDICTED: sulfotransferase 16 [Vitis vinifera]	-	-	-	-
Unigene0020601	973	4312	0.999	135.006	1629	0.9918	46.505	3117	0.9928	93.047	1,3-beta-glucan synthase [Malus domestica]	-	-	-	-
Unigene0015434	1622	785	0.979	14.7437	273	0.9636	4.67523	767	0.9741	13.7348	PREDICTED: peptide chain release factor 1 [Vitis vinifera]	-	GO:0009536//plastid	GO:0003747//translation release factor activity	GO:0009668;GO:0006412//translation
Unigene0007534	3561	4282	0.9989	36.6322	2001	0.9997	15.6087	8093	0.9969	66.011	PREDICTED: chaperone protein ClpB3, chloroplastic-like [Vitis vinifera]	-	-	-	-
Unigene0033027	1158	43	0.9456	1.13122	6	0.4447	0.143924	27	0.8782	0.677226	autoinhibited H+ ATPase [Populus trichocarpa]	ko00190//Oxidative phosphorylation	GO:0031224//intrinsic component of membrane	GO:0032550;GO:0043169//cation binding;GO:0015662//ATPase activity, coupled to transmembrane movement of ions, phosphorylative mechanism;GO:0008324//cation transmembrane transporter activity	GO:0015992//proton transport;GO:0009152//purine ribonucleotide biosynthetic process;GO:0009154//purine ribonucleotide catabolic process
Unigene0013872	2731	207	0.9846	2.30907	54	0.8733	0.549241	407	0.9755	4.32864	ARM repeat superfamily protein [Theobroma cacao]	-	-	-	-
Unigene0005841	994	211	0.9829	6.46673	9	0.8139	0.251505	164	0.996	4.79221	--	-	-	-	-
Unigene0015724	810	328	0.9926	12.3361	18	0.9543	0.617275	95	0.9864	3.40657	PREDICTED: germin-like protein subfamily T member 2-like [Fragaria vesca subsp. vesca]	-	-	-	-
Unigene0017171	271	187	0.9926	21.0214	67	0.952	6.86747	159	0.9852	17.0414	PREDICTED: probable disease resistance protein At4g27220-like [Solanum lycopersicum]	-	-	-	-
Unigene0020798	2924	430	0.9805	4.48002	98	0.8676	0.930979	624	0.9979	6.19849	PREDICTED: probable LRR receptor-like serine/threonine-protein kinase At4g37250-like [Solanum lycopersicum]	-	-	-	-
Unigene0003388	1602	259	0.99	4.92522	89	0.9682	1.54319	353	0.9844	6.40016	PREDICTED: BES1/BZR1 homolog protein 4-like [Vitis vinifera]	-	-	-	-
Unigene0016262	1184	183	0.989	4.70856	31	0.8818	0.727279	96	0.9434	2.35504	PREDICTED: peroxygenase-like [Solanum lycopersicum]	-	-	-	-
Unigene0022084	560	402	0.9839	21.8689	193	0.8964	9.57327	387	0.9589	20.0725	--	-	-	-	-
Unigene0021058	1623	1568	0.9932	29.4318	32	0.8121	0.547675	533	0.9704	9.53866	PREDICTED: UPF0481 protein At3g47200-like [Solanum lycopersicum]	-	-	-	-
Unigene0008241	2395	2182	0.9979	27.7548	894	0.972	10.3687	2509	0.9846	30.428	PREDICTED: aldehyde dehydrogenase 22A1-like [Solanum lycopersicum]	-	-	-	-
Unigene0017111	1400	926	0.8879	20.1498	371	0.9757	7.361	973	0.9729	20.1866	Cu/Zn-superoxide dismutase copper chaperone precursor [Corylus heterophylla]	-	GO:0009532//plastid stroma	GO:0016531//copper chaperone activity	GO:0006812//cation transport;GO:0072593//reactive oxygen species metabolic process
Unigene0012290	2006	28545	0.9845	433.499	7352	0.9895	101.804	28053	0.9935	406.188	PREDICTED: NADP-dependent glyceraldehyde-3-phosphate dehydrogenase-like [Glycine max]	ko01100//Metabolic pathways;ko00010//Glycolysis / Gluconeogenesis	-	GO:0016903//oxidoreductase activity, acting on the aldehyde or oxo group of donors	-
Unigene0047100	1040	52	0.9673	1.52321	3	0.2577	0.080127	23	0.9087	0.642352	PREDICTED: probable peptide transporter At1g52190-like [Solanum lycopersicum]	-	-	-	-
Unigene0018122	3075	2488	0.9824	24.6487	801	0.9967	7.23567	2997	0.9984	28.3087	TPX2 (targeting protein for Xklp2) protein family [Arabidopsis thaliana]	-	-	-	-
Unigene0004878	2537	611	0.9799	7.33684	313	0.9622	3.42701	876	0.9153	10.0291	Zinc finger protein-related [Theobroma cacao]	-	-	-	-
Unigene0023406	2333	648	0.9906	8.46153	88	0.9417	1.04775	821	0.9734	10.2213	--	-	-	-	-
Unigene0015015	2059	499	0.9762	7.383	185	0.9169	2.49578	387	0.9752	5.45925	PREDICTED: DNA repair protein complementing XP-C cells-like [Solanum lycopersicum]	ko03420//Nucleotide excision repair	GO:0043231//intracellular membrane-bounded organelle	GO:0003677//DNA binding	-
Unigene0011236	1240	638	0.9992	15.6743	49	0.9879	1.09765	217	0.95	5.08296	F4N2.12 [Arabidopsis thaliana]	-	-	-	-
Unigene0015457	955	31	0.9058	0.988888	5	0.4796	0.145431	35	0.9068	1.06449	--	-	-	-	-
Unigene0014373	556	17	0.6385	0.931457	-	-	-	13	0.9658	0.679121	zink finger-like fusion protein [Guillardia theta CCMP2712]	-	-	-	-
Unigene0007279	576	119	0.8594	6.2938	63	0.849	3.03815	646	0.9705	32.5753	--	-	-	-	-
Unigene0021230	1710	79	0.8924	1.40741	42	0.7444	0.682251	128	0.9532	2.17416	PREDICTED: uncharacterized LOC101205845, partial [Cucumis sativus]	-	-	-	-
Unigene0021044	610	770	0.9705	38.4547	407	0.9443	18.5334	987	0.982	46.9965	PREDICTED: 11S globulin seed storage protein 2 [Vitis vinifera]	-	-	-	-
Unigene0025348	818	41	0.9144	1.52693	14	0.8166	0.475407	42	0.9951	1.49133	PREDICTED: nascent polypeptide-associated complex subunit alpha-like protein 2-like [Vitis vinifera]	-	GO:0044444//cytoplasmic part	GO:0019829//cation-transporting ATPase activity	GO:0006816//calcium ion transport
Unigene0017778	2456	976	0.9902	12.1063	535	0.9841	6.05085	1963	0.9906	23.2151	Alpha/beta-Hydrolases superfamily protein isoform 1 [Theobroma cacao]	-	-	GO:0016787//hydrolase activity	-
Unigene0015430	2555	89	0.8681	1.06118	44	0.8341	0.478358	260	0.9988	2.9557	PREDICTED: abscisic acid 8'-hydroxylase 3-like [Solanum lycopersicum]	-	-	GO:0046914//transition metal ion binding;GO:0016491//oxidoreductase activity;GO:0046906//tetrapyrrole binding	-
Unigene0020397	1113	867	0.9775	23.7308	231	0.9039	5.76512	1050	0.9488	27.4014	PREDICTED: sigma factor SigB regulation protein RsbQ-like [Fragaria vesca subsp. vesca]	-	-	-	-
Unigene0010824	1632	1563	0.9896	29.1761	471	0.9743	8.01663	1075	0.9712	19.1323	C-type mannose receptor 2 [Theobroma cacao]	-	-	-	-
Unigene0001828	1103	487	0.9891	13.4506	112	0.9519	2.82055	298	0.961	7.84728	PREDICTED: transcription factor BEE 1-like [Solanum lycopersicum]	-	-	GO:0005515//protein binding	-
Unigene0019206	974	57	0.8706	1.78281	13	0.6458	0.370745	46	0.8758	1.37176	--	-	-	-	-
Unigene0008020	1578	964	0.9956	18.6105	456	0.9975	8.02692	1611	0.9994	29.6529	PREDICTED: ATP-dependent zinc metalloprotease FtsH 2-like [Solanum lycopersicum]	-	GO:0044464	GO:0097159//organic cyclic compound binding;GO:0016462//pyrophosphatase activity;GO:0036094//small molecule binding	-
Unigene0037690	792	1700	0.9886	65.3901	190	0.9369	6.66376	1419	0.9899	52.0398	PREDICTED: 50S ribosomal protein L24, chloroplastic-like [Solanum lycopersicum]	ko03010//Ribosome	GO:0009526//plastid envelope;GO:0009532//plastid stroma;GO:0030529//ribonucleoprotein complex	GO:0005198//structural molecule activity	GO:0006412//translation
Unigene0018854	2887	1708	0.9924	18.0231	826	0.9983	7.94739	1652	0.9952	16.6204	PREDICTED: soluble starch synthase 1, chloroplastic/amyloplastic-like [Solanum lycopersicum]	ko01100//Metabolic pathways;ko00500//Starch and sucrose metabolism	-	-	-
Unigene0013814	829	424	0.9759	15.5812	71	0.9916	2.379	217	0.9783	7.60298	PREDICTED: transcription factor BEE 3-like [Solanum lycopersicum]	-	-	-	-
Unigene0041129	1085	30	0.824	0.842326	2	0.2304	0.0512025	96	0.9724	2.56992	RNA-directed DNA polymerase (Reverse transcriptase), Polynucleotidyl transferase, Ribonuclease H fold-like protein [Theobroma cacao]	-	-	-	-
Unigene0001781	1644	713	0.9878	13.2122	164	0.9897	2.77098	489	0.9976	8.63944	PREDICTED: uncharacterized protein LOC101247575 [Solanum lycopersicum]	-	-	-	-
Unigene0046433	884	79	0.9604	2.72247	20	0.8733	0.628447	107	0.9638	3.51569	NRC1 [Solanum lycopersicum]	-	-	-	-
Unigene0024303	2182	1726	0.9881	24.0976	596	0.9299	7.58722	1424	0.989	18.9554	PREDICTED: nuclear-pore anchor-like [Vitis vinifera]	ko03013//RNA transport	-	-	-
Unigene0009029	1708	56	0.8431	0.998823	14	0.7178	0.227683	86	0.9953	1.46248	catalase [Brassica napus]	ko01100//Metabolic pathways;ko01110//Biosynthesis of secondary metabolites;ko04146//Peroxisome;ko00630//Glyoxylate and dicarboxylate metabolism;ko00380//Tryptophan metabolism	-	-	-
Unigene0004541	1164	56	0.9519	1.46563	4	0.4201	0.0954549	92	0.9871	2.29569	PREDICTED: meiotic recombination protein SPO11-1-like [Vitis vinifera]	-	GO:0043232	GO:0008094//DNA-dependent ATPase activity;GO:0032550;GO:0003676//nucleic acid binding	GO:0034086;GO:0009154//purine ribonucleotide catabolic process;GO:0000729//DNA double-strand break processing;GO:0007129//synapsis
Unigene0004705	518	81	0.9942	4.76369	7	0.8629	0.37537	47	0.9633	2.6354	--	-	-	-	-
Unigene0022658	5814	11973	0.9993	62.736	2331	0.9895	11.1367	8675	0.9983	43.3384	myosin VIII-2 [Nicotiana benthamiana]	-	GO:0044464	GO:0036094//small molecule binding;GO:0097159//organic cyclic compound binding	-
Unigene0023152	1325	1460	0.9985	33.568	289	0.7177	6.05861	794	0.9562	17.4054	PREDICTED: dihydroflavonol-4-reductase [Vitis vinifera]	-	-	-	-
Unigene0008761	2515	1286	0.9853	15.5773	588	0.9897	6.49427	1218	0.9841	14.0666	PREDICTED: microtubule-associated protein 70-2-like [Solanum lycopersicum]	-	-	-	-
Unigene0004810	671	46	0.8525	2.08845	5	0.7258	0.206985	32	0.9061	1.38518	predicted protein [Populus trichocarpa]	-	-	-	-
Unigene0019169	2832	954	0.9728	10.2623	363	0.946	3.56045	779	0.9728	7.98956	PREDICTED: WPP domain-interacting tail-anchored protein 2-like [Solanum lycopersicum]	-	-	-	-
Unigene0010810	623	28	0.9085	1.36917	2	0.3499	0.089173	31	0.9599	1.44528	photosystem II3 [Zea mays]	ko01100//Metabolic pathways;ko00195//Photosynthesis	GO:0009523//photosystem II;GO:0009534//chloroplast thylakoid	-	GO:0010207//photosystem II assembly
Unigene0003502	1542	110	0.9792	2.17319	57	0.9403	1.02679	184	0.965	3.46587	PREDICTED: serine carboxypeptidase-like 51-like [Fragaria vesca subsp. vesca]	-	-	-	-
Unigene0004669	3170	3099	0.995	29.7818	629	0.9634	5.51166	2352	0.9972	21.5505	PREDICTED: protein starmaker-like isoform X1 [Cicer arietinum]	-	-	-	-
Unigene0015222	1088	230	0.9972	6.44002	7	0.4072	0.178715	295	0.9283	7.87538	PREDICTED: probable protein ABIL5-like [Fragaria vesca subsp. vesca]	-	-	-	-
Unigene0000073	601	1033	0.9534	52.3618	226	0.9667	10.4454	688	0.99	33.2501	Avr9/Cf-9 rapidly elicited protein 180 [Nicotiana tabacum]	-	-	-	-
Unigene0007955	878	1624	0.9909	56.3482	431	0.9282	13.6356	1666	0.9772	55.1136	PREDICTED: protein SPIRAL1-like 5-like [Solanum lycopersicum]	-	-	-	-
Unigene0006427	1478	81	0.9465	1.66955	23	0.793	0.43226	209	0.9702	4.10724	PREDICTED: protein IQ-DOMAIN 14-like [Fragaria vesca subsp. vesca]	-	-	-	-
Unigene0034305	450	13	0.9622	0.880074	-	-	-	15	0.8889	0.968183	--	-	-	-	-
Unigene0018097	5271	2002	0.9972	11.5707	887	0.9882	4.67436	1888	0.9844	10.4037	dicer-like protein 4 [Solanum lycopersicum]	-	-	GO:0017111//nucleoside-triphosphatase activity;GO:0016891//endoribonuclease activity, producing 5'-phosphomonoesters;GO:0003676//nucleic acid binding	GO:0030422//production of siRNA involved in RNA interference;GO:0002252;GO:0006952//defense response
Unigene0018058	1834	2824	0.9989	46.9088	389	0.9951	5.89171	2044	0.9869	32.3713	PREDICTED: BAHD acyltransferase At5g47980-like [Fragaria vesca subsp. vesca]	-	-	-	-
Unigene0021768	1324	140	0.9992	3.22128	20	0.2553	0.419598	49	0.9184	1.07495	sodium/calcium exchanger family protein, partial [Genlisea aurea]	-	-	-	-
Unigene0014626	1843	669	0.9794	11.0583	31	0.688	0.467227	687	0.9495	10.827	PREDICTED: serine carboxypeptidase-like 34-like [Cicer arietinum]	-	-	-	-
Unigene0014130	3618	180	0.9378	1.51563	22	0.4572	0.168906	272	0.9975	2.18363	PREDICTED: 125 kDa kinesin-related protein [Vitis vinifera]	-	-	-	-
Unigene0002985	1543	275	0.9929	5.42944	25	0.8853	0.450055	217	0.9948	4.08482	PREDICTED: transcription factor UNE10-like [Vitis vinifera]	-	-	-	-
Unigene0024390	472	1720	0.9047	111.013	457	0.9894	26.8946	1181	0.9555	72.6752	NBS-LRR type resistance protein [Beta vulgaris]	-	-	-	-
Unigene0016305	3045	915	0.9777	9.15424	406	0.977	3.70365	840	0.9888	8.01255	PREDICTED: WEB family protein At5g16730, chloroplastic-like [Cicer arietinum]	-	-	-	-
Unigene0002187	1429	73	0.9307	1.55625	16	0.6438	0.311013	56	0.8446	1.13824	glutaredoxin family protein [Arabidopsis lyrata subsp. lyrata]	-	-	-	-
Unigene0045240	292	186	0.9829	19.4052	42	0.9897	3.99538	148	0.9932	14.7217	PREDICTED: beta-glucosidase 12 [Vitis vinifera]	-	-	-	-
Unigene0008580	544	2204	0.9908	123.424	829	0.9632	42.3299	3454	0.9926	184.417	--	-	-	-	-
Unigene0022388	259	230	0.9498	27.0531	54	0.9884	5.79142	162	0.9961	18.1674	NADH dehydrogenase 49KDa subunit [Acorus calamus]	ko01100//Metabolic pathways;ko00190//Oxidative phosphorylation	GO:0009534//chloroplast thylakoid	GO:0016651//oxidoreductase activity, acting on NAD(P)H;GO:0048037//cofactor binding;GO:0000166//nucleotide binding	GO:0051234//establishment of localization;GO:0006091//generation of precursor metabolites and energy
Unigene0024381	612	1150	0.9771	57.2447	266	0.9788	12.0732	741	0.982	35.1678	--	-	-	-	-
Unigene0006090	722	753	0.9321	31.7721	72	0.9626	2.77004	379	0.9252	15.2469	PREDICTED: uncharacterized LOC101217329 [Cucumis sativus]	-	-	-	-
Unigene0007123	2594	206	0.9958	2.41928	60	0.7163	0.642499	164	0.9907	1.83634	PREDICTED: type I inositol-1,4,5-trisphosphate 5-phosphatase CVP2-like [Vitis vinifera]	-	-	GO:0052743;GO:0046030//inositol trisphosphate phosphatase activity	GO:0001101//response to acid;GO:0046488//phosphatidylinositol metabolic process;GO:0019932//second-messenger-mediated signaling;GO:0010065;GO:0043647//inositol phosphate metabolic process;GO:0010051//xylem and phloem pattern formation
Unigene0015110	1245	1144	0.9526	27.9927	181	0.8996	4.03832	859	0.9631	20.0402	Light-harvesting complex I protein Lhca5 isoform 1 [Theobroma cacao]	ko00196//Photosynthesis - antenna proteins	GO:0009534//chloroplast thylakoid;GO:0009522//photosystem I	GO:0043169//cation binding	GO:0009765//photosynthesis, light harvesting
Unigene0022744	340	321	0.9882	28.7617	70	0.9647	5.71887	197	0.9853	16.8293	PREDICTED: BURP domain-containing protein 3-like isoform 1 [Solanum lycopersicum]	-	-	-	-
Unigene0003432	1984	803	0.9793	12.33	71	0.9778	0.994049	636	0.9612	9.31095	PREDICTED: uncharacterized LOC101213938 [Cucumis sativus]	-	-	-	-
Unigene0026585	3189	200	0.9752	1.91057	31	0.6134	0.270022	146	0.9423	1.32977	PREDICTED: serine/threonine-protein kinase ATM [Vitis vinifera]	-	-	GO:0016772//transferase activity, transferring phosphorus-containing groups;GO:0032550	GO:0006796//phosphate-containing compound metabolic process
Unigene0023760	1652	219	0.9964	4.03852	4	0.3008	0.0672576	175	0.9939	3.07685	Cytochrome p450 79a2 [Theobroma cacao]	ko01110//Biosynthesis of secondary metabolites;ko00966//Glucosinolate biosynthesis	-	GO:0046872//metal ion binding;GO:0016491//oxidoreductase activity	-
Unigene0011685	1193	175	0.9673	4.46875	79	0.9313	1.83941	158	0.9346	3.84676	--	-	-	-	-
Unigene0011955	1555	6930	0.9981	135.766	3287	0.9994	58.7165	29082	0.9994	543.216	9-cis-epoxycarotenoid dioxygenase 3 [Coffea canephora]	ko01100//Metabolic pathways;ko01110//Biosynthesis of secondary metabolites;ko00906//Carotenoid biosynthesis	GO:0009534//chloroplast thylakoid	GO:0016491//oxidoreductase activity	GO:0006972//hyperosmotic response;GO:0003006//developmental process involved in reproduction
Unigene0023273	1430	977	0.9965	20.8136	235	0.9755	4.56481	504	0.9846	10.237	calreticulin-3 [Arabidopsis thaliana]	ko04141//Protein processing in endoplasmic reticulum;ko04145//Phagosome	-	-	-
Unigene0014120	997	37	0.8185	1.13056	10	0.4945	0.27861	699	0.8947	20.3639	unnamed protein product [Vitis vinifera]	-	-	-	-
Unigene0006380	1581	1034	0.9734	19.924	253	0.9133	4.44508	489	0.938	8.98371	PREDICTED: protein IQ-DOMAIN 1 [Vitis vinifera]	-	-	-	-
Unigene0003706	885	1643	0.9989	56.5565	410	0.9288	12.8686	1105	0.9966	36.2658	PREDICTED: RNA polymerase II transcriptional coactivator KELP-like [Solanum lycopersicum]	-	-	-	-
Unigene0018978	3990	1408	0.995	10.7502	470	0.9794	3.27202	1566	0.9915	11.3998	Phototropin 2 isoform 1 [Theobroma cacao]	-	-	-	-
Unigene0013454	3013	4084	0.9864	41.2929	1959	0.9705	18.0604	4367	0.9997	42.0981	PREDICTED: probable protein phosphatase 2C 55-like [Solanum lycopersicum]	-	GO:0009536//plastid	GO:0016787//hydrolase activity	GO:0008152//metabolic process
Unigene0006578	2558	137	0.9742	1.63158	49	0.8647	0.532092	191	0.9441	2.16876	PREDICTED: 65-kDa microtubule-associated protein 3-like [Solanum lycopersicum]	-	-	-	-
Unigene0018255	2443	1353	0.9574	16.8719	341	0.551	3.87723	1195	0.9259	14.2077	Serine/threonine-protein kinase HT1 [Theobroma cacao]	-	GO:0031224//intrinsic component of membrane;GO:0044444//cytoplasmic part	GO:0004672//protein kinase activity;GO:0032550	GO:0006796//phosphate-containing compound metabolic process;GO:0006464//cellular protein modification process
Unigene0037847	1929	67	0.9492	1.05811	33	0.7574	0.475196	97	0.9876	1.46056	non-ltr retroelement reverse transcriptase [Rosa rugosa]	-	-	-	-
Unigene0014872	1254	864	0.9801	20.9896	407	0.9793	9.01546	1319	0.9386	30.551	PREDICTED: transcription factor EMB1444-like [Solanum lycopersicum]	-	-	-	-
Unigene0018661	3459	4943	0.9922	43.534	1336	0.996	10.7287	13218	0.9971	110.993	PREDICTED: lysine histidine transporter 1-like, partial [Cucumis sativus]	-	-	-	-
Unigene0010069	2577	208	0.9849	2.45888	83	0.9581	0.894654	169	0.9922	1.90481	Ubiquitin carboxyl-terminal hydrolase family protein [Theobroma cacao]	-	-	-	-
Unigene0024209	2115	47	0.8038	0.67698	-	-	-	282	0.966	3.87273	elongation factor EF-3 [Coccomyxa subellipsoidea C-169]	-	-	-	-
Unigene0015275	1882	2364	0.9915	38.2663	664	0.8778	9.80031	1765	0.9724	27.2398	PREDICTED: cytochrome c-type biogenesis ccda-like chloroplastic protein 2 [Vitis vinifera]	-	GO:0043231//intracellular membrane-bounded organelle	-	GO:0043623//cellular protein complex assembly
Unigene0007568	885	106	0.9774	3.64881	-	-	-	38	0.722	1.24715	hypothetical protein M569_00896, partial [Genlisea aurea]	-	-	-	-
Unigene0012188	1970	178	0.9934	2.7526	2	0.1269	0.0282004	386	0.9985	5.69115	Nitrate transporter 1:2 isoform 2 [Theobroma cacao]	-	GO:0016020//membrane	GO:0005319//lipid transporter activity	GO:0010118//stomatal movement;GO:0015718//monocarboxylic acid transport;GO:0051707//response to other organism
Unigene0042535	1767	78	0.936	1.34477	40	0.9938	0.628803	84	0.8981	1.38077	Kinase superfamily protein isoform 2 [Theobroma cacao]	-	-	GO:0016740//transferase activity	-
Unigene0018317	2812	801	0.9922	8.67772	401	0.9612	3.96114	1007	0.9893	10.4014	isoamylase isoform 1 [Solanum tuberosum]	-	GO:0043033//isoamylase complex	GO:0016798//hydrolase activity, acting on glycosyl bonds;GO:0004133//glycogen debranching enzyme activity;GO:0043167//ion binding	GO:0006073//cellular glucan metabolic process;GO:0005991//trehalose metabolic process;GO:0009059//macromolecule biosynthetic process
Unigene0011181	445	49	0.9955	3.35448	3	0.4202	0.187263	36	0.7213	2.34975	PREDICTED: BURP domain-containing protein 17-like [Vitis vinifera]	-	-	-	-
Unigene0011292	1805	1286	0.9856	21.7046	304	0.9551	4.67829	924	0.9219	14.8687	PREDICTED: probable membrane-associated 30 kDa protein, chloroplastic [Vitis vinifera]	-	GO:0009532//plastid stroma;GO:0009528//plastid inner membrane;GO:0009534//chloroplast thylakoid;GO:0000229	-	GO:0044403//symbiosis, encompassing mutualism through parasitism;GO:0009668
Unigene0009121	554	55	0.9296	3.02442	20	0.8303	1.00279	85	0.9314	4.45644	--	-	-	-	-
Unigene0022550	3221	1002	0.9891	9.47688	249	0.9857	2.14734	1284	0.9904	11.5785	PREDICTED: structural maintenance of chromosomes protein 3-like [Vitis vinifera]	-	GO:0005911//cell-cell junction;GO:0044427//chromosomal part	GO:0032550	GO:0007059//chromosome segregation;GO:0006996//organelle organization
Unigene0040040	732	1567	0.9822	65.2148	581	0.9454	22.0473	1487	0.9536	59.0036	PREDICTED: 50S ribosomal protein L35, chloroplastic-like [Solanum lycopersicum]	-	GO:0030529//ribonucleoprotein complex;GO:0009536//plastid	GO:0005198//structural molecule activity	GO:0010467//gene expression
Unigene0021817	849	128	0.662	4.59294	20	0.8457	0.654355	117	0.9399	4.00273	PREDICTED: transcription factor MYB21-like [Glycine max]	-	-	-	-
Unigene0016332	1003	1062	0.9172	32.2561	125	0.8843	3.46179	549	0.9342	15.8983	PREDICTED: LOB domain-containing protein 12-like [Solanum lycopersicum]	-	-	-	GO:0048731;GO:0009653//anatomical structure morphogenesis
Unigene0023307	2582	367	0.9857	4.3301	176	0.9458	1.89342	354	0.9911	3.98222	Glycosyl hydrolase family 10 protein / carbohydrate-binding domain-containing protein isoform 2 [Theobroma cacao]	-	-	-	-
Unigene0009394	233	330	0.9957	43.1466	109	0.9957	12.9946	288	0.9957	35.9017	PREDICTED: disease resistance protein RPP13 [Vitis vinifera]	-	-	-	-
Unigene0022288	6301	612	0.9876	2.9589	326	0.9886	1.43714	913	0.991	4.20862	PREDICTED: histone-lysine N-methyltransferase ATX1-like [Vitis vinifera]	-	GO:0043231//intracellular membrane-bounded organelle	GO:0016740//transferase activity	-
Unigene0002608	1084	1246	0.8708	35.0169	49	0.6375	1.25562	1825	0.8884	48.9004	PREDICTED: monothiol glutaredoxin-S1-like [Solanum lycopersicum]	-	-	GO:0015036//disulfide oxidoreductase activity	GO:0019725//cellular homeostasis
Unigene0030560	558	51	0.9964	2.78435	12	0.948	0.597363	70	0.9462	3.6437	Os02g0527200 [Oryza sativa Japonica Group]	-	-	-	-
Unigene0024492	641	114	0.8409	5.41796	59	0.8175	2.55673	219	0.9891	9.9235	--	-	-	-	-
Unigene0000184	694	10000	0.9856	438.964	1185	0.9769	47.4297	5305	0.9986	222.026	Os02g0258800 [Oryza sativa Japonica Group]	-	-	-	-
Unigene0009806	1934	527	0.9933	8.30124	275	0.9917	3.94973	586	0.9943	8.80075	PREDICTED: tRNA dimethylallyltransferase 9 [Vitis vinifera]	ko01100//Metabolic pathways;ko01110//Biosynthesis of secondary metabolites;ko00908//Zeatin biosynthesis	-	-	-
Unigene0018366	826	57	0.8123	2.10225	25	0.799	0.84072	66	0.8196	2.32083	--	-	-	-	-
Unigene0018025	483	97	0.9876	6.11805	6	0.4928	0.345061	29	0.7536	1.74393	--	-	-	-	-
Unigene0012623	921	520	0.9555	17.2002	69	0.9251	2.08104	369	0.9522	11.6371	PREDICTED: WEB family protein At2g38370-like [Solanum lycopersicum]	-	-	-	-
Unigene0012626	1604	525	0.9744	9.97111	93	0.9339	1.61053	491	0.9707	8.89111	PREDICTED: WEB family protein At2g38370-like [Solanum lycopersicum]	-	-	-	-
Unigene0007657	1700	447	0.9976	8.01027	200	0.9418	3.26793	610	0.9953	10.4222	AGAMOUS-like 8 isoform 1 [Theobroma cacao]	-	-	-	-
Unigene0020892	2088	2208	0.9971	32.2149	989	0.9914	13.157	2565	0.9966	35.6809	PREDICTED: probable pectate lyase 15-like [Fragaria vesca subsp. vesca]	ko00040//Pentose and glucuronate interconversions	-	-	-
Unigene0009868	428	50	0.8481	3.55889	17	0.5841	1.10331	44	0.8107	2.98598	PREDICTED: subtilisin-like protease-like [Solanum lycopersicum]	-	-	-	-
Unigene0004019	1233	137	0.9676	3.3849	12	0.5677	0.270339	63	0.9603	1.48408	hypothetical protein VITISV_006250 [Vitis vinifera]	-	-	-	-
Unigene0006792	850	46	0.9141	1.64865	2	0.2518	0.0653585	38	0.94	1.2985	Dynein light chain [Medicago truncatula]	-	GO:0015630//microtubule cytoskeleton	-	-
Unigene0004774	2348	53	0.8765	0.687648	18	0.6721	0.212944	104	0.9744	1.28651	cyclopropane fatty acid synthase [Gossypium hirsutum]	-	-	GO:0008757//S-adenosylmethionine-dependent methyltransferase activity	GO:0006629//lipid metabolic process
Unigene0000969	974	41	0.9517	1.28237	7	0.4805	0.199632	33	0.7279	0.984087	--	-	-	-	-
Unigene0003569	1183	956	0.9975	24.6185	270	0.9577	6.33972	922	0.9653	22.6373	PREDICTED: choline-phosphate cytidylyltransferase B-like [Solanum lycopersicum]	ko01100//Metabolic pathways;ko00564//Glycerophospholipid metabolism	-	GO:0070567	GO:0006656//phosphatidylcholine biosynthetic process
Unigene0009901	1418	2337	0.9979	50.2078	565	0.8977	11.0679	1831	0.9774	37.5051	PREDICTED: protein CbbY-like [Solanum lycopersicum]	-	-	-	-
Unigene0020398	883	273	0.9989	9.41869	46	0.8528	1.44707	188	0.9989	6.18409	PREDICTED: sigma factor SigB regulation protein RsbQ-like [Solanum lycopersicum]	-	-	-	-
Unigene0014199	481	94	0.9709	5.95349	47	0.6653	2.71421	121	0.9667	7.30666	--	-	-	-	-
Unigene0030187	1111	42	0.9208	1.15166	6	0.622	0.150013	38	0.9532	0.993455	--	-	-	-	-
Unigene0023879	2053	1811	0.9406	26.8731	496	0.9357	6.71095	1181	0.9435	16.7086	PREDICTED: probable RNA helicase SDE3-like [Fragaria vesca subsp. vesca]	-	-	-	-
Unigene0014504	909	349	0.9758	11.6963	98	0.8911	2.9947	320	0.9868	10.225	PREDICTED: chloroplastic group IIA intron splicing facilitator CRS1, chloroplastic-like [Solanum lycopersicum]	-	-	-	-
Unigene0018632	3469	1495	0.9769	13.1288	547	0.9648	4.38	1624	0.983	13.5975	Os07g0180800 [Oryza sativa Japonica Group]	-	-	GO:0097159//organic cyclic compound binding	-
Unigene0007222	1135	879	0.9515	23.5929	280	0.9542	6.85257	802	0.9515	20.5238	PREDICTED: psbP-like protein 1, chloroplastic-like [Solanum lycopersicum]	ko01100//Metabolic pathways;ko00195//Photosynthesis	-	-	-
Unigene0001894	1174	125	0.9872	3.24362	25	0.7581	0.591511	65	0.9821	1.60814	PREDICTED: 3'-hydroxy-N-methyl-(S)-coclaurine 4'-O-methyltransferase-like [Solanum lycopersicum]	-	-	GO:0005515//protein binding;GO:0008171//O-methyltransferase activity	GO:0008152//metabolic process
Unigene0010533	1079	310	0.9703	8.75243	73	0.9703	1.87928	183	0.9444	4.92616	Ubiquitin-specific protease family C19-related protein isoform 1 [Theobroma cacao]	-	-	-	-
Unigene0019137	4231	60949	0.996	438.846	23380	0.9936	153.494	46595	0.9894	319.871	ribosomal protein S4 [Nerium oleander]	ko03010//Ribosome	-	-	-
Unigene0011831	3758	2623	0.9819	21.2633	1118	0.9822	8.26373	3665	0.9811	28.3267	PREDICTED: trichohyalin-like [Cicer arietinum]	-	-	-	-
Unigene0012856	1972	221794	0.9995	3426.35	64577	0.998	909.625	140852	0.999	2074.6	PREDICTED: ribulose bisphosphate carboxylase/oxygenase activase 2, chloroplastic isoform 1 [Vitis vinifera]	-	GO:0030312;GO:0009526//plastid envelope;GO:0009534//chloroplast thylakoid;GO:0005576//extracellular region	GO:0032550;GO:0008047//enzyme activator activity	GO:0009314//response to radiation;GO:0001101//response to acid;GO:0019222//regulation of metabolic process;GO:0009617//response to bacterium;GO:0044093;GO:0010260//organ senescence;GO:0006950//response to stress
Unigene0008000	1295	1079	0.9954	25.3828	237	0.9073	5.08358	478	0.7382	10.721	PREDICTED: elastin-like [Setaria italica]	-	-	GO:0005515//protein binding	-
Unigene0020881	2095	1095	0.9251	15.9228	203	0.9103	2.69155	656	0.9236	9.09491	PREDICTED: formamidopyrimidine-DNA glycosylase-like [Solanum lycopersicum]	ko03410//Base excision repair	-	-	-
Unigene0003464	946	1111	0.9101	35.7776	281	0.9281	8.251	634	0.9641	19.466	Ferredoxin thioredoxin reductase catalytic beta chain family protein isoform 1 [Theobroma cacao]	-	-	-	-
Unigene0007583	1704	637	0.9683	11.3883	133	0.9231	2.16807	803	0.9947	13.6875	UDP-sugar:glycosyltransferase [Forsythia x intermedia]	-	-	-	-
Unigene0018905	901	12	0.4007	0.405737	-	-	-	22	0.6448	0.709213	CK1/CK1/CK1-D protein kinase [Saprolegnia diclina VS20]	-	-	-	-
Unigene0023179	2190	1005	0.9945	13.9801	238	0.9831	3.01873	556	0.995	7.3741	PREDICTED: probable LRR receptor-like serine/threonine-protein kinase At5g10290-like [Solanum lycopersicum]	-	-	-	-
Unigene0005126	1668	74798	0.997	1366.1	23456	0.9952	390.615	45489	0.9982	792.116	plastidic aldolase [Catharanthus roseus]	ko01100//Metabolic pathways;ko01110//Biosynthesis of secondary metabolites;ko00010//Glycolysis / Gluconeogenesis;ko00710//Carbon fixation in photosynthetic organisms;ko00030//Pentose phosphate pathway;ko00051//Fructose and mannose metabolism	GO:0005840//ribosome;GO:0009532//plastid stroma;GO:0009526//plastid envelope;GO:0031976;GO:0005576//extracellular region;GO:0044436	GO:0016832//aldehyde-lyase activity	GO:0010038//response to metal ion;GO:0001101//response to acid;GO:0006091//generation of precursor metabolites and energy
Unigene0020167	1987	1191	0.993	18.2601	522	0.9985	7.29733	1409	0.9904	20.5964	hypothetical salt-inducible protein [Prunus mume]	-	-	-	-
Unigene0018542	2387	5498	0.9975	70.1683	799	0.9908	9.29791	2925	0.9946	35.592	PREDICTED: probable boron transporter 2-like [Vitis vinifera]	-	GO:0031224//intrinsic component of membrane;GO:0044459;GO:0043231//intracellular membrane-bounded organelle;GO:0043673	GO:0015301//anion:anion antiporter activity;GO:0015562//efflux transmembrane transporter activity;GO:0015103//inorganic anion transmembrane transporter activity	GO:0006820//anion transport;GO:0034220//ion transmembrane transport
Unigene0021321	3924	257	0.9804	1.99523	117	0.934	0.828224	411	0.9896	3.04223	PREDICTED: ATP-dependent DNA helicase pcrA-like [Vitis vinifera]	-	GO:0043231//intracellular membrane-bounded organelle	GO:0003678//DNA helicase activity;GO:0097159//organic cyclic compound binding	GO:0032392//DNA geometric change
Unigene0009379	1236	305	0.9612	7.51744	131	0.9644	2.94404	261	0.9919	6.13339	PREDICTED: lysine-specific demethylase 3A-like [Fragaria vesca subsp. vesca]	-	-	GO:0046914//transition metal ion binding	-
Unigene0002933	1525	195	0.9862	3.89541	15	0.5987	0.27322	216	0.983	4.11398	PREDICTED: cationic amino acid transporter 6, chloroplastic-like [Fragaria vesca subsp. vesca]	-	GO:0031224//intrinsic component of membrane;GO:0043231//intracellular membrane-bounded organelle	GO:0046943//carboxylic acid transmembrane transporter activity	GO:0006865//amino acid transport
Unigene0012836	2289	1377	0.9961	18.3264	122	0.8672	1.48049	363	0.9214	4.60616	PREDICTED: phosphomannomutase/phosphoglucomutase [Vitis vinifera]	ko01100//Metabolic pathways;ko01110//Biosynthesis of secondary metabolites;ko00520//Amino sugar and nucleotide sugar metabolism;ko00051//Fructose and mannose metabolism	-	-	-
Unigene0007412	864	3391	0.9097	119.565	1168	0.9039	37.5509	2979	0.912	100.146	PREDICTED: probable ADP-ribosylation factor GTPase-activating protein AGD11-like [Solanum lycopersicum]	-	-	-	-
Unigene0023354	3245	432	0.9975	4.05562	92	0.8647	0.787525	407	0.971	3.64299	PREDICTED: armadillo repeat-containing kinesin-like protein 3-like [Solanum lycopersicum]	-	-	-	-
Unigene0006028	2919	236	0.9986	2.46301	57	0.7187	0.542415	134	0.9705	1.33337	SWIB/MDM2 and Plus-3 and GYF domain-containing protein [Arabidopsis thaliana]	-	-	GO:0005488//binding	GO:0044260;GO:0044238
Unigene0007565	2094	939	0.979	13.6608	45	0.8066	0.596935	118	0.8883	1.63676	multi drugs and toxic compounds exclusion protein [Eucalyptus camaldulensis]	-	-	-	-
Unigene0003309	1072	2281	0.9823	64.8215	493	0.9515	12.7745	4039	0.9785	109.435	PREDICTED: heavy metal-associated isoprenylated plant protein 26-like [Solanum lycopersicum]	-	-	-	-
Unigene0004017	1359	1760	0.9919	39.4532	543	0.9801	11.0987	1982	0.9934	42.3607	NAD(P)-linked oxidoreductase superfamily protein [Arabidopsis thaliana]	-	-	-	-
Unigene0005261	2108	1584	0.9815	22.8914	817	0.9801	10.7657	1958	0.9715	26.9787	Bromo-adjacent domain-containing protein [Theobroma cacao]	-	-	-	-
Unigene0019377	1984	1121	0.9985	17.2128	194	0.9834	2.71613	858	0.9844	12.561	1-phosphatidylinositol-4,5-bisphosphate phosphodiesterase [Solanum tuberosum]	ko01100//Metabolic pathways;ko00562//Inositol phosphate metabolism;ko04070//Phosphatidylinositol signaling system	-	GO:0060089;GO:0046872//metal ion binding;GO:0004629//phospholipase C activity	GO:0007165//signal transduction;GO:0044238
Unigene0007766	2108	639	0.9843	9.23462	264	0.9853	3.47876	736	0.9986	10.1411	PREDICTED: tRNA-specific adenosine deaminase, chloroplastic-like [Glycine max]	-	-	-	-
Unigene0022306	493	726	0.998	44.862	298	0.998	16.7904	620	0.8114	36.5278	NRC1 [Solanum lycopersicum]	-	-	-	-
Unigene0014819	1581	463	0.9791	8.9215	76	0.9513	1.33528	299	0.9658	5.49311	DNA polymerase epsilon subunit [Medicago truncatula]	-	GO:0043231//intracellular membrane-bounded organelle	GO:0046983//protein dimerization activity;GO:0003677//DNA binding	-
Unigene0021353	2196	1609	0.9836	22.3209	576	0.9822	7.28587	1631	0.9964	21.5725	PREDICTED: SEC14-like protein 5 [Vitis vinifera]	-	-	-	-
Unigene0041313	2389	872	0.9958	11.1196	215	0.995	2.49985	581	0.9987	7.0638	DNAse I-like superfamily protein [Theobroma cacao]	-	-	GO:0004518//nuclease activity	GO:0008152//metabolic process
Unigene0019653	1821	133	0.9676	2.225	20	0.7084	0.305078	197	0.9654	3.14221	PREDICTED: malate synthase, glyoxysomal-like [Solanum lycopersicum]	ko01100//Metabolic pathways;ko00620//Pyruvate metabolism;ko00630//Glyoxylate and dicarboxylate metabolism	-	GO:0046912//transferase activity, transferring acyl groups, acyl groups converted into alkyl on transfer	GO:0044262//cellular carbohydrate metabolic process;GO:0009060//aerobic respiration
Unigene0005868	1667	85	0.9856	1.55336	20	0.7181	0.333262	55	0.9934	0.958309	--	-	-	-	-
Unigene0022539	733	826	0.9905	34.3293	307	0.955	11.6339	818	0.9959	32.4137	MADS-box protein STMADS11 subfamily [Coffea arabica]	-	GO:0043231//intracellular membrane-bounded organelle	GO:0001071//nucleic acid binding transcription factor activity;GO:0046983//protein dimerization activity;GO:0003677//DNA binding	GO:0010048//vernalization response;GO:0006351//transcription, DNA-templated;GO:0003006//developmental process involved in reproduction;GO:0001101//response to acid;GO:0048506;GO:0010074//maintenance of meristem identity;GO:0006606//protein import into nucleus
Unigene0012519	3608	387	0.9759	3.26763	115	0.9792	0.885365	373	0.9573	3.00276	PREDICTED: kinesin-3-like [Solanum lycopersicum]	-	GO:0031224//intrinsic component of membrane;GO:0005875//microtubule associated complex	GO:0015631//tubulin binding;GO:0003774//motor activity;GO:0032550	GO:0007017//microtubule-based process
Unigene0025760	550	209	0.9836	11.5764	89	0.9982	4.49488	353	0.8382	18.6419	--	-	-	-	-
Unigene0008339	1001	122	0.998	3.71291	58	0.8711	1.60948	165	0.8392	4.78772	1-acyl-sn-glycerol-3-phosphate acyltransferase delta isoform 1 [Theobroma cacao]	-	-	-	-
Unigene0006923	4141	1781	0.9981	13.1023	271	0.9527	1.81784	1031	0.985	7.23156	PREDICTED: structural maintenance of chromosomes protein 1A-like [Vitis vinifera]	-	GO:0043231//intracellular membrane-bounded organelle;GO:0000793//condensed chromosome	GO:0032550;GO:0046983//protein dimerization activity	GO:0000070//mitotic sister chromatid segregation;GO:0006259//DNA metabolic process
Unigene0020653	1589	7697	0.9226	147.566	350	0.8704	6.11836	1479	0.9937	27.0348	PREDICTED: protein LURP-one-related 15-like [Glycine max]	-	-	-	-
Unigene0014468	1094	111	0.9863	3.09097	57	0.9506	1.44727	135	0.9982	3.58422	PREDICTED: serine carboxypeptidase-like 26-like [Solanum lycopersicum]	ko01100//Metabolic pathways;ko00460//Cyanoamino acid metabolism	-	-	-
Unigene0012104	2117	104	0.9471	1.49658	56	0.9565	0.734782	146	0.9934	2.00314	--	-	-	-	-
Unigene0020631	1794	1311	0.9944	22.2622	542	0.9766	8.39205	1110	0.9994	17.9713	PREDICTED: probable tRNA threonylcarbamoyladenosine biosynthesis protein osgepl1 [Vitis vinifera]	-	-	-	-
Unigene0044835	721	150	0.9792	6.33789	55	0.9626	2.11894	106	0.9847	4.27021	--	-	-	-	-
Unigene0018893	1284	1025	0.9782	24.3191	423	0.9618	9.15096	1368	0.9844	30.9457	undecaprenyl pyrophosphate synthetase family protein [Arabidopsis lyrata subsp. lyrata]	ko01110//Biosynthesis of secondary metabolites;ko00900//Terpenoid backbone biosynthesis	-	-	-
Unigene0014987	1109	113	0.936	3.1041	23	0.688	0.576086	61	0.9206	1.59763	S-adenosyl-L-methionine-dependent methyltransferases superfamily protein [Theobroma cacao]	-	-	GO:0016740//transferase activity	-
Unigene0016818	332	245	0.997	22.481	75	0.9518	6.27501	684	0.997	59.8407	PREDICTED: dehydration-responsive element-binding protein 3-like [Cicer arietinum]	-	GO:0043231//intracellular membrane-bounded organelle	GO:0001071//nucleic acid binding transcription factor activity;GO:0003677//DNA binding	GO:0006351//transcription, DNA-templated
Unigene0002854	554	62	0.9368	3.40934	22	0.8809	1.10307	90	0.9964	4.71858	F-box family protein isoform 2, partial [Theobroma cacao]	-	-	GO:0003676//nucleic acid binding	GO:0010065;GO:0006351//transcription, DNA-templated
Unigene0022301	1120	65	0.9125	1.76801	20	0.7607	0.496025	55	0.8688	1.42634	silencing gene B 102 [Zea mays]	-	-	-	-
Unigene0001433	1742	106	0.9851	1.85373	9	0.4466	0.143511	70	0.946	1.16715	PREDICTED: G2/mitotic-specific cyclin-1-like [Solanum lycopersicum]	-	-	-	-
Unigene0007685	817	348	0.9878	12.9761	139	0.858	4.72589	591	0.9951	21.0109	--	-	-	-	-
Unigene0003917	1073	1553	0.9814	44.0921	848	0.9991	21.9527	1649	0.9981	44.6375	ADP-sugar diphosphatase [Solanum tuberosum]	-	-	-	-
Unigene0009981	1707	333	0.9338	5.94291	124	0.9813	2.01781	399	0.9936	6.78919	predicted protein [Populus trichocarpa]	-	-	-	-
Unigene0007006	482	29	0.7863	1.8329	7	0.6017	0.403406	47	0.9232	2.83224	--	-	-	-	-
Unigene0007145	1889	119	0.9132	1.91913	25	0.7734	0.36762	115	0.9778	1.76825	PREDICTED: protein TORNADO 1-like [Solanum lycopersicum]	-	-	-	GO:0048507//meristem development;GO:0010051//xylem and phloem pattern formation;GO:0009926//auxin polar transport;GO:0016049//cell growth
Unigene0014629	587	237	0.9847	12.2998	18	0.8501	0.851776	296	0.9693	14.6464	PREDICTED: uncharacterized LOC101203466, partial [Cucumis sativus]	-	-	-	-
Unigene0021243	1730	2307	0.996	40.6247	605	0.9954	9.71405	1527	0.9717	25.6373	PREDICTED: UDP-glycosyltransferase 85A1-like [Fragaria vesca subsp. vesca]	-	-	GO:0035251//UDP-glucosyltransferase activity	-
Unigene0010400	407	66	0.9803	4.94013	11	0.9705	0.75074	81	0.9705	5.78055	SAUR-like auxin-responsive protein family [Theobroma cacao]	ko04075//Plant hormone signal transduction	-	-	-
Unigene0018242	3715	1556	0.9941	12.7597	439	0.9427	3.28244	1424	0.9946	11.1335	sucrose-phosphate synthase B [Solanum lycopersicum]	ko01100//Metabolic pathways;ko00500//Starch and sucrose metabolism	-	GO:0016747//transferase activity, transferring acyl groups other than amino-acyl groups;GO:0035251//UDP-glucosyltransferase activity	GO:0005984//disaccharide metabolic process
Unigene0002897	628	28	0.9809	1.35827	-	-	-	15	0.9076	0.693762	--	-	-	-	-
Unigene0027360	969	32	0.9185	1.00604	7	0.6584	0.200662	39	0.969	1.16901	PREDICTED: ABC transporter G family member 8-like [Vitis vinifera]	-	-	GO:0017111//nucleoside-triphosphatase activity;GO:0032550;GO:0015604//organic phosphonate transmembrane transporter activity	GO:0009154//purine ribonucleotide catabolic process
Unigene0012006	2236	847	0.9839	11.5399	360	0.9817	4.47221	1106	0.9758	14.3669	PREDICTED: sorting nexin 2B-like [Fragaria vesca subsp. vesca]	-	GO:0005771//multivesicular body	GO:0005543//phospholipid binding;GO:0046983//protein dimerization activity	GO:0010467//gene expression;GO:0009791//post-embryonic development;GO:0007034//vacuolar transport
Unigene0004049	2116	13278	0.9901	191.164	6978	0.9901	91.6023	18331	0.9716	251.622	ADP-glucose pyrophosphorylase small subunit [Nicotiana tabacum]	ko01100//Metabolic pathways;ko00500//Starch and sucrose metabolism;ko00520//Amino sugar and nucleotide sugar metabolism	-	-	-
Unigene0019161	342	189	0.9532	16.8354	29	0.9269	2.35539	175	0.9766	14.8625	--	-	-	-	-
Unigene0015479	1158	119	0.9957	3.1306	34	0.9016	0.815571	139	0.975	3.48646	Os03g0267600 [Oryza sativa Japonica Group]	-	-	-	-
Unigene0005681	1041	1061	0.999	31.0494	280	0.9933	7.47134	641	0.9798	17.8849	PREDICTED: NEP1-interacting protein 1-like [Vitis vinifera]	-	-	-	-
Unigene0023611	1551	856	0.989	16.8132	211	0.9136	3.77887	668	0.9936	12.5096	PREDICTED: vacuolar-sorting receptor 3-like [Vitis vinifera]	-	GO:0043231//intracellular membrane-bounded organelle	GO:0046872//metal ion binding	GO:0006605//protein targeting
Unigene0015397	1610	803	0.9801	15.1942	373	0.9876	6.43538	824	0.987	14.8655	PREDICTED: uncharacterized LOC101220068, partial [Cucumis sativus]	-	-	-	-
Unigene0048113	2174	233	0.931	3.26501	120	0.954	1.53325	255	0.9678	3.4069	Galactosyl transferase GMA12/MNN10 family protein isoform 1 [Theobroma cacao]	-	GO:0031224//intrinsic component of membrane;GO:0043231//intracellular membrane-bounded organelle	GO:0016757//transferase activity, transferring glycosyl groups	-
Unigene0010901	3211	8923	0.9925	84.6563	4581	0.9963	39.6288	10394	0.9994	94.0202	PREDICTED: uncharacterized membrane protein C24H6.13 isoform 1 [Vitis vinifera]	-	GO:0031224//intrinsic component of membrane	-	-
Unigene0013710	6015	1086	0.9382	5.50025	501	0.995	2.31363	1702	0.993	8.21869	PREDICTED: pentatricopeptide repeat-containing protein At3g02330-like [Vitis vinifera]	-	-	-	-
Unigene0011355	591	195	0.9949	10.0516	84	0.978	3.94805	192	0.9949	9.4361	phosphoinositide binding protein [Arabidopsis thaliana]	-	-	-	-
Unigene0010304	1148	78	0.9808	2.06986	26	0.7474	0.629104	71	0.8868	1.79637	--	-	-	-	-
Unigene0001059	1952	594	0.9898	9.27033	100	0.9805	1.42302	211	0.9488	3.13965	PREDICTED: serine carboxypeptidase-like 45-like [Vitis vinifera]	-	-	-	-
Unigene0021503	3634	667	0.9923	5.59152	193	0.9827	1.47524	500	0.9752	3.99635	PREDICTED: structural maintenance of chromosomes protein 6-like [Vitis vinifera]	-	GO:0000793//condensed chromosome	GO:0032550	GO:0006996//organelle organization;GO:0010212//response to ionizing radiation;GO:0007059//chromosome segregation;GO:0000725//recombinational repair
Unigene0016393	3053	3126	0.9944	31.1925	913	0.9748	8.30683	3779	0.9767	35.9525	Sulfite exporter TauE/SafE family protein [Arabidopsis thaliana]	-	-	-	-
Unigene0017641	1052	216	0.9924	6.25499	63	0.9819	1.66347	214	0.9962	5.90849	Leucine-rich repeat protein kinase family protein isoform 3 [Theobroma cacao]	-	GO:0031224//intrinsic component of membrane	GO:0032550;GO:0016628//oxidoreductase activity, acting on the CH-CH group of donors, NAD or NADP as acceptor;GO:0004702//receptor signaling protein serine/threonine kinase activity	GO:0035556//intracellular signal transduction;GO:0032147//activation of protein kinase activity
Unigene0004281	1793	244	0.942	4.1457	109	0.9364	1.68864	800	0.9955	12.9595	Arabinanase/levansucrase/invertase [Arabidopsis thaliana]	-	-	-	-
Unigene0010039	2984	413	0.9628	4.21638	104	0.94	0.968112	498	0.9946	4.8474	PREDICTED: ion channel CASTOR-like [Vitis vinifera]	-	-	-	-
Unigene0030660	355	85	0.9775	7.29423	11	0.8338	0.860707	36	0.9972	2.94546	--	-	-	-	-
Unigene0006189	3018	537	0.994	5.42055	281	0.9715	2.5863	704	0.994	6.77535	PREDICTED: digestive organ expansion factor homolog [Vitis vinifera]	-	-	-	-
Unigene0007787	1587	40	0.9609	0.767842	8	0.3119	0.140025	126	0.9578	2.30607	PREDICTED: dentin sialophosphoprotein-like [Cicer arietinum]	-	-	-	-
Unigene0021876	1640	144	0.914	2.6749	52	0.8091	0.880746	130	0.9567	2.30239	PREDICTED: TBC1 domain family member 15-like [Solanum lycopersicum]	-	-	-	-
Unigene0005166	1301	5189	0.9877	121.505	1405	0.9708	29.9979	4745	0.9908	105.935	PREDICTED: uridylate kinase-like [Solanum lycopersicum]	ko01100//Metabolic pathways;ko00240//Pyrimidine metabolism	GO:0009536//plastid	GO:0009041//uridylate kinase activity	GO:0006220//pyrimidine nucleotide metabolic process
Unigene0018720	1963	544	0.944	8.44242	67	0.8472	0.948082	1332	0.9669	19.7089	PREDICTED: probable indole-3-acetic acid-amido synthetase GH3.5-like [Solanum lycopersicum]	ko04075//Plant hormone signal transduction	GO:0009536//plastid	-	GO:0009314//response to radiation
Unigene0015477	2215	1233	0.9995	16.9581	658	0.9878	8.2517	1856	0.9982	24.3379	PREDICTED: magnesium-chelatase subunit ChlD, chloroplastic-like [Solanum lycopersicum]	ko01100//Metabolic pathways;ko01110//Biosynthesis of secondary metabolites;ko00860//Porphyrin and chlorophyll metabolism	GO:0009532//plastid stroma;GO:0031976	GO:0032550;GO:0051003;GO:0016462//pyrophosphatase activity	GO:0006779//porphyrin-containing compound biosynthetic process
Unigene0046594	643	118	0.9689	5.59062	31	0.8678	1.33919	600	0.9782	27.1031	MFT1 [Gossypium barbadense]	-	-	-	GO:0048608//reproductive structure development;GO:0009791//post-embryonic development
Unigene0018772	3388	452	0.9979	4.06428	114	0.9023	0.934658	284	0.9805	2.43475	PREDICTED: carboxyl-terminal-processing protease-like [Cucumis sativus]	-	GO:0044436	GO:0070011//peptidase activity, acting on L-amino acid peptides	GO:0016485//protein processing
Unigene0021303	724	183	0.9696	7.70018	80	0.855	3.06932	249	0.7169	9.9894	--	-	-	-	-
Unigene0002647	960	260	0.9667	8.2507	88	0.8854	2.54626	229	0.999	6.92856	PREDICTED: neurofilament heavy polypeptide-like isoform X1 [Setaria italica]	-	-	-	-
Unigene0014252	3640	587	0.9973	4.91276	144	0.9429	1.09889	457	0.9857	3.64664	Os05g0594500 [Oryza sativa Japonica Group]	-	-	-	-
Unigene0022266	1463	997	0.9911	20.7606	345	0.9282	6.55037	1131	0.9856	22.4542	At2g04030/F3C11.14 [Arabidopsis thaliana]	ko04141//Protein processing in endoplasmic reticulum;ko04626//Plant-pathogen interaction	GO:0009532//plastid stroma;GO:0009526//plastid envelope;GO:0044437	GO:0032550;GO:0005515//protein binding	GO:0001101//response to acid;GO:0044267//cellular protein metabolic process;GO:0009416//response to light stimulus;GO:0006970//response to osmotic stress
Unigene0023162	298	155	0.9966	15.8454	54	0.9765	5.03348	138	0.9866	13.4506	--	-	-	-	-
Unigene0022278	1239	25314	0.9798	622.412	4631	0.9709	103.823	24448	0.9984	573.127	2-oxoglutarate-dependent dioxygenase [Populus trichocarpa]	-	-	GO:0051213//dioxygenase activity	-
Unigene0008559	1128	821	0.984	22.1729	292	0.984	7.1906	583	0.9982	15.012	PREDICTED: peptidyl-prolyl cis-trans isomerase FKBP16-2, chloroplastic-like [Solanum lycopersicum]	-	-	-	-
Unigene0013337	1520	1086	0.9987	21.7658	533	0.975	9.74036	1528	0.9993	29.1984	PREDICTED: probable FKBP-type peptidyl-prolyl cis-trans isomerase 1, chloroplastic isoform 1 [Vitis vinifera]	-	GO:0009534//chloroplast thylakoid	GO:0004672//protein kinase activity;GO:0097159//organic cyclic compound binding;GO:0016859//cis-trans isomerase activity;GO:0036094//small molecule binding	GO:0018208//peptidyl-proline modification
Unigene0032962	454	624	0.9934	41.8714	131	0.9956	8.01506	361	0.9714	23.0956	Os09g0446000 [Oryza sativa Japonica Group]	-	GO:0043231//intracellular membrane-bounded organelle	-	-
Unigene0015653	739	84	0.9959	3.46277	2	0.184	0.0751756	19	0.6888	0.746772	Nodulin MtN21 /EamA-like transporter family protein isoform 2 [Theobroma cacao]	-	-	-	-
Unigene0010360	654	176	0.9893	8.19829	78	0.9817	3.3129	291	0.9908	12.9239	PREDICTED: root phototropism protein 3 [Vitis vinifera]	-	-	-	-
Unigene0017224	462	229	0.8939	15.1002	64	0.7944	3.84795	157	0.961	9.87044	uncharacterized protein LOC100305840 [Glycine max]	-	GO:0009536//plastid	GO:0005515//protein binding	-
Unigene0000653	2005	1320	0.996	20.0562	209	0.983	2.8955	1096	0.9895	15.8772	PREDICTED: uncharacterized LOC101221253 [Cucumis sativus]	-	-	-	-
Unigene0003665	1298	256	0.9769	6.00833	62	0.7843	1.32681	298	0.9669	6.66838	PREDICTED: purine permease 3 [Vitis vinifera]	-	GO:0031224//intrinsic component of membrane	GO:0005337//nucleoside transmembrane transporter activity;GO:0015205//nucleobase transmembrane transporter activity	GO:0072530//purine-containing compound transmembrane transport;GO:0009914//hormone transport;GO:0015851//nucleobase transport
Unigene0020122	291	174	0.7251	18.2157	42	0.7216	4.00911	170	0.7045	16.9682	--	-	-	-	-
Unigene0001657	1599	113	0.9906	2.15287	18	0.636	0.312691	141	0.9581	2.56123	AT5g60720/mup24_130 [Arabidopsis thaliana]	-	-	-	-
Unigene0012158	578	63	0.9031	3.32048	3	0.6125	0.144173	91	0.9377	4.5729	--	-	-	-	-
Unigene0047040	656	1067	0.9588	49.5506	58	0.9741	2.45593	460	0.968	20.3673	--	-	-	-	-
Unigene0012631	1588	716	0.9666	13.7357	178	0.937	3.11358	1137	0.9868	20.7964	hydroperoxide lyase [Nicotiana attenuata]	ko00592//alpha-Linolenic acid metabolism	GO:0009526//plastid envelope	GO:0046906//tetrapyrrole binding;GO:0046914//transition metal ion binding;GO:0016491//oxidoreductase activity	GO:0006950//response to stress
Unigene0011123	2846	929	0.98	9.94419	242	0.8605	2.36196	675	0.9863	6.88886	PREDICTED: uncharacterized protein LOC100261386 [Vitis vinifera]	-	-	-	-
Unigene0015115	1436	185	0.9297	3.92469	35	0.8343	0.677025	88	0.9749	1.77995	F-box/kelch-repeat protein [Medicago truncatula]	-	-	-	-
Unigene0018745	478	33	0.7803	2.10317	6	0.6695	0.34867	27	0.9477	1.64064	--	-	-	-	-
Unigene0007805	1625	395	0.9932	7.40512	119	0.8129	2.03416	424	0.9717	7.57864	PREDICTED: probable galacturonosyltransferase-like 2-like [Solanum lycopersicum]	-	-	GO:0016740//transferase activity	GO:0003002//regionalization;GO:0042545//cell wall modification;GO:0006950//response to stress;GO:0048827//phyllome development;GO:0000003//reproduction;GO:0010413//glucuronoxylan metabolic process
Unigene0007532	1387	1123	0.9964	24.6656	498	0.9971	9.97342	1362	0.9935	28.522	PREDICTED: ribulose bisphosphate carboxylase/oxygenase activase 1, chloroplastic-like [Vitis vinifera]	-	-	-	-
Unigene0009609	1707	808	0.9479	14.42	183	0.9133	2.97789	714	0.9496	12.1491	PREDICTED: patatin group A-3-like [Solanum lycopersicum]	-	-	-	GO:0008152//metabolic process
Unigene0011694	2925	7669	0.8903	79.8733	2905	0.8882	27.5874	7500	0.8896	74.4756	PREDICTED: probable boron transporter 2-like [Solanum lycopersicum]	-	GO:0031224//intrinsic component of membrane;GO:0044459;GO:0043231//intracellular membrane-bounded organelle;GO:0043673	GO:0015301//anion:anion antiporter activity;GO:0015562//efflux transmembrane transporter activity;GO:0015103//inorganic anion transmembrane transporter activity	GO:0006820//anion transport;GO:0034220//ion transmembrane transport
Unigene0014933	1148	427	0.9956	11.3312	39	0.8676	0.943656	174	0.9913	4.40236	Os01g0275900 [Oryza sativa Japonica Group]	-	-	-	-
Unigene0017458	1485	74	0.9508	1.51808	30	0.8364	0.561159	64	0.8444	1.25179	PREDICTED: kynurenine--oxoglutarate transaminase-like [Fragaria vesca subsp. vesca]	-	-	GO:0043168//anion binding;GO:0070546	GO:0008152//metabolic process
Unigene0001250	1263	624	0.9929	15.0512	118	0.9747	2.59519	989	0.9818	22.7442	Annexin D4 [Medicago truncatula]	-	-	-	-
Unigene0010036	1600	906	0.985	17.2503	215	0.8125	3.73258	1648	0.9988	29.9168	PREDICTED: tetraspanin-19-like [Solanum lycopersicum]	-	-	-	-
Unigene0019670	1514	1416	0.9993	28.4922	727	0.9921	13.3383	1628	0.9993	31.2325	Phosphatase 2C family protein [Theobroma cacao]	-	GO:0016020//membrane	GO:0043169//cation binding;GO:0004721//phosphoprotein phosphatase activity	GO:0006464//cellular protein modification process;GO:0001101//response to acid
Unigene0017328	748	131	0.9973	5.33529	23	0.6083	0.854117	65	0.9572	2.52401	Lysine-specific demethylase 3A-B [Medicago truncatula]	-	-	GO:0016741;GO:0046914//transition metal ion binding	GO:0008152//metabolic process
Unigene0017493	3091	599	0.9728	5.90359	179	0.9554	1.60859	394	0.9929	3.70234	PREDICTED: DEAD-box ATP-dependent RNA helicase 13-like [Fragaria vesca subsp. vesca]	-	-	GO:0032550;GO:0042623//ATPase activity, coupled	GO:0009154//purine ribonucleotide catabolic process
Unigene0006881	1532	40	0.9491	0.795408	10	0.3518	0.181314	37	0.9876	0.70149	PREDICTED: probable rhamnogalacturonate lyase B-like [Solanum lycopersicum]	-	-	GO:0003824//catalytic activity	-
Unigene0003608	2004	642	0.9885	9.75946	335	0.9227	4.64342	870	0.994	12.6096	PREDICTED: transcription factor ICE1-like [Solanum lycopersicum]	-	-	-	-
Unigene0021728	2650	216	0.9909	2.48311	79	0.9102	0.82808	175	0.963	1.9181	PREDICTED: RNA pseudourine synthase 3, mitochondrial-like [Vitis vinifera]	-	-	-	-
Unigene0000514	891	1418	0.9731	48.4827	205	0.9719	6.39098	1348	0.9832	43.9431	PREDICTED: ethylene-responsive transcription factor ERF034-like [Vitis vinifera]	-	-	-	-
Unigene0010105	584	16	0.8938	0.834633	-	-	-	27	0.9623	1.34286	--	-	-	-	-
Unigene0021880	4084	432	0.9518	3.22245	130	0.9454	0.884197	326	0.9679	2.31852	P-loop containing nucleoside triphosphate hydrolases superfamily protein isoform 3, partial [Theobroma cacao]	-	-	-	-
Unigene0012395	1253	387	0.9808	9.40911	206	0.9226	4.56675	431	0.818	9.9909	PREDICTED: DNA polymerase epsilon subunit 3-like [Fragaria vesca subsp. vesca]	-	GO:0043231//intracellular membrane-bounded organelle	GO:0046983//protein dimerization activity;GO:0003677//DNA binding	-
Unigene0020731	1125	2110	0.9938	57.1371	526	0.9209	12.9875	2832	0.9769	73.1172	Os03g0108300 [Oryza sativa Japonica Group]	-	-	-	-
Unigene0020864	417	110	0.9017	8.0361	52	0.8561	3.46385	108	0.9305	7.52257	--	-	-	-	-
Unigene0037729	1852	2716	0.9784	44.6763	678	0.98	10.169	2406	0.9843	37.734	PREDICTED: FAS-associated factor 2-B [Vitis vinifera]	-	-	-	-
Unigene0002643	1575	357	0.9676	6.9052	166	0.9987	2.92765	1255	0.9765	23.1442	Sequence-specific DNA binding transcription factors isoform 2 [Theobroma cacao]	-	-	-	-
Unigene0010114	721	84	0.9958	3.54922	16	0.7406	0.616419	48	0.9445	1.93368	PREDICTED: probable inactive leucine-rich repeat receptor-like protein kinase At5g20690-like [Cicer arietinum]	-	-	-	-
Unigene0022533	3215	3688	0.9928	34.9461	2003	0.9935	17.3058	3875	0.9963	35.0082	PREDICTED: protein IQ-DOMAIN 32-like [Solanum lycopersicum]	-	GO:0044464	-	-
Unigene0016795	5448	7601	0.9983	42.5033	2274	0.9976	11.5943	16002	0.9987	85.3131	PREDICTED: alpha-1,4 glucan phosphorylase L-1 isozyme, chloroplastic/amyloplastic-like [Solanum lycopersicum]	ko00500//Starch and sucrose metabolism	GO:0009536//plastid	GO:0004645//phosphorylase activity;GO:0005515//protein binding;GO:0043168//anion binding	GO:0009628//response to abiotic stimulus;GO:0006950//response to stress;GO:0044238
Unigene0012175	3399	1411	0.9859	12.6463	530	0.9379	4.33128	1622	0.9606	13.8605	PREDICTED: squamous cell carcinoma antigen recognized by T-cells 3-like [Solanum lycopersicum]	-	GO:0005622//intracellular	GO:0097159//organic cyclic compound binding	GO:0006396//RNA processing
Unigene0012607	4534	9148	0.9874	61.4658	3214	0.9332	19.6904	6554	0.9806	41.9859	PREDICTED: phosphoenolpyruvate carboxylase 4-like [Solanum lycopersicum]	ko01100//Metabolic pathways;ko00620//Pyruvate metabolism;ko00710//Carbon fixation in photosynthetic organisms	-	GO:0004611//phosphoenolpyruvate carboxykinase activity	GO:0009060//aerobic respiration
Unigene0003947	878	247	0.8759	8.5702	90	0.9282	2.84734	854	0.9624	28.2515	hypothetical protein PRUPE_ppa024829mg [Prunus persica]	-	-	-	-
Unigene0021075	4582	73124	0.9985	486.176	6110	0.9991	37.0405	37637	0.9985	238.582	hypothetical chloroplast RF2 (chloroplast) [Catharanthus roseus]	-	GO:0009532//plastid stroma	GO:0016462//pyrophosphatase activity;GO:0032550	-
Unigene0020171	1600	408	0.9831	7.76835	85	0.7831	1.47567	193	0.9875	3.50361	LOC100282361 [Zea mays]	-	-	-	-
Unigene0017079	2413	329	0.9391	4.15362	7	0.2847	0.0805809	736	0.9992	8.85929	DNA-binding HORMA family protein [Theobroma cacao]	-	GO:0005694//chromosome;GO:0031981//nuclear lumen	-	GO:0007129//synapsis
Unigene0009318	1651	2862	0.9927	52.8094	771	0.9879	12.9717	1616	0.983	28.4297	PREDICTED: serine/threonine-protein kinase OXI1-like [Vitis vinifera]	-	GO:0044424	GO:0004672//protein kinase activity;GO:0097159//organic cyclic compound binding;GO:0036094//small molecule binding	GO:0006468//protein phosphorylation
Unigene0008235	1303	976	0.9048	22.8189	474	0.9939	10.1047	2120	0.9808	47.2574	Os04g0603400 [Oryza sativa Japonica Group]	-	-	-	-
Unigene0009655	1210	181	0.9653	4.55703	98	0.9653	2.24974	239	0.9835	5.73708	PREDICTED: epsin-1-like [Solanum lycopersicum]	-	-	-	-
Unigene0023241	1019	2665	0.8813	79.6731	992	0.8656	27.0414	4966	0.9833	141.55	PREDICTED: isochorismatase-like [Solanum lycopersicum]	-	-	-	-
Unigene0006246	632	314	0.9557	15.1357	159	0.9652	6.9883	372	0.9968	17.0964	--	-	-	-	-
Unigene0014298	1308	3972	0.9878	92.5103	1984	0.9457	42.1333	4186	0.9809	92.9544	PREDICTED: CBS domain-containing protein CBSX1, chloroplastic-like isoform 2 [Solanum lycopersicum]	-	-	-	-
Unigene0009404	917	150	0.9727	4.98323	27	0.8103	0.817873	153	0.9869	4.84619	PREDICTED: polygalacturonase-like [Vitis vinifera]	ko01100//Metabolic pathways;ko00500//Starch and sucrose metabolism;ko00040//Pentose and glucuronate interconversions	-	GO:0016787//hydrolase activity	GO:0048609//multicellular organismal reproductive process;GO:0008152//metabolic process;GO:0003006//developmental process involved in reproduction
Unigene0020083	2733	447	0.9857	4.98261	114	0.9338	1.15866	544	0.992	5.78146	PREDICTED: subtilisin-like protease-like [Solanum lycopersicum]	-	-	-	-
Unigene0002869	913	2642	0.9869	88.1557	168	0.9518	5.11128	2186	0.9858	69.5437	PREDICTED: protein PHLOEM PROTEIN 2-LIKE A1-like [Solanum lycopersicum]	-	-	-	-
Unigene0012118	3221	2865	0.9972	27.0971	1113	0.9997	9.59833	3356	0.9981	30.2629	E1-E2 type truncated ATPase [Phaseolus vulgaris]	-	GO:0031224//intrinsic component of membrane	GO:0032550;GO:0046872//metal ion binding;GO:0005548//phospholipid transporter activity;GO:0008324//cation transmembrane transporter activity;GO:0003824//catalytic activity	GO:0015914//phospholipid transport
Unigene0045214	722	15	0.5637	0.632911	-	-	-	16	0.7244	0.643667	extensin 3 [Arabidopsis thaliana]	-	-	-	-
Unigene0008289	1607	322	0.9975	6.1042	52	0.8886	0.898832	341	0.9795	6.16335	PREDICTED: UDP-glycosyltransferase 83A1 [Vitis vinifera]	-	-	-	-
Unigene0045208	266	48	0.9925	5.49728	12	0.8872	1.25311	36	0.985	3.93097	Pyridoxal phosphate phosphatase-related protein [Theobroma cacao]	ko01100//Metabolic pathways;ko00750//Vitamin B6 metabolism	-	-	-
Unigene0002408	1496	2993	0.9926	60.9486	1248	0.9926	23.1726	2531	0.9993	49.1405	NADPH:protochlorophyllide oxidoreductase [Nicotiana tabacum]	ko01100//Metabolic pathways;ko01110//Biosynthesis of secondary metabolites;ko00860//Porphyrin and chlorophyll metabolism	GO:0009526//plastid envelope;GO:0009534//chloroplast thylakoid	GO:0016628//oxidoreductase activity, acting on the CH-CH group of donors, NAD or NADP as acceptor;GO:0016651//oxidoreductase activity, acting on NAD(P)H	GO:0006779//porphyrin-containing compound biosynthetic process;GO:0009725//response to hormone
Unigene0045787	972	1202	0.9979	37.6727	350	0.9877	10.0021	719	0.963	21.4853	Tetratricopeptide repeat-like superfamily protein isoform 2 [Theobroma cacao]	-	-	-	-
Unigene0024270	348	22	0.8103	1.92589	-	-	-	238	0.8132	19.8644	5-epi-aristolochene synthase [Capsicum annuum var. annuum]	-	-	-	-
Unigene0006705	1178	902	0.9966	23.3265	339	0.9788	7.99366	653	0.9966	16.1008	PREDICTED: protein STRUBBELIG-RECEPTOR FAMILY 8-like [Solanum lycopersicum]	-	GO:0031224//intrinsic component of membrane	GO:0004674//protein serine/threonine kinase activity;GO:0032550	GO:0006796//phosphate-containing compound metabolic process;GO:0006464//cellular protein modification process
Unigene0000336	1351	57	0.9852	1.28531	24	0.8083	0.493454	58	0.9023	1.24696	auxin efflux facilitator SlPIN5 [Solanum lycopersicum]	-	-	-	-
Unigene0000869	1316	39	0.965	0.902812	8	0.386	0.168859	63	0.9453	1.39048	PREDICTED: scarecrow-like protein 28-like [Solanum lycopersicum]	-	-	-	-
Unigene0013512	3013	3851	0.9973	38.937	1885	0.9973	17.3781	3999	0.9983	38.5506	ABC2 isoform 2 [Theobroma cacao]	-	GO:0009526//plastid envelope	GO:0016740//transferase activity	-
Unigene0009356	595	75	0.842	3.84001	30	0.9445	1.40054	106	0.9261	5.17449	Saccharopine dehydrogenase isoform 2 [Theobroma cacao]	-	GO:0031976	GO:0003824//catalytic activity	-
Unigene0007973	2920	6277	0.9784	65.4874	841	0.9661	8.00026	3959	0.9901	39.3805	PREDICTED: ferric reduction oxidase 7, chloroplastic-like [Solanum lycopersicum]	-	GO:0031224//intrinsic component of membrane	GO:0016723//oxidoreductase activity, oxidizing metal ions, NAD or NADP as acceptor	GO:0022900//electron transport chain;GO:0009314//response to radiation
Unigene0009536	375	809	0.9973	65.7213	405	0.992	29.9996	946	0.9947	73.2721	disease resistance-like protein [Psilanthus wightianus]	-	-	-	-
Unigene0009657	770	26	0.7273	1.02866	2	0.3247	0.072149	44	0.9455	1.65974	--	-	-	-	-
Unigene0005483	1662	250	0.9789	4.58245	44	0.9585	0.735382	196	0.9994	3.42534	PREDICTED: protein kinase PINOID 2-like [Vitis vinifera]	-	-	-	-
Unigene0016579	2762	552	0.9765	6.08841	178	0.9392	1.79014	348	0.9996	3.6596	PREDICTED: DNA helicase MCM9-like [Solanum lycopersicum]	-	-	GO:0017111//nucleoside-triphosphatase activity;GO:0032550;GO:0003676//nucleic acid binding;GO:0043167//ion binding	GO:0006259//DNA metabolic process;GO:0033554//cellular response to stress
Unigene0000947	748	7581	0.9987	308.755	1473	0.9652	54.7006	6762	0.9479	262.574	Photosystem II subunit X [Theobroma cacao]	-	-	-	-
Unigene0003566	608	70	0.9293	3.50738	26	0.8043	1.18785	80	0.972	3.82177	PREDICTED: uncharacterized LOC101206169 [Cucumis sativus]	-	GO:0043231//intracellular membrane-bounded organelle	-	GO:0006351//transcription, DNA-templated
Unigene0007892	963	67	0.9668	2.11952	21	0.9948	0.605737	111	0.9252	3.34792	PREDICTED: putative cyclin-B3-1-like [Solanum lycopersicum]	-	-	-	-
Unigene0010465	2888	63018	0.982	664.746	15315	0.9958	147.303	35658	0.9827	358.623	PREDICTED: DNA repair protein recA homolog 1, chloroplastic-like [Vitis vinifera]	ko03440//Homologous recombination	-	-	-
Unigene0024042	1345	12093	0.9926	273.905	327	0.8483	6.75331	10464	0.9978	225.972	chloroplast carbonic anhydrase [Pachysandra terminalis]	ko00910//Nitrogen metabolism	-	-	-
Unigene0001623	1048	37	0.8817	1.07555	5	0.5964	0.132526	50	0.938	1.38576	unnamed protein product [Vitis vinifera]	-	-	-	-
Unigene0002853	512	128	0.9961	7.61603	32	0.9629	1.73609	123	0.9941	6.97772	PREDICTED: dof zinc finger protein DOF5.6 [Glycine max]	-	-	GO:0003676//nucleic acid binding	GO:0006351//transcription, DNA-templated
Unigene0023575	1457	596	0.9485	12.4616	304	0.8895	5.79569	602	0.9993	12.0009	PREDICTED: 1-aminocyclopropane-1-carboxylate oxidase homolog 1-like [Vitis vinifera]	-	-	GO:0016706//oxidoreductase activity, acting on paired donors, with incorporation or reduction of molecular oxygen, 2-oxoglutarate as one donor, and incorporation of one atom each of oxygen into both donors	GO:0019758
Unigene0003522	1630	400	0.9988	7.47586	217	0.9871	3.69797	436	0.9871	7.76922	At2g47010/F14M4.16 [Arabidopsis lyrata subsp. lyrata]	-	-	-	-
Unigene0023873	1067	277	0.9831	7.90868	92	0.9175	2.39505	226	0.9531	6.15209	PREDICTED: LOW QUALITY PROTEIN: 1-phosphatidylinositol-3-phosphate 5-kinase-like [Vitis vinifera]	ko04145//Phagosome;ko00562//Inositol phosphate metabolism;ko04070//Phosphatidylinositol signaling system	-	-	GO:0009987//cellular process
Unigene0020363	535	40	0.9925	2.27769	4	0.4598	0.207681	28	0.8486	1.52014	PREDICTED: auxin-induced protein 6B-like [Vitis vinifera]	-	-	-	-
Unigene0012541	1908	564	0.9984	9.00512	116	0.9549	1.68877	358	0.9853	5.44983	ACT domain repeat 3 isoform 1 [Theobroma cacao]	-	-	GO:0031406//carboxylic acid binding	-
Unigene0023753	1507	262	0.864	5.29635	131	0.8368	2.41462	448	0.8726	8.63462	protamine P1 family protein [Arabidopsis thaliana]	-	-	-	-
Unigene0021056	1274	506	0.9992	12.0996	21	0.584	0.457869	222	0.9961	5.0613	PREDICTED: UPF0481 protein At3g47200-like [Vitis vinifera]	-	-	-	-
Unigene0004289	281	131	0.9858	14.2021	41	0.968	4.05293	94	0.9715	9.71628	Wiscott-Aldrich syndrome, C-terminal [Medicago truncatula]	-	GO:0016020//membrane	-	GO:0050794//regulation of cellular process;GO:0016043//cellular component organization;GO:0051649//establishment of localization in cell
Unigene0012609	288	64	0.9826	6.7698	28	0.7396	2.70058	65	0.7361	6.5554	--	-	-	-	-
Unigene0012743	440	91	0.9932	6.30053	30	0.9614	1.89391	130	0.9682	8.58162	--	-	-	-	-
Unigene0018524	286	131	0.9336	13.9538	49	0.9825	4.75906	119	0.9545	12.0854	--	-	-	-	-
Unigene0008858	573	48	0.9145	2.55197	21	0.8656	1.01802	52	0.993	2.63589	--	-	-	-	-
Unigene0023853	3521	20357	0.9994	176.131	3523	0.9989	27.7932	11157	0.9997	92.0365	ribosomal protein S3 [Nerium oleander]	ko03010//Ribosome	GO:0009536//plastid;GO:0044391	GO:0003723//RNA binding;GO:0005198//structural molecule activity	GO:0010467//gene expression
Unigene0002216	747	2331	0.9746	95.0627	794	0.996	29.5251	2330	0.9946	90.597	Disease resistance-responsive family protein [Theobroma cacao]	-	-	-	-
Unigene0013295	732	533	0.9822	22.1822	113	0.9686	4.28804	239	0.8689	9.48343	PREDICTED: uncharacterized LOC101216403 [Cucumis sativus]	-	-	-	-
Unigene0012292	2381	212	0.9782	2.71247	92	0.89	1.0733	249	0.9811	3.03752	cyclase/dehydrase family protein [Medicago truncatula]	-	GO:0043231//intracellular membrane-bounded organelle	-	-
Unigene0017802	1786	518	0.9994	8.83562	140	0.9222	2.1774	274	0.9031	4.45603	PREDICTED: 1,4-dihydroxy-2-naphthoate polyprenyltransferase, chloroplastic-like [Solanum lycopersicum]	ko01100//Metabolic pathways;ko01110//Biosynthesis of secondary metabolites;ko00130//Ubiquinone and other terpenoid-quinone biosynthesis	GO:0043231//intracellular membrane-bounded organelle;GO:0016020//membrane	GO:0016740//transferase activity	-
Unigene0014965	2562	2148	0.9813	25.5413	903	0.9621	9.79039	2236	0.9856	25.3496	PREDICTED: histone-lysine N-methyltransferase, H3 lysine-9 specific SUVH4-like [Solanum lycopersicum]	-	GO:0043229//intracellular organelle	GO:0018024//histone-lysine N-methyltransferase activity;GO:0003677//DNA binding;GO:0000166//nucleotide binding	GO:0034968//histone lysine methylation
Unigene0023052	3515	131	0.9263	1.13536	66	0.8102	0.521567	185	0.9883	1.52871	PREDICTED: endoribonuclease Dicer homolog 3a-like [Solanum lycopersicum]	-	-	-	-
Unigene0003924	547	40	0.9872	2.22772	7	0.7788	0.355469	40	0.8848	2.12398	Myb domain protein 83 [Theobroma cacao]	-	-	-	-
Unigene0003442	1270	95	0.863	2.27881	15	0.652	0.328079	143	0.8654	3.27048	--	-	-	-	-
Unigene0024100	4817	2176	0.995	13.7617	606	0.9371	3.49452	1433	0.9342	8.64068	PREDICTED: LRR receptor-like serine/threonine-protein kinase GSO1 [Vitis vinifera]	-	-	-	-
Unigene0001903	693	1264	0.9827	55.5651	326	0.9841	13.067	866	0.9827	36.2964	PREDICTED: uncharacterized LOC100266405 [Vitis vinifera]	-	GO:0009507//chloroplast	-	-
Unigene0026665	416	238	0.9976	17.429	48	0.9663	3.20508	144	0.9904	10.0542	15.4 kDa class V heat shock protein [Medicago truncatula]	-	-	-	-
Unigene0033953	667	32	0.7661	1.46155	2	0.2834	0.0832905	18	0.9895	0.783836	--	-	-	-	-
Unigene0014251	1319	3725	0.9992	86.034	816	0.997	17.1845	2301	0.9985	50.6699	chloroplast ribosomal protein [Solanum tuberosum]	-	-	-	-
Unigene0005809	704	82	0.9347	3.54838	-	-	-	207	0.8707	8.54036	Transducin/WD40 repeat-like superfamily protein isoform 2 [Theobroma cacao]	-	-	-	-
Unigene0021740	1988	26708	0.8491	409.273	11273	0.8506	157.512	48931	0.8556	714.902	Cytochrome P450 87A3 [Theobroma cacao]	-	-	-	-
Unigene0019542	1076	1792	0.974	50.7358	555	0.9349	14.3275	1266	0.9526	34.1743	Chaperone DnaJ-domain superfamily protein [Theobroma cacao]	-	GO:0009507//chloroplast	-	-
Unigene0023579	902	1005	0.9967	33.9428	439	0.9723	13.5191	893	0.9867	28.7557	Glycoprotein membrane precursor GPI-anchored [Arabidopsis thaliana]	-	-	-	-
Unigene0021878	2004	2160	0.9366	32.8356	515	0.9965	7.1384	3645	0.9591	52.8297	UDP-glucose glucosyltransferase [Gardenia jasminoides]	ko00908//Zeatin biosynthesis	-	-	-
Unigene0022597	1594	346	0.99	6.61266	87	0.9843	1.51608	199	0.9824	3.62613	PREDICTED: LOW QUALITY PROTEIN: 70 kDa peptidyl-prolyl isomerase-like [Vitis vinifera]	-	GO:0043231//intracellular membrane-bounded organelle;GO:0044444//cytoplasmic part	GO:0016853//isomerase activity	GO:0044267//cellular protein metabolic process;GO:0009408//response to heat
Unigene0005380	1147	374	0.9956	9.93337	51	0.9372	1.23509	1035	0.9974	26.2093	flavanone 3-hydroxylase [Ampelopsis grossedentata]	ko01100//Metabolic pathways;ko01110//Biosynthesis of secondary metabolites;ko00941//Flavonoid biosynthesis	-	-	-
Unigene0003760	3274	2909	0.9957	27.0678	660	0.9966	5.59959	2558	0.993	22.6934	CAAX amino terminal protease family protein [Arabidopsis lyrata subsp. lyrata]	-	-	-	-
Unigene0014299	4912	21890	0.9878	135.761	1277	0.9607	7.22144	10181	0.9868	60.202	NADH-plastoquinone oxidoreductase subunit 5 protein [Nerium oleander]	ko01100//Metabolic pathways;ko00190//Oxidative phosphorylation	-	-	-
Unigene0017704	2957	1061	0.9817	10.9308	343	0.9337	3.22206	675	0.98	6.63027	PREDICTED: protein PLASTID MOVEMENT IMPAIRED 2-like [Vitis vinifera]	-	-	-	-
Unigene0000022	1262	603	0.9572	14.5562	212	0.9532	4.66625	421	0.9691	9.6895	PREDICTED: protein grpE [Vitis vinifera]	-	-	-	-
Unigene0021401	5745	10151	0.9988	53.8279	5011	0.999	24.2284	14667	0.9988	74.1532	PREDICTED: protein KIAA0664 homolog [Vitis vinifera]	-	-	-	-
Unigene0012206	2103	106	0.9201	1.53552	44	0.8612	0.581172	367	0.9767	5.0688	PREDICTED: ABC transporter G family member 31-like [Solanum lycopersicum]	-	-	GO:0017111//nucleoside-triphosphatase activity	-
Unigene0042157	537	127	0.9739	7.20474	31	0.9572	1.60354	135	0.9926	7.30194	PREDICTED: basic form of pathogenesis-related protein 1 [Vitis vinifera]	-	-	-	-
Unigene0004926	1372	457	0.9475	10.1473	51	0.9235	1.03254	234	0.9184	4.95382	small heat shock protein 35.9 [Boea hygrometrica]	-	-	-	-
Unigene0003141	3998	173	0.9027	1.31823	67	0.8762	0.465504	156	0.9502	1.13334	PREDICTED: protein TONSOKU-like [Vitis vinifera]	-	-	-	-
Unigene0022876	1598	1159	0.9919	22.0951	372	0.9524	6.46632	808	0.9775	14.6863	PREDICTED: nuclear transcription factor Y subunit A-3-like [Vitis vinifera]	-	-	-	-
Unigene0000464	1470	5738	0.985	118.914	1871	0.9918	35.3547	4539	0.9912	89.6853	Sequence-specific DNA binding transcription factors [Theobroma cacao]	-	-	-	-
Unigene0004419	2623	121	0.9657	1.40532	36	0.6843	0.381237	114	0.9901	1.26237	PREDICTED: pentatricopeptide repeat-containing protein At3g14330-like [Solanum lycopersicum]	-	-	-	-
Unigene0006898	1204	815	0.9992	20.6215	213	0.9601	4.9141	424	0.9967	10.2286	PREDICTED: probable carboxylesterase 18-like [Solanum lycopersicum]	-	-	GO:0003824//catalytic activity	GO:0000904//cell morphogenesis involved in differentiation
Unigene0012740	1788	4894	0.9994	83.3844	795	0.948	12.3507	1691	0.9564	27.4698	PREDICTED: lysine histidine transporter-like 6-like [Solanum lycopersicum]	-	GO:0031224//intrinsic component of membrane	-	-
Unigene0012805	1006	76	0.9364	2.30146	12	0.7962	0.33134	51	0.9235	1.47248	--	-	-	-	-
Unigene0009749	1827	204	0.9381	3.40158	91	0.9135	1.38355	258	0.9568	4.10166	Glutaredoxin domain-containing cysteine-rich protein [Medicago truncatula]	-	-	-	-
Unigene0046973	1201	57	0.9975	1.44584	18	0.8393	0.416314	46	0.95	1.11248	Galacturonosyltransferase-like 7 isoform 1 [Theobroma cacao]	-	-	-	-
Unigene0006991	431	28	0.8631	1.97911	-	-	-	26	0.7726	1.75216	PREDICTED: probable LRR receptor-like serine/threonine-protein kinase At3g47570-like [Vitis vinifera]	-	-	GO:0016740//transferase activity	-
Unigene0046138	609	281	0.9967	14.0565	15	0.798	0.684172	89	0.9803	4.24474	hypothetical protein PRUPE_ppa024104mg [Prunus persica]	-	-	-	-
Unigene0014984	1681	555	0.9643	10.0581	219	0.903	3.61883	1663	0.9732	28.7345	Serine/threonine-protein kinase WNK-related isoform 1 [Theobroma cacao]	-	-	-	-
Unigene0015735	1415	715	0.9633	15.3935	182	0.8898	3.57278	415	0.9413	8.51864	DnaJ/Hsp40 cysteine-rich domain superfamily protein isoform 3, partial [Theobroma cacao]	-	GO:0009536//plastid	GO:0005515//protein binding	-
Unigene0004922	1628	116	0.9545	2.17066	62	0.9791	1.05786	190	0.9853	3.38983	Ubiquitin carboxyl-terminal hydrolase family protein [Theobroma cacao]	-	-	-	-
Unigene0037268	915	238	0.9825	7.924	66	0.9552	2.00361	158	0.9563	5.0155	PREDICTED: protein LOL1-like [Vitis vinifera]	-	-	-	-
Unigene0003060	2556	2129	0.9922	25.3748	751	0.9902	8.16151	3281	0.9961	37.2841	phenylalanine ammonia-lyase [Camellia japonica]	ko01100//Metabolic pathways;ko01110//Biosynthesis of secondary metabolites;ko00940//Phenylpropanoid biosynthesis;ko00360//Phenylalanine metabolism	GO:0044444//cytoplasmic part	GO:0016841//ammonia-lyase activity	GO:0009411//response to UV;GO:0006558//L-phenylalanine metabolic process;GO:0009414//response to water deprivation;GO:0048229//gametophyte development;GO:0009696//salicylic acid metabolic process;GO:0009699//phenylpropanoid biosynthetic process;GO:0009808//lignin metabolic process
Unigene0022440	947	1570	0.9768	50.5055	418	0.9504	12.2608	917	0.9979	28.1254	germin-like protein subfamily 1 member 20 precursor [Solanum tuberosum]	-	-	GO:0046914//transition metal ion binding;GO:0016623	-
Unigene0019322	3120	348	0.9901	3.39792	140	0.9436	1.24642	457	0.9981	4.25442	Switch 2 [Theobroma cacao]	-	-	GO:0017111//nucleoside-triphosphatase activity;GO:0003676//nucleic acid binding;GO:0032550	-
Unigene0017212	2355	242	0.9919	3.1305	91	0.966	1.07335	227	0.958	2.79971	Ubiquitin carboxyl-terminal hydrolase family protein [Theobroma cacao]	-	-	-	-
Unigene0009030	952	237	0.9916	7.58403	45	0.9548	1.31301	341	0.9968	10.4039	Heat shock protein binding protein [Theobroma cacao]	-	-	-	-
Unigene0044971	737	7663	0.8548	316.752	499	0.8399	18.8072	1386	0.9986	54.6229	Bifunctional inhibitor/lipid-transfer protein/seed storage 2S albumin superfamily protein isoform 2 [Theobroma cacao]	-	-	-	-
Unigene0007413	321	19	0.8629	1.80317	3	0.7414	0.259602	29	0.9502	2.62405	--	-	-	-	-
Unigene0006001	905	164	0.9834	5.52057	39	0.8365	1.19704	127	0.9801	4.076	PREDICTED: probable RNA-binding protein 19-like [Vitis vinifera]	-	-	GO:0097159//organic cyclic compound binding	-
Unigene0003712	777	129	0.9691	5.05775	20	0.9163	0.71499	76	0.8623	2.841	PREDICTED: AP2-like ethylene-responsive transcription factor ANT-like [Solanum lycopersicum]	-	-	-	-
Unigene0005547	548	94	0.7828	5.2256	28	0.7591	1.41928	70	0.9215	3.71019	--	-	-	-	-
Unigene0011001	808	722	0.9307	27.2216	197	0.9282	6.77245	435	0.9493	15.6371	PREDICTED: uncharacterized LOC101221885 [Cucumis sativus]	-	-	-	-
Unigene0013612	1591	191	0.995	3.65723	90	0.9774	1.57132	305	0.9994	5.56812	PREDICTED: endoglucanase 11-like [Solanum lycopersicum]	-	-	GO:0004553//hydrolase activity, hydrolyzing O-glycosyl compounds	GO:0044238
Unigene0023444	580	95	0.9776	4.98981	8	0.6534	0.383136	37	0.8638	1.8529	--	-	-	-	-
Unigene0020942	3956	672	0.9871	5.1749	182	0.9214	1.27793	631	0.9901	4.63289	Multidrug Resistance associated Protein 1 [Catharanthus roseus]	-	-	-	-
Unigene0015843	1610	328	0.9466	6.20635	67	0.7913	1.15595	202	0.9845	3.64422	PREDICTED: ABC transporter B family member 25-like [Vitis vinifera]	-	-	-	-
Unigene0038475	627	5493	0.9984	266.889	1830	0.9793	81.0727	4143	0.9952	191.923	Photosystem I reaction center subunit IV A [Medicago truncatula]	ko01100//Metabolic pathways;ko00195//Photosynthesis	GO:0009526//plastid envelope;GO:0031976;GO:0009570//chloroplast stroma;GO:0009522//photosystem I	-	GO:0044237//cellular metabolic process
Unigene0019481	233	32	0.9227	4.18391	8	0.9485	0.95373	30	0.9313	3.73976	--	-	-	-	-
Unigene0020062	2143	852	0.9827	12.1117	377	0.9529	4.88664	779	0.9795	10.5583	PREDICTED: methionyl-tRNA synthetase-like [Vitis vinifera]	ko00970//Aminoacyl-tRNA biosynthesis;ko00450//Selenocompound metabolism	-	-	-
Unigene0014259	2285	891	0.9956	11.879	304	0.9147	3.69555	695	0.993	8.8344	PREDICTED: BTB/POZ domain-containing protein At3g50780-like [Solanum lycopersicum]	-	-	-	-
Unigene0018909	3394	483	0.9976	4.33535	73	0.7873	0.597451	236	0.9994	2.01966	PREDICTED: tyrosine-sulfated glycopeptide receptor 1-like [Solanum lycopersicum]	-	-	-	-
Unigene0022224	1444	394	0.9612	8.31223	122	0.9855	2.34684	312	0.9605	6.27576	PREDICTED: flap endonuclease 1-like isoform X1 [Cicer arietinum]	ko03030//DNA replication;ko03410//Base excision repair;ko03450//Non-homologous end-joining	GO:0031981//nuclear lumen;GO:0044444//cytoplasmic part	GO:0003676//nucleic acid binding;GO:0046872//metal ion binding;GO:0016888//endodeoxyribonuclease activity, producing 5'-phosphomonoesters;GO:0004527//exonuclease activity	GO:0006281//DNA repair;GO:0006308//DNA catabolic process
Unigene0016789	2688	586	0.9647	6.64136	106	0.9163	1.09539	538	0.9981	5.81342	PREDICTED: subtilisin-like protease-like [Solanum lycopersicum]	-	-	GO:0016491//oxidoreductase activity;GO:0070011//peptidase activity, acting on L-amino acid peptides	GO:0008152//metabolic process
Unigene0046390	675	707	0.9881	31.9083	202	0.7689	8.31264	3003	0.9911	129.22	Os01g0843700 [Oryza sativa Japonica Group]	-	GO:0043231//intracellular membrane-bounded organelle	-	-
Unigene0004979	782	60	0.9808	2.3374	14	0.9258	0.497293	41	0.9834	1.52285	PREDICTED: laccase-2-like [Glycine max]	-	GO:0005576//extracellular region	GO:0046914//transition metal ion binding;GO:0016682//oxidoreductase activity, acting on diphenols and related substances as donors, oxygen as acceptor	GO:0009808//lignin metabolic process
Unigene0024678	657	112	0.9985	5.19327	4	0.4947	0.169116	31	0.9406	1.37049	Os06g0554200 [Oryza sativa Japonica Group]	-	-	-	-
Unigene0007180	569	50	0.9033	2.67699	4	0.478	0.195272	27	0.9842	1.37826	SKP1-like protein 1B [Aegilops tauschii]	ko04141//Protein processing in endoplasmic reticulum;ko04120//Ubiquitin mediated proteolysis;ko04710//Circadian rhythm - mammal	GO:0044424	-	GO:0044238;GO:0044260
Unigene0020972	1874	115	0.9861	1.86946	24	0.6713	0.35574	97	0.8863	1.50342	TdcA1-ORF1-ORF2 [Daucus carota]	-	-	-	-
Unigene0042557	566	23	0.8587	1.23794	4	0.553	0.196307	27	0.9965	1.38556	--	-	-	-	-
Unigene0018057	1671	4969	0.9946	90.5902	1349	0.9922	22.4247	2817	0.9958	48.9654	PREDICTED: CBL-interacting serine/threonine-protein kinase 23-like isoform 2 [Solanum lycopersicum]	-	GO:0043231//intracellular membrane-bounded organelle;GO:0044444//cytoplasmic part	GO:0032550;GO:0004674//protein serine/threonine kinase activity	GO:0031667//response to nutrient levels;GO:0006464//cellular protein modification process;GO:0071805//potassium ion transmembrane transport;GO:0006796//phosphate-containing compound metabolic process;GO:0007154//cell communication;GO:0006950//response to stress
Unigene0014280	2016	146	0.9702	2.20623	44	0.8968	0.606252	304	0.9886	4.37987	Phototropic-responsive NPH3 family protein isoform 2 [Theobroma cacao]	-	-	-	-
Unigene0015264	1727	909	0.9919	16.0347	357	0.9774	5.74205	1055	0.9959	17.7435	PREDICTED: protein gar2-like [Cicer arietinum]	-	-	-	-
Unigene0001344	613	54	0.9217	2.68363	8	0.7504	0.362511	76	0.9054	3.60107	snakin-2-like protein [Nicotiana tabacum]	-	-	-	-
Unigene0019239	3015	986	0.9861	9.96273	133	0.8965	1.22534	1269	0.9877	12.2251	PREDICTED: probable RNA-dependent RNA polymerase 3-like [Solanum lycopersicum]	-	-	-	-
Unigene0020476	485	2738	0.9546	171.981	602	0.9175	34.4783	1801	0.9546	107.858	PREDICTED: receptor-like protein kinase HAIKU2-like [Solanum lycopersicum]	-	-	-	-
Unigene0013578	280	40	0.9679	4.35202	8	0.9464	0.793639	61	0.9821	6.32777	PREDICTED: chaperone protein ClpB1-like [Glycine max]	-	GO:0009536//plastid	-	GO:0050896//response to stimulus;GO:0043170
Unigene0044965	534	30	0.9551	1.71147	2	0.4326	0.104035	21	0.9663	1.14224	PREDICTED: ABC transporter B family member 9-like [Vitis vinifera]	-	-	GO:0042626//ATPase activity, coupled to transmembrane movement of substances;GO:0097159//organic cyclic compound binding;GO:0036094//small molecule binding	GO:0008152//metabolic process
Unigene0002158	667	1026	0.9925	46.8608	316	0.997	13.1599	1023	0.9985	44.548	peroxiredoxin [Populus trichocarpa]	-	-	GO:0016705//oxidoreductase activity, acting on paired donors, with incorporation or reduction of molecular oxygen;GO:0016209//antioxidant activity	-
Unigene0015087	4291	1077	0.9883	7.6462	349	0.9119	2.25922	959	0.9606	6.49141	cold inducible histidine kinase 1 [Catharanthus roseus]	-	-	GO:0004673//protein histidine kinase activity;GO:0032550;GO:0004888//transmembrane signaling receptor activity;GO:0046914//transition metal ion binding	GO:0003002//regionalization;GO:0006468//protein phosphorylation;GO:0007165//signal transduction;GO:0006950//response to stress
Unigene0022664	770	68	0.9922	2.69034	-	-	-	40	0.8948	1.50886	--	-	-	-	-
Unigene0004565	1146	608	0.9293	16.1625	151	0.9031	3.66002	305	0.9904	7.73026	PREDICTED: protein XRI1-like [Fragaria vesca subsp. vesca]	-	-	-	-
Unigene0018145	3215	12715	0.9866	120.483	2676	0.9854	23.1205	7371	0.9897	66.5923	PREDICTED: probable polygalacturonase-like [Solanum lycopersicum]	-	-	GO:0004553//hydrolase activity, hydrolyzing O-glycosyl compounds;GO:0046914//transition metal ion binding	GO:0044238
Unigene0018850	2221	2008	0.9946	27.5425	140	0.8703	1.75094	589	0.9748	7.70274	Os07g0613900 [Oryza sativa Japonica Group]	-	-	-	-
Unigene0012176	1157	514	0.9991	13.5338	97	0.879	2.32879	418	0.9386	10.4935	predicted protein [Populus trichocarpa]	-	-	-	-
Unigene0004122	3562	6453	0.9986	55.1895	2971	0.9986	23.1686	6530	0.9966	53.2473	cellulose synthase A4 [Betula platyphylla]	-	-	-	-
Unigene0007385	1689	157	0.8798	2.83177	48	0.8656	0.78941	139	0.9722	2.39036	PREDICTED: protein Brevis radix-like 2-like [Glycine max]	-	-	-	-
Unigene0035410	789	291	0.9556	11.2358	50	0.7921	1.76029	209	0.9987	7.69392	CAP [Theobroma cacao]	-	GO:0043231//intracellular membrane-bounded organelle	-	-
Unigene0028984	443	31	0.6907	2.1318	8	0.9097	0.501623	49	0.9684	3.21271	--	-	-	-	-
Unigene0007679	1784	110	0.9299	1.87839	33	0.8262	0.513819	98	0.9916	1.59555	auxin-responsive GH3 family protein [Arabidopsis lyrata subsp. lyrata]	ko04075//Plant hormone signal transduction	-	-	-
Unigene0044936	744	59	0.9556	2.41584	11	0.8414	0.410687	41	0.9825	1.60062	gag-pol polyprotein [Populus deltoides]	-	-	GO:0043167//ion binding;GO:0097159//organic cyclic compound binding;GO:0003824//catalytic activity	-
Unigene0008314	2207	545	0.9995	7.52286	232	0.9538	2.91996	484	0.9991	6.36974	Remorin family protein isoform 3 [Theobroma cacao]	-	-	-	-
Unigene0009801	1924	583	0.9974	9.23107	199	0.9849	2.87302	492	0.988	7.42743	GLU-ADT subunit B isoform 1 [Theobroma cacao]	ko01100//Metabolic pathways;ko00970//Aminoacyl-tRNA biosynthesis	-	-	-
Unigene0010466	1093	166	0.978	4.62676	16	0.8545	0.406622	156	0.9469	4.14556	SEY1 [Theobroma cacao]	-	-	-	-
Unigene0014305	756	1312	0.9987	52.8689	62	0.9735	2.27804	486	0.9974	18.6721	hypothetical chloroplast RF1 [Coffea arabica]	-	-	-	-
Unigene0011541	2713	379	0.9823	4.25577	96	0.9255	0.982907	197	0.9801	2.10909	PREDICTED: uncharacterized protein LOC101248987 [Solanum lycopersicum]	-	-	-	-
Unigene0040458	1687	898	0.9739	16.2162	234	0.9621	3.85294	656	0.997	11.2945	PREDICTED: probable glucan endo-1,3-beta-glucosidase A6-like [Vitis vinifera]	-	-	GO:0016798//hydrolase activity, acting on glycosyl bonds	-
Unigene0015938	1545	342	0.9948	6.74351	86	0.8537	1.54618	220	0.9715	4.13593	PLAC8 family protein [Arabidopsis thaliana]	-	-	-	-
Unigene0017987	1286	20618	0.9992	488.421	4923	0.9705	106.336	17184	0.9526	388.116	PREDICTED: photosystem II 22 kDa protein, chloroplastic [Vitis vinifera]	ko01100//Metabolic pathways;ko00195//Photosynthesis	GO:0031976	-	GO:0009668
Unigene0037846	1276	77	0.9961	1.83835	12	0.7955	0.261229	63	0.982	1.43406	PREDICTED: indole-3-acetate O-methyltransferase 1-like [Glycine max]	-	-	GO:0008757//S-adenosylmethionine-dependent methyltransferase activity;GO:0046872//metal ion binding;GO:0005515//protein binding	GO:0048878//chemical homeostasis;GO:0009943//adaxial/abaxial axis specification;GO:0008152//metabolic process
Unigene0003690	622	60	0.9051	2.93866	10	0.8055	0.446582	53	0.9035	2.47494	Major facilitator superfamily protein isoform 3, partial [Theobroma cacao]	-	-	-	-
Unigene0018843	2323	790	0.9991	10.3602	374	0.9948	4.47212	829	0.9948	10.3653	PDE312/PTAC10 [Arabidopsis lyrata subsp. lyrata]	-	-	-	-
Unigene0041164	1008	50	0.998	1.51112	-	-	-	16	0.8968	0.461039	ER glycerol-phosphate acyltransferase [Ricinus communis]	-	-	GO:0008374//O-acyltransferase activity	-
Unigene0018288	1037	73217	0.8775	2150.91	28059	0.8775	751.596	134731	0.8785	3773.7	PREDICTED: momilactone A synthase-like [Vitis vinifera]	-	-	GO:0016491//oxidoreductase activity	GO:0008152//metabolic process
Unigene0013946	1245	1153	0.9984	28.213	142	0.9542	3.16818	978	0.9414	22.8165	NT3 [Nicotiana tabacum]	-	-	-	-
Unigene0008065	353	69	0.9972	5.95474	16	0.8612	1.25903	47	0.983	3.86725	vetispiradiene synthase [Solanum tuberosum]	ko01100//Metabolic pathways;ko01110//Biosynthesis of secondary metabolites;ko00904//Diterpenoid biosynthesis	-	-	-
Unigene0022793	935	82	0.9508	2.67172	12	0.6749	0.356501	67	0.9775	2.08133	--	-	-	-	-
Unigene0015159	803	216	0.9913	8.19458	58	0.9913	2.00634	171	0.9813	6.18528	--	-	-	-	-
Unigene0007920	2125	1536	0.9906	22.0202	759	0.9835	9.92142	1544	0.9887	21.1041	PREDICTED: serine/threonine-protein kinase CBK1-like [Solanum lycopersicum]	-	-	GO:0004674//protein serine/threonine kinase activity;GO:0032550	GO:0006796//phosphate-containing compound metabolic process;GO:0006464//cellular protein modification process
Unigene0020912	2428	1264	0.9382	15.8594	170	0.8727	1.94487	970	0.9465	11.6038	PREDICTED: phospholipase D alpha 1-like [Solanum lycopersicum]	ko01100//Metabolic pathways;ko04144//Endocytosis;ko00564//Glycerophospholipid metabolism;ko00565//Ether lipid metabolism	-	-	-
Unigene0016124	1859	913	0.9962	14.9617	374	0.9919	5.58835	998	0.9995	15.593	--	-	-	-	-
Unigene0001011	993	345	0.9537	10.5842	143	0.8761	4.00017	708	0.9799	20.7092	expansin [Breonia chinensis]	-	-	-	-
Unigene0033981	1320	60	0.9462	1.38473	24	0.8265	0.505043	150	0.9803	3.30062	Os11g0118600 [Oryza sativa Japonica Group]	-	GO:0043231//intracellular membrane-bounded organelle	-	-
Unigene0043199	277	84	0.9928	9.23822	31	0.9819	3.10866	70	0.9892	7.34001	--	-	-	-	-
Unigene0045457	581	917	0.9053	48.0819	185	0.9019	8.84478	1020	0.9105	50.9921	PREDICTED: probable WRKY transcription factor 12-like [Glycine max]	-	-	-	-
Unigene0017291	1506	332	0.9867	6.71586	97	0.9967	1.78911	251	0.9914	4.84091	PREDICTED: ATP-dependent DNA helicase 2 subunit KU80-like [Vitis vinifera]	ko03450//Non-homologous end-joining	GO:0043231//intracellular membrane-bounded organelle;GO:0043234//protein complex	GO:0003678//DNA helicase activity;GO:0043565//sequence-specific DNA binding;GO:0043566//structure-specific DNA binding	GO:0032392//DNA geometric change;GO:0000726
Unigene0024056	398	527	0.995	40.3382	84	0.9698	5.86256	424	0.9975	30.9429	PREDICTED: GDSL esterase/lipase At1g28570-like [Cucumis sativus]	-	-	-	-
Unigene0015295	2140	416	0.9925	5.922	104	0.9411	1.34993	275	0.9967	3.73248	legumin precursor [Magnolia salicifolia]	-	-	-	-
Unigene0024396	3674	618	0.9545	5.12434	290	0.9477	2.19255	1082	0.9788	8.55395	PREDICTED: probable LRR receptor-like serine/threonine-protein kinase At3g47570-like [Solanum lycopersicum]	-	-	-	-
Unigene0010785	1441	866	0.9931	18.3081	383	0.9695	7.38288	877	0.982	17.6772	PREDICTED: nipped-B-like protein B-like isoform X2 [Cicer arietinum]	-	-	GO:0097159//organic cyclic compound binding	-
Unigene0004539	363	52	0.9614	4.36401	7	0.7741	0.535652	58	0.9091	4.64088	UDP-glucose glucosyltransferase [Gardenia jasminoides]	ko00908//Zeatin biosynthesis	-	GO:0035251//UDP-glucosyltransferase activity	-
Unigene0021858	312	187	0.9936	18.2589	73	0.9936	6.49919	245	0.984	22.8082	--	-	-	-	-
Unigene0011043	790	277	0.943	10.6817	50	0.8342	1.75806	98	0.9228	3.60311	PREDICTED: thylakoid lumenal 17.9 kDa protein, chloroplastic-like [Cicer arietinum]	-	GO:0044436	-	-
Unigene0014127	2010	960	0.9781	14.55	324	0.9846	4.47755	845	0.9249	12.2107	Os09g0531100 [Oryza sativa Japonica Group]	-	-	-	-
Unigene0022739	1050	61	0.9162	1.76982	21	0.8876	0.555547	66	0.9095	1.82572	PREDICTED: LOW QUALITY PROTEIN: thioredoxin-like protein Clot-like [Glycine max]	-	-	-	-
Unigene0002927	746	136	0.9678	5.55378	24	0.8901	0.893642	160	0.9611	6.22959	PREDICTED: protein IQ-DOMAIN 1-like isoform X2 [Cicer arietinum]	-	-	-	-
Unigene0024005	534	1420	0.9513	81.0094	392	0.9326	20.3909	1200	0.9345	65.2708	lecithin retinol acyltransferase domain protein [Arabidopsis thaliana]	-	-	-	-
Unigene0009728	1910	115	0.9702	1.83423	40	0.9037	0.581725	84	0.9476	1.27739	PREDICTED: geminivirus Rep-interacting motor protein-like [Solanum lycopersicum]	-	-	-	-
Unigene0001036	1395	55	0.8738	1.20109	14	0.7025	0.278769	59	0.9814	1.22845	PREDICTED: ATP-dependent DNA helicase Q-like SIM-like [Solanum lycopersicum]	-	-	-	-
Unigene0021617	4242	1306	0.9948	9.3791	289	0.9712	1.89242	1018	0.983	6.97037	PREDICTED: disease resistance RPP8-like protein 3-like [Vitis vinifera]	-	-	-	-
Unigene0009974	1434	112	0.9756	2.37935	30	0.735	0.581117	95	0.9756	1.92421	PREDICTED: transcription factor bHLH121-like [Vitis vinifera]	-	-	-	-
Unigene0008491	2034	597	0.9774	8.94153	156	0.7866	2.13042	675	0.9912	9.63899	PREDICTED: receptor-like cytosolic serine/threonine-protein kinase RBK1-like isoform 1 [Solanum lycopersicum]	-	-	-	-
Unigene0004188	1302	593	0.9616	13.875	303	0.8948	6.46432	1861	0.9977	41.5159	T1.1 [Malus x robusta]	-	-	-	-
Unigene0009449	548	28	0.9909	1.55656	3	0.5128	0.152066	39	0.9142	2.06711	--	-	-	-	-
Unigene0021352	3459	517	0.9896	4.55332	237	0.9046	1.90322	1045	0.9968	8.77494	Guanine nucleotide-binding protein alpha-2 subunit [Medicago truncatula]	-	-	GO:0000166//nucleotide binding	GO:0009743//response to carbohydrate;GO:0050789//regulation of biological process
Unigene0021806	1716	1439	0.9959	25.5465	94	0.9691	1.5216	1442	0.9965	24.4077	PREDICTED: geraniol 8-hydroxylase-like [Solanum lycopersicum]	-	-	-	-
Unigene0000844	1376	50	0.9193	1.10698	10	0.6076	0.20187	40	0.9935	0.844345	Os04g0582400 [Oryza sativa Japonica Group]	-	-	-	-
Unigene0019645	2000	1189	0.994	18.1109	597	0.8965	8.29155	1296	0.9965	18.8215	Uroporphyrinogen-III synthase family protein isoform 1 [Theobroma cacao]	ko01100//Metabolic pathways;ko01110//Biosynthesis of secondary metabolites;ko00860//Porphyrin and chlorophyll metabolism	GO:0043231//intracellular membrane-bounded organelle	GO:0016836//hydro-lyase activity	GO:0006779//porphyrin-containing compound biosynthetic process
Unigene0010055	2008	48063	0.9905	729.182	15250	0.9786	210.959	92226	0.9995	1334.04	PREDICTED: UDP-sulfoquinovose synthase, chloroplastic [Vitis vinifera]	ko00520//Amino sugar and nucleotide sugar metabolism;ko00561//Glycerolipid metabolism	-	-	-
Unigene0004277	312	34	0.9006	3.31981	2	0.5224	0.17806	20	0.9487	1.86189	PREDICTED: UPF0481 protein At3g47200-like [Fragaria vesca subsp. vesca]	-	-	-	-
Unigene0035008	264	426	0.9962	49.158	141	0.9545	14.8356	601	0.947	66.1225	Pectin lyase-like superfamily protein [Theobroma cacao]	ko00040//Pentose and glucuronate interconversions	-	GO:0016837;GO:0043169//cation binding	GO:0000272//polysaccharide catabolic process
Unigene0000854	592	514	0.978	26.4503	84	0.6436	3.94138	237	0.8581	11.628	Os07g0572400 [Oryza sativa Japonica Group]	-	-	-	-
Unigene0048034	909	46	0.9956	1.54164	-	-	-	20	0.8944	0.639065	beta expansin 1 precursor [Solanum tuberosum]	-	-	-	GO:0000003//reproduction
Unigene0004535	1073	5158	0.9981	146.444	2735	0.9981	70.8025	8655	0.9991	234.286	PREDICTED: probable mediator of RNA polymerase II transcription subunit 37c-like [Setaria italica]	ko04141//Protein processing in endoplasmic reticulum;ko03040//Spliceosome;ko04144//Endocytosis	GO:0005840//ribosome;GO:0030312;GO:0009526//plastid envelope;GO:0044437;GO:0005911//cell-cell junction;GO:0005576//extracellular region;GO:0016020//membrane	GO:0032550;GO:0016628//oxidoreductase activity, acting on the CH-CH group of donors, NAD or NADP as acceptor;GO:0019899//enzyme binding	GO:0051707//response to other organism;GO:0010038//response to metal ion;GO:0009628//response to abiotic stimulus;GO:0006950//response to stress
Unigene0019082	867	18	0.7612	0.632473	2	0.2549	0.064077	28	0.8293	0.938032	PREDICTED: chlorophyll a-b binding protein of LHCII type III, chloroplastic-like [Setaria italica]	ko01100//Metabolic pathways;ko00196//Photosynthesis - antenna proteins	-	-	-
Unigene0018108	2225	1499	0.996	20.5239	247	0.9488	3.0836	714	0.9811	9.32066	Auxin efflux facilitator isoform 1 [Theobroma cacao]	-	GO:0005618//cell wall;GO:0031224//intrinsic component of membrane;GO:0005911//cell-cell junction;GO:0016323//basolateral plasma membrane;GO:0044424	-	GO:0060918//auxin transport;GO:0003002//regionalization;GO:0009965//leaf morphogenesis;GO:0009606//tropism;GO:0009793//embryo development ending in seed dormancy
Unigene0015390	1426	142	0.9874	3.03359	17	0.7994	0.331147	44	0.8745	0.896214	Trichome birefringence-like 34 [Theobroma cacao]	-	-	-	-
Unigene0003211	2665	391	0.9992	4.46959	57	0.5951	0.594113	309	0.9865	3.36775	PREDICTED: armadillo repeat-containing kinesin-like protein 1-like [Solanum lycopersicum]	-	-	-	-
Unigene0013846	1259	2595	0.9627	62.7914	641	0.8483	14.1424	1280	0.9619	29.53	PREDICTED: polyneuridine-aldehyde esterase [Vitis vinifera]	-	-	-	-
Unigene0042233	471	91	0.983	5.88585	14	0.7431	0.825654	105	0.9915	6.47511	phospholipase PLDa2 [Solanum lycopersicum]	ko01100//Metabolic pathways;ko04144//Endocytosis;ko00564//Glycerophospholipid metabolism;ko00565//Ether lipid metabolism	GO:0009536//plastid;GO:0016020//membrane	GO:0004620//phospholipase activity;GO:0046872//metal ion binding	GO:0006650//glycerophospholipid metabolic process;GO:0050794//regulation of cellular process;GO:0009737//response to abscisic acid
Unigene0002305	2249	310	0.9827	4.19914	94	0.9578	1.16099	292	0.988	3.77113	PREDICTED: myb-like protein X-like isoform X5 [Cicer arietinum]	-	-	-	-
Unigene0046252	1660	212	0.9084	3.8906	40	0.6771	0.669334	87	0.9645	1.52226	--	-	-	-	-
Unigene0012928	2129	593	0.9497	8.48531	187	0.9465	2.43982	454	0.9502	6.19382	At1g73850 [Arabidopsis thaliana]	-	GO:0005622//intracellular	-	-
Unigene0036006	860	41	0.9314	1.45236	4	0.5279	0.129197	24	0.8291	0.810572	PREDICTED: serine-rich adhesin for platelets-like [Cicer arietinum]	-	-	-	-
Unigene0025399	1349	33	0.7176	0.74523	6	0.321	0.123547	39	0.725	0.839714	PREDICTED: histone-lysine N-methyltransferase, H3 lysine-9 specific SUVH6-like [Solanum lycopersicum]	-	-	-	-
Unigene0006793	1126	595	0.9707	16.0978	167	0.9671	4.11974	437	0.9973	11.2725	small heat shock protein 22.5MTI [Boea hygrometrica]	-	-	-	-
Unigene0013609	1367	250	0.9912	5.57135	64	0.8837	1.30048	246	0.9795	5.22691	Myb domain protein 60 [Theobroma cacao]	-	-	GO:0005488//binding	GO:0009628//response to abiotic stimulus;GO:0006950//response to stress;GO:0001101//response to acid
Unigene0019125	1871	473	0.9968	7.70151	106	0.9599	1.5737	226	0.9487	3.50843	PREDICTED: nuclear pore complex protein Nup98-Nup96-like isoform 1 [Vitis vinifera]	ko03013//RNA transport	-	-	-
Unigene0023242	744	99	0.9933	4.05369	40	0.9301	1.49341	119	0.9798	4.64572	hypothetical protein [Beta vulgaris subsp. vulgaris]	-	-	-	-
Unigene0030465	1494	233	0.9799	4.7511	53	0.8742	0.985409	130	0.9652	2.52738	acylsugar acetyltransferase [Solanum habrochaites]	-	-	-	-
Unigene0022061	1450	1248	0.9924	26.2201	453	0.9552	8.67804	1522	0.9959	30.4877	PREDICTED: kinesin-like protein KIN12B-like [Cucumis sativus]	-	GO:0043234//protein complex;GO:0044430//cytoskeletal part;GO:0015630//microtubule cytoskeleton	GO:0036094//small molecule binding;GO:0097159//organic cyclic compound binding	-
Unigene0010692	734	305	0.9455	12.6588	95	0.8692	3.59516	275	0.9482	10.8822	ATP binding microtubule motor family protein isoform 1 [Theobroma cacao]	-	GO:0005875//microtubule associated complex;GO:0043231//intracellular membrane-bounded organelle;GO:0016020//membrane	GO:0015631//tubulin binding;GO:0003774//motor activity;GO:0032550	GO:0007017//microtubule-based process
Unigene0003759	1373	72	0.9716	1.59754	17	0.7851	0.34393	69	0.9439	1.45968	sucrose synthase, partial [Actinidia deliciosa]	ko01100//Metabolic pathways;ko00500//Starch and sucrose metabolism	-	-	-
Unigene0007688	967	1144	0.9979	36.0403	392	0.9866	11.2603	1030	0.9866	30.9378	PREDICTED: peptidyl-prolyl cis-trans isomerase FKBP13, chloroplastic-like [Cicer arietinum]	-	-	-	-
Unigene0005646	1189	375	0.9907	9.60811	45	0.8848	1.05129	279	0.9899	6.81555	ATP-dependent protease La (LON) domain-containing protein [Arabidopsis thaliana]	-	-	-	-
Unigene0023945	395	253	0.9696	19.5125	71	0.9975	4.9929	155	0.9165	11.3976	--	-	-	-	-
Unigene0007478	964	149	0.8849	4.70867	47	0.8911	1.35429	94	0.9284	2.83224	PREDICTED: vacuolar protein sorting-associated protein 2 homolog 2-like [Vitis vinifera]	-	-	-	-
Unigene0046787	1041	56	0.8425	1.6388	5	0.4534	0.133417	59	0.9414	1.64619	hypothetical protein PRUPE_ppa016485mg [Prunus persica]	-	-	-	-
Unigene0009818	1102	1669	0.9846	46.1385	723	0.9982	18.2242	1472	0.9682	38.7976	PREDICTED: fasciclin-like arabinogalactan protein 11-like [Solanum lycopersicum]	-	-	-	-
Unigene0007949	1928	304	0.9896	4.80347	16	0.57	0.230518	163	0.9429	2.45561	auxin influx carrier component [Populus trichocarpa]	ko04075//Plant hormone signal transduction	GO:0031224//intrinsic component of membrane	-	GO:0051707//response to other organism;GO:0048364//root development;GO:0010051//xylem and phloem pattern formation
Unigene0017965	2287	443	0.9899	5.90101	231	0.9808	2.80567	531	0.9991	6.74384	PREDICTED: crossover junction endonuclease EME1B-like [Solanum lycopersicum]	-	-	GO:0016788//hydrolase activity, acting on ester bonds;GO:0003676//nucleic acid binding	GO:0090304
Unigene0010249	2915	226	0.9931	2.36188	46	0.8058	0.438339	256	0.9835	2.55082	PREDICTED: kinesin-related protein 8-like isoform X1 [Cicer arietinum]	-	-	-	-
Unigene0012210	2771	278	0.9755	3.05631	83	0.8571	0.832018	256	0.982	2.68338	PREDICTED: kinesin-like protein KIF20B-like isoform X1 [Cicer arietinum]	-	-	-	-
Unigene0020680	1012	786	0.9763	23.6609	355	0.9733	9.74404	7195	0.9812	206.504	PREDICTED: 23 kDa jasmonate-induced protein-like [Cucumis sativus]	-	-	-	-
Unigene0012455	2238	997	0.9808	13.5714	414	0.9991	5.13844	1186	0.9991	15.3923	4-alpha-glucanotransferase [Ipomoea batatas]	ko01100//Metabolic pathways;ko00500//Starch and sucrose metabolism	-	GO:0004133//glycogen debranching enzyme activity;GO:0016740//transferase activity	GO:0005982//starch metabolic process;GO:0000023//maltose metabolic process;GO:0019318//hexose metabolic process
Unigene0011514	1250	512	0.9952	12.4781	209	0.996	4.64438	487	0.9992	11.3161	S-adenosylmethionine carrier 2 [Theobroma cacao]	-	GO:0031224//intrinsic component of membrane;GO:0009536//plastid	-	GO:0055085//transmembrane transport;GO:0015858//nucleoside transport;GO:0006865//amino acid transport
Unigene0010559	2221	438	0.9536	6.00778	168	0.9388	2.10113	446	0.991	5.83264	PREDICTED: extended synaptotagmin-2 isoform 1 [Vitis vinifera]	-	-	-	-
Unigene0000175	534	1954	0.9869	111.474	364	0.9757	18.9344	723	0.985	39.3256	--	-	-	-	-
Unigene0008027	509	2184	0.998	130.714	629	0.998	34.3261	2399	0.998	136.896	PREDICTED: glycerate dehydrogenase-like [Fragaria vesca subsp. vesca]	-	GO:0042579//microbody	GO:0016616//oxidoreductase activity, acting on the CH-OH group of donors, NAD or NADP as acceptor;GO:0000166//nucleotide binding	GO:0009853//photorespiration
Unigene0007223	1632	396	0.9069	7.39203	108	0.8082	1.83821	250	0.9712	4.44937	HNH endonuclease [Theobroma cacao]	-	-	-	-
Unigene0001305	1767	467	0.9853	8.05135	68	0.8896	1.06897	398	0.9966	6.54222	PREDICTED: protein IQ-DOMAIN 14-like [Solanum lycopersicum]	-	-	-	-
Unigene0045131	1624	567	0.9692	10.6362	205	0.7722	3.50638	692	0.9895	12.3765	PREDICTED: myb-related protein Myb4-like [Glycine max]	-	-	-	-
Unigene0014122	565	55	0.9257	2.96553	18	0.7664	0.884943	53	0.9965	2.72462	--	-	-	-	-
Unigene0008176	2073	262	0.986	3.85026	36	0.7545	0.482386	181	0.9132	2.53605	PREDICTED: probable peptide transporter At1g52190-like [Solanum lycopersicum]	-	GO:0016020//membrane	-	GO:0006810//transport
Unigene0041435	3186	895	0.9953	8.55787	486	0.9812	4.23723	994	0.9937	9.0619	PREDICTED: serine-rich adhesin for platelets-like [Cicer arietinum]	-	-	-	-
Unigene0019873	4309	4321	0.9986	30.549	998	0.9668	6.43347	2579	0.9657	17.3842	PREDICTED: protein FAF-like, chloroplastic-like [Solanum lycopersicum]	-	-	-	-
Unigene0023290	1405	2649	0.9879	57.4373	279	0.8883	5.51593	1867	0.9893	38.5964	PREDICTED: momilactone A synthase-like [Vitis vinifera]	-	-	-	-
Unigene0016596	3115	1623	0.9836	15.8726	127	0.9525	1.1325	1237	0.9965	11.5343	PREDICTED: uncharacterized LOC101216395 [Cucumis sativus]	-	-	-	-
Unigene0007061	2059	65	0.9811	0.961713	8	0.3584	0.107926	106	0.9495	1.4953	cytosolic orthophosphate dikinase [Zea mays subsp. mays]	ko01100//Metabolic pathways;ko00620//Pyruvate metabolism;ko00710//Carbon fixation in photosynthetic organisms	GO:0009536//plastid	GO:0043169//cation binding;GO:0032550;GO:0016781//phosphotransferase activity, paired acceptors	GO:0006796//phosphate-containing compound metabolic process;GO:0032787//monocarboxylic acid metabolic process
Unigene0023628	2646	989	0.9807	11.3866	501	0.9471	5.25943	970	0.9826	10.6478	AT1G53800 [Arabidopsis thaliana]	-	-	-	-
Unigene0005630	652	49	0.9893	2.28948	12	0.8727	0.51124	44	0.8804	1.96012	PREDICTED: 40S ribosomal protein S12-like isoform 2 [Vitis vinifera]	ko03010//Ribosome	-	-	-
Unigene0010958	2244	280	0.9826	3.80123	130	0.8828	1.60921	805	0.9848	10.4196	Auxin-responsive GH3 family protein [Theobroma cacao]	ko04075//Plant hormone signal transduction	GO:0009536//plastid	GO:0016881//acid-amino acid ligase activity	GO:0009700//indole phytoalexin biosynthetic process;GO:0000902//cell morphogenesis;GO:0051173//positive regulation of nitrogen compound metabolic process;GO:0009755//hormone-mediated signaling pathway
Unigene0006040	2179	127	0.8866	1.77556	41	0.8242	0.522658	112	0.8972	1.49293	PREDICTED: uncharacterized LOC101206313 [Cucumis sativus]	-	-	-	-
Unigene0023793	971	9107	0.999	285.723	2623	0.9949	75.0361	5881	0.9979	175.918	PREDICTED: LOW QUALITY PROTEIN: cytochrome P450 71D10-like [Vitis vinifera]	-	-	GO:0016709//oxidoreductase activity, acting on paired donors, with incorporation or reduction of molecular oxygen, NAD(P)H as one donor, and incorporation of one atom of oxygen;GO:0046872//metal ion binding	-
Unigene0014757	3728	1286	0.967	10.5088	695	0.9871	5.17845	1976	0.9769	15.3954	PREDICTED: DNA mismatch repair protein Msh6-2 [Vitis vinifera]	-	-	-	-
Unigene0019769	1300	306	0.9762	7.17078	116	0.9331	2.4786	494	0.9454	11.0373	protein kinase MK6 [Mesembryanthemum crystallinum]	-	GO:0044444//cytoplasmic part;GO:0016020//membrane	GO:0004674//protein serine/threonine kinase activity;GO:0032550	GO:0006796//phosphate-containing compound metabolic process;GO:0006464//cellular protein modification process
Unigene0006443	575	244	0.9983	12.9274	43	0.9948	2.07726	89	0.9687	4.49574	PREDICTED: uncharacterized protein LOC100245724 [Vitis vinifera]	-	-	-	-
Unigene0004173	1332	64	0.9632	1.46374	9	0.491	0.187685	47	0.8829	1.02488	PREDICTED: phospholipase D alpha 1-like [Glycine max]	ko01100//Metabolic pathways;ko04144//Endocytosis;ko00564//Glycerophospholipid metabolism;ko00565//Ether lipid metabolism	-	-	-
Unigene0018857	448	46	0.9933	3.12801	15	0.9799	0.930046	95	0.9911	6.1592	PREDICTED: mRNA-capping enzyme [Vitis vinifera]	ko03015//mRNA surveillance pathway	-	-	-
Unigene0008640	880	232	0.9909	8.03145	43	0.975	1.3573	262	0.9943	8.64763	PREDICTED: cyclin-U2-2-like [Solanum lycopersicum]	-	-	-	-
Unigene0007214	864	144	0.9942	5.07735	32	0.9653	1.02879	94	0.9815	3.16004	PREDICTED: serine/threonine-protein kinase Nek5-like [Solanum lycopersicum]	-	-	-	-
Unigene0016540	2060	3779	0.9602	55.8854	1057	0.9335	14.2528	6738	0.9699	95.0041	PREDICTED: poly(U)-specific endoribonuclease-B [Vitis vinifera]	-	GO:0043231//intracellular membrane-bounded organelle	-	-
Unigene0030539	1050	38	0.9	1.10251	14	0.8314	0.370365	42	0.9838	1.16182	--	-	-	-	-
Unigene0012761	2371	199	0.9979	2.55688	77	0.9739	0.902091	183	0.9789	2.24181	centromere protein C homologue [Nicotiana tabacum]	-	GO:0043229//intracellular organelle	-	-
Unigene0038338	2080	173	0.9851	2.53379	21	0.5529	0.280445	252	0.9928	3.51897	Microtubule-associated proteins 70-5 isoform 1 [Theobroma cacao]	-	-	-	GO:0009987//cellular process;GO:0071840
Unigene0018146	1821	418	0.9962	6.99286	158	0.966	2.41012	436	0.9995	6.95433	histone acetyltransferase [Bathycoccus prasinos]	-	-	-	-
Unigene0018967	3619	1914	0.979	16.1117	250	0.9693	1.91886	1137	0.9704	9.12537	PREDICTED: receptor-like serine/threonine-protein kinase NCRK-like [Solanum lycopersicum]	-	-	-	-
Unigene0015180	2162	292	0.9658	4.11449	102	0.9644	1.3105	638	0.987	8.57124	DYNAMIN-like 1E isoform 1 [Theobroma cacao]	-	GO:0044437;GO:0005911//cell-cell junction;GO:0016020//membrane	GO:0017111//nucleoside-triphosphatase activity;GO:0032550	GO:0009154//purine ribonucleotide catabolic process;GO:0010038//response to metal ion;GO:0009620//response to fungus
Unigene0018173	3669	1636	0.9864	13.5839	702	0.9943	5.31472	1685	0.9951	13.3392	PREDICTED: uncharacterized LOC101213128 [Cucumis sativus]	-	-	-	-
Unigene0016417	1763	1464	0.9575	25.2975	753	0.9665	11.8641	1542	0.9705	25.4045	PREDICTED: 7-hydroxymethyl chlorophyll a reductase, chloroplastic-like [Solanum lycopersicum]	ko01100//Metabolic pathways	-	GO:0046995;GO:0052592	GO:0015994//chlorophyll metabolic process
Unigene0018915	1307	2342	0.9748	54.5883	908	0.9296	19.2975	1784	0.9112	39.6459	PREDICTED: 50S ribosomal protein L15, chloroplastic-like [Solanum lycopersicum]	ko03010//Ribosome	-	-	-
Unigene0011470	1741	212	0.9558	3.70959	58	0.8955	0.925381	144	0.9937	2.40238	--	-	-	-	-
Unigene0016384	3248	959	0.9815	8.99479	444	0.9273	3.79715	1007	0.9892	9.00517	PREDICTED: DNA (cytosine-5)-methyltransferase DRM2-like [Solanum lycopersicum]	-	-	-	-
Unigene0008619	2691	886	0.9762	10.0302	280	0.858	2.89025	566	0.9941	6.10916	PREDICTED: pentatricopeptide repeat-containing protein At2g44880-like [Solanum lycopersicum]	-	-	-	-
Unigene0006942	747	151	0.9625	6.15807	15	0.7269	0.557779	128	0.9036	4.977	PREDICTED: DNA-directed RNA polymerases I, II, and III subunit RPABC2 [Vitis vinifera]	ko01100//Metabolic pathways;ko00230//Purine metabolism;ko00240//Pyrimidine metabolism;ko03020//RNA polymerase	GO:0016591//DNA-directed RNA polymerase II, holoenzyme	GO:0003676//nucleic acid binding;GO:0034062//RNA polymerase activity	GO:0010467//gene expression
Unigene0037845	1259	229	0.9587	5.54113	40	0.9245	0.882522	101	0.9651	2.3301	PREDICTED: uncharacterized LOC101222797 [Cucumis sativus]	-	-	-	-
Unigene0004278	432	50	0.9838	3.52594	5	0.706	0.321497	26	0.9074	1.74811	PREDICTED: UPF0481 protein At3g47200-like [Vitis vinifera]	-	-	-	-
Unigene0046472	1163	1770	0.9966	46.3641	170	0.9742	4.06032	1910	0.9854	47.7015	PREDICTED: glutathione S-transferase-like [Solanum lycopersicum]	ko00480//Glutathione metabolism	GO:0030312;GO:0009532//plastid stroma;GO:0005911//cell-cell junction;GO:0005576//extracellular region;GO:0016020//membrane	GO:0046914//transition metal ion binding;GO:0004601//peroxidase activity;GO:0016765//transferase activity, transferring alkyl or aryl (other than methyl) groups;GO:0072341//modified amino acid binding	GO:0010038//response to metal ion;GO:0009617//response to bacterium;GO:0006950//response to stress
Unigene0017409	2990	3055	0.9943	31.1264	1436	0.994	13.3406	3536	0.9967	34.3494	topoisomerase I [Catharanthus roseus]	-	GO:0043232	GO:0003676//nucleic acid binding;GO:0016491//oxidoreductase activity;GO:0008094//DNA-dependent ATPase activity;GO:0003916//DNA topoisomerase activity	GO:0071103//DNA conformation change;GO:0009154//purine ribonucleotide catabolic process
Unigene0041762	330	55	0.9939	5.07735	2	0.6	0.168348	24	0.9788	2.1124	--	-	-	-	-
Unigene0012560	420	56	0.8119	4.06188	17	0.7333	1.12432	89	0.9786	6.15488	glycosyltransferase [Nicotiana tabacum]	-	-	GO:0035251//UDP-glucosyltransferase activity	-
Unigene0046419	1819	155	0.9885	2.5959	4	0.2347	0.0610827	48	0.8703	0.766456	PREDICTED: uncharacterized glycosyltransferase AGO61-like [Vitis vinifera]	-	-	GO:0016740//transferase activity	-
Unigene0013486	707	161	0.9604	6.93737	78	0.529	3.06455	150	0.9986	6.16241	2-C-methyl-D-erythritol 2,4-cyclodiphosphate synthase [Theobroma cacao]	-	-	-	-
Unigene0019797	1448	83	0.9972	1.74622	16	0.7044	0.306932	62	0.9765	1.24366	GATA type zinc finger transcription factor family protein [Theobroma cacao]	-	-	GO:0005488//binding	-
Unigene0004156	1437	52	0.9972	1.10239	6	0.3577	0.115981	39	0.9527	0.788291	PREDICTED: probable GMP synthase [glutamine-hydrolyzing]-like [Solanum lycopersicum]	ko03410//Base excision repair	-	-	-
Unigene0014363	1473	2017	0.9925	41.715	699	0.9925	13.1815	1574	0.9905	31.0371	cinnamoyl-CoA reductase [Camellia oleifera]	-	-	-	-
Unigene0004263	266	38	0.9774	4.35202	13	0.8835	1.35754	39	0.9699	4.25855	--	-	-	-	-
Unigene0017452	1037	441	0.9807	12.9553	211	0.9499	5.65191	499	0.9759	13.9766	PREDICTED: heat stress transcription factor A-8-like [Solanum lycopersicum]	-	-	-	-
Unigene0015474	2514	963	0.9992	11.6694	454	0.9857	5.01628	987	0.9849	11.4033	PREDICTED: DEAD-box ATP-dependent RNA helicase 50-like [Solanum lycopersicum]	-	GO:0009536//plastid	GO:0032550;GO:0042623//ATPase activity, coupled	GO:0009154//purine ribonucleotide catabolic process
Unigene0011305	2419	2993	0.9988	37.6929	1120	0.9909	12.861	3288	0.9996	39.4798	PREDICTED: ruBisCO large subunit-binding protein subunit beta, chloroplastic [Vitis vinifera]	-	GO:0005840//ribosome;GO:0031981//nuclear lumen;GO:0009526//plastid envelope;GO:0005576//extracellular region;GO:0016020//membrane	GO:0032550	GO:0051084//'de novo' posttranslational protein folding;GO:0016265//death;GO:0009814//defense response, incompatible interaction
Unigene0045909	723	67	0.8949	2.82309	26	0.621	0.99891	70	0.8119	2.81215	PREDICTED: pentatricopeptide repeat-containing protein At2g20540-like [Solanum lycopersicum]	-	-	-	-
Unigene0011440	2022	309	0.999	4.6555	62	0.9313	0.85173	145	0.999	2.08289	PREDICTED: restin homolog [Cicer arietinum]	-	-	-	-
Unigene0015414	959	25	0.9958	0.794164	-	-	-	27	0.7737	0.817756	chlorophyll a-b binding protein [Zea mays]	ko00196//Photosynthesis - antenna proteins	GO:0009521;GO:0031224//intrinsic component of membrane;GO:0009534//chloroplast thylakoid	GO:0046906//tetrapyrrole binding;GO:0043169//cation binding	GO:0006464//cellular protein modification process;GO:0006091//generation of precursor metabolites and energy
Unigene0015188	1930	1360	0.985	21.4669	502	0.9715	7.225	1276	0.9788	19.2031	ferritin [Conyza canadensis]	ko00860//Porphyrin and chlorophyll metabolism	GO:0009579//thylakoid;GO:0044434	GO:0016491//oxidoreductase activity;GO:0005506//iron ion binding	GO:0010038//response to metal ion;GO:0000302//response to reactive oxygen species;GO:0048367//shoot system development;GO:0000041//transition metal ion transport;GO:0046916//cellular transition metal ion homeostasis;GO:0008152//metabolic process
Unigene0033996	1212	21	0.8944	0.527844	2	0.2063	0.0458373	40	0.981	0.958597	PREDICTED: polygalacturonase QRT3-like [Fragaria vesca subsp. vesca]	-	-	-	-
Unigene0005869	2704	804	0.9996	9.05812	332	0.9704	3.41054	844	0.9896	9.06597	PREDICTED: pentatricopeptide repeat-containing protein At5g67570, chloroplastic-like [Solanum lycopersicum]	-	GO:0043231//intracellular membrane-bounded organelle	-	GO:0009987//cellular process
Unigene0026616	1499	1627	0.992	33.0655	543	0.9867	10.0621	1305	0.9693	25.2864	PREDICTED: phosphoenolpyruvate/phosphate translocator 2, chloroplastic-like [Vitis vinifera]	-	GO:0031224//intrinsic component of membrane;GO:0009526//plastid envelope	GO:0008028//monocarboxylic acid transmembrane transporter activity;GO:0015605	GO:0015748;GO:0015718//monocarboxylic acid transport
Unigene0004457	2844	819	0.923	8.77289	445	0.9747	4.34632	1127	0.9951	11.5099	PREDICTED: WEB family protein At5g55860-like [Solanum lycopersicum]	-	GO:0016020//membrane	-	-
Unigene0013812	2118	159	0.9764	2.28697	51	0.9112	0.66886	173	0.9599	2.37246	PREDICTED: AT-rich interactive domain-containing protein 2-like [Cucumis sativus]	-	-	-	-
Unigene0014248	2764	931	0.9768	10.2612	321	0.8933	3.22595	1174	0.9562	12.337	Transcription factor bZIP106 [Medicago truncatula]	-	-	-	-
Unigene0003642	1012	2338	0.999	70.3805	893	0.997	24.5111	4120	0.999	118.248	PREDICTED: probable pectate lyase 18-like [Fragaria vesca subsp. vesca]	ko00040//Pentose and glucuronate interconversions	-	GO:0016837	-
Unigene0009895	616	341	0.9984	16.8641	167	0.9789	7.53055	569	0.9951	26.8294	PREDICTED: heparan-alpha-glucosaminide N-acetyltransferase-like isoform 2 [Solanum lycopersicum]	-	-	-	-
Unigene0014729	3193	3452	0.9953	32.9352	882	0.9508	7.67292	2076	0.9787	18.8846	expressed protein [Oryza sativa Japonica Group]	-	-	-	-
Unigene0023128	1116	411	0.9704	11.2193	150	0.9857	3.73352	2604	0.9964	67.7728	HSFA9 [Coffea arabica]	-	-	-	-
Unigene0022097	2618	399	0.9996	4.64293	57	0.8705	0.604779	162	0.9721	1.79731	Kinesin-like protein 1 isoform 2 [Theobroma cacao]	-	GO:0005875//microtubule associated complex	GO:0032550;GO:0003774//motor activity;GO:0015631//tubulin binding	GO:0007017//microtubule-based process;GO:0008152//metabolic process
Unigene0002346	4830	102	0.8259	0.643342	48	0.7033	0.276048	348	0.9936	2.09272	PREDICTED: uncharacterized protein LOC101248669 [Solanum lycopersicum]	-	-	-	-
Unigene0019484	1382	1119	0.9682	24.6667	287	0.9747	5.76853	3945	0.9971	82.912	PREDICTED: nuclear transcription factor Y subunit A-1-like [Vitis vinifera]	-	-	-	-
Unigene0007227	2492	101	0.8913	1.2347	55	0.862	0.613064	129	0.9876	1.50356	RCC1 and BTB domain-containing protein [Medicago truncatula]	-	-	-	-
Unigene0009488	2617	456	0.9874	5.30823	166	0.9442	1.76196	474	0.9553	5.26082	PREDICTED: ankyrin repeat domain-containing protein 17-like [Vitis vinifera]	-	-	-	-
Unigene0024978	870	1034	0.9989	36.2068	374	0.9483	11.9411	772	0.9966	25.7737	JHL07K02.7 [Jatropha curcas]	-	GO:0043231//intracellular membrane-bounded organelle	-	-
Unigene0023021	2853	1884	0.9881	20.1172	447	0.9793	4.35208	935	0.9909	9.51894	sucrose-phosphate synthase isoform C [Nicotiana tabacum]	ko01100//Metabolic pathways;ko00500//Starch and sucrose metabolism	GO:0016020//membrane	GO:0035251//UDP-glucosyltransferase activity	GO:0005984//disaccharide metabolic process
Unigene0018562	1664	105	0.9946	1.92232	20	0.6701	0.333863	65	0.9555	1.13459	PREDICTED: ATP-dependent DNA helicase Q-like 3-like [Solanum lycopersicum]	-	-	GO:0003678//DNA helicase activity;GO:0032550;GO:0042623//ATPase activity, coupled	GO:0009154//purine ribonucleotide catabolic process;GO:0032392//DNA geometric change
Unigene0015161	2962	3035	0.9703	31.2149	1056	0.9791	9.90307	2975	0.998	29.173	Peptidyl-prolyl cis-trans isomerase G isoform 1 [Theobroma cacao]	-	-	-	-
Unigene0018664	2372	446	0.968	5.72808	230	0.9296	2.69342	783	0.9933	9.58795	ESTs gb|AI993141, gb|T44787 and gb|T44786 come from this gene [Arabidopsis thaliana]	-	-	-	-
Unigene0015757	1074	374	0.986	10.6085	164	0.9879	4.24161	385	0.9916	10.412	PREDICTED: uncharacterized LOC101213671 [Cucumis sativus]	-	-	GO:0005515//protein binding	-
Unigene0018191	209	18	0.9043	2.6237	2	0.6986	0.265812	26	0.9522	3.61331	--	-	-	-	-
Unigene0034645	389	19	0.9897	1.48796	-	-	-	12	0.9614	0.896005	--	-	-	-	-
Unigene0011210	2487	1283	0.9534	15.7159	414	0.9803	4.62398	1427	0.9891	16.6658	PREDICTED: arginine/serine-rich coiled-coil protein 2-like isoform X1 [Cicer arietinum]	-	-	-	-
Unigene0020417	635	130	0.9732	6.23675	10	0.4236	0.437439	56	0.9071	2.56149	--	-	-	-	-
Unigene0018245	1120	1333	0.975	36.2577	119	0.658	2.95135	986	0.9759	25.5704	predicted protein [Populus trichocarpa]	-	-	-	-
Unigene0010739	942	92	0.983	2.97526	17	0.6391	0.50129	153	0.9788	4.71758	conserved hypothetical protein [Ricinus communis]	-	-	-	-
Unigene0021391	1870	189	0.977	3.07899	92	0.9492	1.36659	194	0.9893	3.01327	PREDICTED: tryptophan aminotransferase-related protein 2 [Vitis vinifera]	-	-	GO:0016740//transferase activity;GO:0016846//carbon-sulfur lyase activity	GO:0009888//tissue development;GO:0048364//root development;GO:0009908//flower development;GO:0065007//biological regulation;GO:0008152//metabolic process;GO:0009605//response to external stimulus;GO:0009793//embryo development ending in seed dormancy
Unigene0030287	1743	204	0.9776	3.56551	57	0.883	0.908382	462	0.9994	7.6988	PREDICTED: cytochrome P450 734A1-like [Vitis vinifera]	-	-	-	-
Unigene0006002	1058	408	0.982	11.748	95	0.9594	2.49419	306	0.9943	8.40068	PREDICTED: nuclear transcription factor Y subunit B-7-like [Solanum lycopersicum]	-	GO:0043231//intracellular membrane-bounded organelle	GO:0003677//DNA binding;GO:0046983//protein dimerization activity	GO:0006351//transcription, DNA-templated
Unigene0017470	2160	1420	0.9773	20.0273	228	0.987	2.93206	1022	0.9824	13.7428	J-domain protein required for chloroplast accumulation response 1 [Arabidopsis lyrata subsp. lyrata]	-	-	-	-
Unigene0019803	665	246	0.9774	11.2694	134	0.9669	5.59725	294	0.985	12.8412	P-loop containing nucleoside triphosphate hydrolases superfamily protein isoform 1 [Theobroma cacao]	-	-	GO:0032550;GO:0042623//ATPase activity, coupled;GO:0043167//ion binding	GO:0009154//purine ribonucleotide catabolic process
Unigene0008928	2926	19240	0.9938	200.318	7010	0.9798	66.548	17970	0.9624	178.383	PREDICTED: magnesium-protoporphyrin IX monomethyl ester [oxidative] cyclase, chloroplastic [Vitis vinifera]	ko01100//Metabolic pathways;ko01110//Biosynthesis of secondary metabolites;ko00860//Porphyrin and chlorophyll metabolism	-	-	-
Unigene0008865	567	40	0.9171	2.14914	-	-	-	1550	0.9806	79.4012	--	-	-	-	-
Unigene0002304	414	68	0.9396	5.00377	11	0.7246	0.738046	40	0.942	2.80633	--	-	-	-	-
Unigene0019396	936	2084	0.9979	67.8282	606	0.9947	17.9841	3727	0.9872	115.654	Zinc-binding dehydrogenase family protein isoform 1 [Theobroma cacao]	-	GO:0005911//cell-cell junction;GO:0043231//intracellular membrane-bounded organelle;GO:0044444//cytoplasmic part;GO:0016020//membrane	GO:0046914//transition metal ion binding;GO:0016628//oxidoreductase activity, acting on the CH-CH group of donors, NAD or NADP as acceptor	GO:0006950//response to stress;GO:0010038//response to metal ion
Unigene0013023	537	93	0.9534	5.27591	4	0.7616	0.206908	61	0.9106	3.29939	--	-	-	-	-
Unigene0019209	1854	511	0.9563	8.39653	279	0.9579	4.18009	767	0.9989	12.0161	PREDICTED: protein IQ-DOMAIN 1-like [Solanum lycopersicum]	-	-	-	-
Unigene0016034	2742	494	0.9307	5.48843	251	0.9256	2.54271	702	0.9522	7.43615	RHO guanyl-nucleotide exchange factor 7 [Theobroma cacao]	-	-	-	-
Unigene0002954	742	61	0.973	2.50446	12	0.9218	0.44923	48	0.7776	1.87895	Uncharacterized protein TCM_019698 [Theobroma cacao]	-	-	-	-
Unigene0009206	1355	73	0.9889	1.64124	16	0.6598	0.327999	78	0.9993	1.67199	Trichome birefringence-like 34 [Theobroma cacao]	-	GO:0043231//intracellular membrane-bounded organelle	-	-
Unigene0016093	1199	17198	0.9725	436.966	6381	0.9725	147.829	19080	0.9758	462.208	photosystem I subunit III precursor (chloroplast) [Solanum tuberosum]	ko01100//Metabolic pathways;ko00195//Photosynthesis	-	-	-
Unigene0012929	682	219	0.9326	9.78247	32	0.8211	1.30334	122	0.8739	5.19582	--	-	-	-	-
Unigene0030310	1112	128	0.9281	3.50666	36	0.9011	0.899268	141	0.9299	3.68293	PREDICTED: WEB family protein At2g17940-like [Solanum lycopersicum]	-	-	-	-
Unigene0024325	1009	123	0.9584	3.71366	64	0.9504	1.76189	218	0.9911	6.27544	PREDICTED: cysteine-rich receptor-like protein kinase 10-like [Vitis vinifera]	-	-	-	-
Unigene0005151	4554	731	0.9844	4.89005	174	0.9548	1.06132	654	0.9741	4.17122	Os02g0828900 [Oryza sativa Japonica Group]	-	-	GO:0005488//binding	-
Unigene0013787	2738	319	0.9507	3.54933	116	0.9503	1.17684	317	0.9879	3.36283	PREDICTED: KH domain-containing protein At4g18375-like [Solanum lycopersicum]	-	-	-	-
Unigene0011283	1794	4436	0.9721	75.3282	295	0.9353	4.56763	6152	0.9972	99.603	Methyltransferases [Theobroma cacao]	-	-	-	-
Unigene0019165	1760	508	0.8597	8.79305	167	0.9102	2.63569	686	0.9551	11.3211	PREDICTED: uncharacterized protein LOC101263370 isoform 1 [Solanum lycopersicum]	-	-	-	-
Unigene0023467	1254	384	0.9896	9.32872	87	0.949	1.92714	789	0.9896	18.275	ATP binding cassette subfamily B1 isoform 3 [Theobroma cacao]	ko02010//ABC transporters	-	-	-
Unigene0009979	538	36	0.9628	2.03849	6	0.803	0.309785	27	0.9257	1.45767	60S ribosomal protein L37-A [Saprolegnia diclina VS20]	ko03010//Ribosome	-	-	-
Unigene0021924	261	60	0.9847	7.00325	16	0.9425	1.70283	45	0.9732	5.00784	PREDICTED: endoribonuclease Dicer homolog 2-like [Cucumis sativus]	-	-	-	-
Unigene0001928	967	1133	0.9566	35.6937	323	0.9524	9.27828	971	0.9959	29.1656	NEET group protein [Arabidopsis thaliana]	-	GO:0009532//plastid stroma	GO:0051536//iron-sulfur cluster binding	GO:0010260//organ senescence;GO:0044237//cellular metabolic process;GO:0055076//transition metal ion homeostasis
Unigene0046133	1781	170	0.9736	2.90786	33	0.95	0.514685	80	0.9826	1.30468	cytochrome c oxidase subunit 1 (mitochondrion) [Cyanophora paradoxa]	ko01100//Metabolic pathways;ko00190//Oxidative phosphorylation	-	-	-
Unigene0006267	1620	1017	0.9778	19.1247	173	0.9154	2.96635	944	0.9988	16.9253	PREDICTED: equilibrative nucleoside transporter 4-like [Vitis vinifera]	-	-	-	-
Unigene0046017	503	121	0.9364	7.32835	20	0.6899	1.10447	69	0.7694	3.98437	--	-	-	-	-
Unigene0002049	281	35	0.9644	3.79446	8	0.9573	0.790815	31	0.9573	3.20431	--	-	-	-	-
Unigene0016741	401	50	0.9352	3.79852	19	0.7182	1.31613	62	0.9177	4.49082	--	-	-	-	-
Unigene0007759	1874	312	0.9867	5.07193	47	0.8143	0.696658	247	0.9434	3.8283	PREDICTED: subtilisin-like protease-like [Solanum lycopersicum]	-	-	GO:0004175//endopeptidase activity;GO:0005515//protein binding;GO:0016628//oxidoreductase activity, acting on the CH-CH group of donors, NAD or NADP as acceptor	GO:0010101;GO:0016485//protein processing;GO:0009725//response to hormone;GO:0044092//negative regulation of molecular function
Unigene0019810	3394	919	0.9985	8.24883	293	0.9894	2.39799	1397	0.9876	11.9554	PREDICTED: E3 ubiquitin-protein ligase BRE1-like 2-like [Vitis vinifera]	-	-	-	-
Unigene0017908	1083	357	0.9261	10.0422	179	0.9714	4.59109	392	0.9501	10.5132	Avirulence induced gene family protein [Theobroma cacao]	-	-	GO:0016787//hydrolase activity;GO:0032550	GO:0006605//protein targeting
Unigene0028922	1299	63	0.9731	1.47747	22	0.6736	0.470441	233	0.9938	5.20985	--	-	-	-	-
Unigene0010310	1379	114	0.9688	2.51843	29	0.6077	0.584151	95	0.9869	2.00096	PREDICTED: sister chromatid cohesion 1 protein 3-like [Solanum lycopersicum]	-	-	-	-
Unigene0002537	717	40	0.9833	1.69953	8	0.5174	0.309929	71	0.9693	2.87619	PREDICTED: LOB domain-containing protein 15 [Vitis vinifera]	-	GO:0043231//intracellular membrane-bounded organelle	-	-
Unigene0003876	1195	243	0.9958	6.1948	74	0.9699	1.72011	168	0.9992	4.08338	CK25 [Nicotiana tabacum]	-	-	-	-
Unigene0006026	2019	534	0.9911	8.05737	137	0.9316	1.88484	840	0.9861	12.0843	F14D16.16 [Arabidopsis thaliana]	-	-	-	-
Unigene0015937	784	220	0.8801	8.5486	98	0.9987	3.47217	190	0.8992	7.03908	PREDICTED: mediator of RNA polymerase II transcription subunit 33A-like [Fragaria vesca subsp. vesca]	-	-	-	-
Unigene0021289	1003	244	0.9831	7.41101	32	0.9751	0.886217	167	0.984	4.83609	PREDICTED: RNA polymerase sigma factor rpoD-like [Vitis vinifera]	-	-	GO:0016987//sigma factor activity	GO:0010556;GO:0006351//transcription, DNA-templated
Unigene0007609	1283	243	0.9735	5.7699	87	0.9197	1.88358	237	0.9751	5.36538	OSJNBb0068N06.11 [Oryza sativa Japonica Group]	-	-	-	-
Unigene0007055	2765	664	0.9892	7.3158	42	0.6514	0.421935	132	0.9154	1.38662	P-glycoprotein 9 isoform 1 [Theobroma cacao]	-	-	GO:0042626//ATPase activity, coupled to transmembrane movement of substances	-
Unigene0047014	623	57	0.9486	2.78725	4	0.6276	0.178346	52	0.9872	2.42434	PL3K2 [Zea mays]	-	-	-	-
Unigene0021825	568	181	0.9771	9.70776	43	0.7975	2.10286	171	0.9912	8.74433	Myb domain protein 79 isoform 1 [Theobroma cacao]	-	-	-	-
Unigene0008293	958	313	0.9582	9.95331	74	0.9729	2.14564	220	0.9541	6.67015	Transcription factor-like protein [Theobroma cacao]	-	-	-	-
Unigene0001604	1530	211	0.8484	4.20126	94	0.8444	1.70658	504	0.9686	9.56792	PREDICTED: GDSL esterase/lipase EXL3-like [Solanum lycopersicum]	-	-	-	-
Unigene0027765	604	44	0.9702	2.21924	10	0.6308	0.45989	42	0.9007	2.01972	predicted protein [Populus trichocarpa]	-	-	-	-
Unigene0021410	1920	1261	0.9932	20.0079	523	0.9833	7.56644	1082	0.9964	16.3683	PREDICTED: serine/threonine-protein kinase Nek6-like [Solanum lycopersicum]	-	-	GO:0004672//protein kinase activity;GO:0032550	GO:0006796//phosphate-containing compound metabolic process;GO:0006464//cellular protein modification process
Unigene0009930	1168	1120	0.8279	29.2122	376	0.8382	8.94203	1312	0.9752	32.6264	PREDICTED: uncharacterized LOC101212292 [Cucumis sativus]	-	-	-	-
Unigene0017505	1777	2051	0.9994	35.1615	798	0.9961	12.474	2620	0.9921	42.8245	protoporphyrinogen oxidase PX-1 [Nicotiana tabacum]	ko01100//Metabolic pathways;ko01110//Biosynthesis of secondary metabolites;ko00860//Porphyrin and chlorophyll metabolism	GO:0009526//plastid envelope;GO:0031976	GO:0016634	GO:0006778//porphyrin-containing compound metabolic process
Unigene0047585	841	273	0.9845	9.88907	45	0.9275	1.4863	197	0.9964	6.80376	UvrABC system protein C [Theobroma cacao]	-	-	-	-
Unigene0021565	6031	1552	0.997	7.83955	722	0.999	3.32536	2231	0.9988	10.7446	PREDICTED: transcription initiation factor TFIID subunit 1-A-like [Vitis vinifera]	ko03022//Basal transcription factors	-	-	-
Unigene0013673	915	1213	0.9596	40.3858	194	0.9432	5.88941	556	0.8568	17.6495	AT1G12800 [Arabidopsis thaliana]	-	GO:0009536//plastid	GO:0003676//nucleic acid binding	-
Unigene0002092	664	26	0.9006	1.19287	-	-	-	26	0.9834	1.13732	--	-	-	-	-
Unigene0024103	2172	701	0.9995	9.83211	166	0.9724	2.12295	538	0.9913	7.19451	PREDICTED: something about silencing protein 10-like [Solanum lycopersicum]	-	-	-	-
Unigene0012753	2256	881	0.9725	11.8967	297	0.9916	3.65686	911	0.988	11.7289	PREDICTED: probable serine/threonine-protein kinase At1g54610-like [Solanum lycopersicum]	-	GO:0016020//membrane	GO:0004674//protein serine/threonine kinase activity;GO:0032550	GO:0006796//phosphate-containing compound metabolic process;GO:0006464//cellular protein modification process
Unigene0018254	2557	4029	0.9969	48.0015	1646	0.9992	17.8809	4572	0.9988	51.9343	zea-xanthin epoxidase [Gentiana lutea]	ko01100//Metabolic pathways;ko01110//Biosynthesis of secondary metabolites;ko00906//Carotenoid biosynthesis	GO:0009526//plastid envelope	GO:0016709//oxidoreductase activity, acting on paired donors, with incorporation or reduction of molecular oxygen, NAD(P)H as one donor, and incorporation of one atom of oxygen	GO:0009687//abscisic acid metabolic process;GO:0016117//carotenoid biosynthetic process;GO:0009639//response to red or far red light;GO:0006950//response to stress
Unigene0018391	1604	394	0.9975	7.48308	139	0.9838	2.40714	271	0.9888	4.90731	PREDICTED: zinc finger CCCH domain-containing protein 62-like [Cucumis sativus]	-	-	GO:0097159//organic cyclic compound binding	-
Unigene0002553	635	708	0.9984	33.9663	83	0.9953	3.63074	659	0.9969	30.1433	12-oxophytodienoate reductase 2, partial [Theobroma cacao]	ko01100//Metabolic pathways;ko00592//alpha-Linolenic acid metabolism	-	GO:0003824//catalytic activity;GO:0032553	-
Unigene0015659	565	169	0.9876	9.11228	19	0.9186	0.934106	111	0.9965	5.70628	PREDICTED: homeobox-leucine zipper protein HAT14-like [Vitis vinifera]	-	GO:0043231//intracellular membrane-bounded organelle	GO:0003677//DNA binding;GO:0001071//nucleic acid binding transcription factor activity	GO:0006351//transcription, DNA-templated
Unigene0019783	1572	1311	0.9917	25.4061	623	0.9707	11.0085	1782	0.9656	32.9256	PREDICTED: uncharacterized LOC101220475 [Cucumis sativus]	-	GO:0009570//chloroplast stroma	-	GO:0009657//plastid organization;GO:0006351//transcription, DNA-templated
Unigene0005338	904	2511	0.9712	84.6188	1167	0.9226	35.8586	3157	0.9989	101.434	--	-	-	-	-
Unigene0008312	1443	268	0.921	5.65792	102	0.948	1.96347	299	0.9071	6.01843	PREDICTED: metacaspase-1-like [Vitis vinifera]	-	-	-	-
Unigene0008432	2078	351	0.9976	5.14577	124	0.9779	1.65755	243	0.9966	3.39656	PREDICTED: DUF246 domain-containing protein At1g04910-like [Vitis vinifera]	-	-	-	-
Unigene0005601	882	587	0.915	20.2749	186	0.8061	5.85781	405	0.8878	13.3372	cycloartenol synthase [Eleutherococcus senticosus]	ko01100//Metabolic pathways;ko01110//Biosynthesis of secondary metabolites;ko00100//Steroid biosynthesis	-	-	-
Unigene0034652	1064	34	0.8562	0.973477	4	0.2979	0.104426	31	0.9981	0.84625	Transducin/WD40 repeat-like superfamily protein [Theobroma cacao]	-	-	GO:0003824//catalytic activity	GO:0071704;GO:0044237//cellular metabolic process;GO:0044238
Unigene0045442	1027	525	0.999	15.5732	73	0.925	1.97444	275	0.9893	7.77752	PREDICTED: uncharacterized LOC101214860 [Cucumis sativus]	-	-	-	-
Unigene0012017	570	328	0.9965	17.5302	122	0.9807	5.94533	253	0.9842	12.8921	PREDICTED: retrotransposon-like protein 1-like isoform X1 [Setaria italica]	ko01100//Metabolic pathways;ko00230//Purine metabolism;ko00240//Pyrimidine metabolism;ko03020//RNA polymerase	-	-	-
Unigene0003169	1087	1593	0.9926	44.6452	668	0.9494	17.0702	1305	0.9963	34.8706	PREDICTED: ubiquitin-conjugating enzyme E2 variant 1B-like [Solanum lycopersicum]	-	-	-	-
Unigene0009015	3859	614	0.9756	4.8471	261	0.9629	1.8787	529	0.9583	3.98162	PREDICTED: DNA polymerase delta catalytic subunit-like [Solanum lycopersicum]	ko01100//Metabolic pathways;ko00230//Purine metabolism;ko00240//Pyrimidine metabolism;ko03420//Nucleotide excision repair;ko03440//Homologous recombination;ko03030//DNA replication;ko03410//Base excision repair;ko03430//Mismatch repair	-	-	-
Unigene0019220	2702	914	0.9978	10.305	367	0.9685	3.77287	718	0.9782	7.71823	PREDICTED: pathogenesis-related homeodomain protein-like [Solanum lycopersicum]	-	-	-	-
Unigene0016543	676	199	0.997	8.96799	87	0.9467	3.5749	221	0.9837	9.49564	A_TM021B04.11 protein [Theobroma cacao]	-	GO:0009536//plastid	-	-
Unigene0006074	1221	162	0.9918	4.04192	33	0.9689	0.75074	242	0.9959	5.75676	PREDICTED: transcription factor bHLH30 [Vitis vinifera]	-	-	GO:0005515//protein binding	-
Unigene0025449	601	19	0.8852	0.963092	-	-	-	29	0.9251	1.40153	--	-	-	-	-
Unigene0021684	2503	3559	0.9425	43.3167	943	0.9013	10.4651	2764	0.9924	32.0742	Os04g0533300 [Oryza sativa Japonica Group]	-	-	-	-
Unigene0035236	327	73	0.9388	6.80086	-	-	-	52	0.9388	4.61885	--	-	-	-	-
Unigene0003878	406	624	0.931	46.8217	330	0.9138	22.5777	716	0.9335	51.2231	--	-	-	-	-
Unigene0007503	947	112	0.9852	3.60294	30	0.8363	0.879959	84	0.9546	2.57637	DNA glycosylase superfamily protein [Arabidopsis thaliana]	ko03410//Base excision repair	-	-	-
Unigene0010968	1508	714	0.9516	14.424	210	0.945	3.8682	441	0.9702	8.49407	Leucine-rich repeat family protein [Theobroma cacao]	-	-	GO:0016772//transferase activity, transferring phosphorus-containing groups	GO:0006796//phosphate-containing compound metabolic process
Unigene0013070	1413	1076	0.9887	23.1984	152	0.9625	2.98808	353	0.9993	7.25623	Leucine carboxyl methyltransferase [Theobroma cacao]	-	-	GO:0016741	GO:0008152//metabolic process
Unigene0008409	907	195	0.9967	6.54962	57	0.9647	1.74566	151	0.9967	4.83558	Mediator of RNA polymerase II transcription subunit 19 [Theobroma cacao]	-	-	-	-
Unigene0006908	537	53	0.959	3.0067	19	0.8678	0.982812	50	0.8827	2.70442	--	-	-	-	-
Unigene0017424	1145	480	0.9328	12.771	185	0.8908	4.48805	390	0.9651	9.89322	Nonsense-mediated mRNA decay protein 2 isoform 1 [Theobroma cacao]	-	-	-	-
Unigene0044964	673	53	0.8648	2.39911	2	0.2556	0.0825479	22	0.9955	0.949481	multidrug/pheromone exporter, MDR family, ABC transporter family [Populus trichocarpa]	-	-	GO:0042626//ATPase activity, coupled to transmembrane movement of substances	-
Unigene0014416	968	551	0.9256	17.3406	178	0.9081	5.10782	369	0.8905	11.0721	PREDICTED: golgin candidate 5-like [Cicer arietinum]	-	-	-	-
Unigene0008471	1502	49	0.9474	0.993836	18	0.6152	0.332885	48	0.9314	0.928218	PREDICTED: O-acyltransferase WSD1 [Vitis vinifera]	-	-	-	-
Unigene0014918	2322	1111	0.9961	14.5761	339	0.9746	4.05535	1537	0.9961	19.2261	PREDICTED: protein CASP-like [Solanum lycopersicum]	-	GO:0031228//intrinsic component of Golgi membrane	-	GO:0048193//Golgi vesicle transport
Unigene0009554	2002	100	0.9585	1.52168	42	0.8142	0.582742	120	0.987	1.74099	Cleavage and polyadenylation specificity factor 73 kDa subunit-II [Theobroma cacao]	-	-	GO:0046914//transition metal ion binding;GO:0003824//catalytic activity	GO:0000741//karyogamy
Unigene0008772	501	96	0.9441	5.83744	19	0.9361	1.05343	92	0.8104	5.3337	PREDICTED: inorganic pyrophosphatase 1-like [Fragaria vesca subsp. vesca]	-	-	-	-
Unigene0019497	1922	236	0.9787	3.74065	110	0.8736	1.58976	230	0.9854	3.47579	acyl-CoA N-acyltransferases-like protein [Arabidopsis thaliana]	-	-	GO:0016407//acetyltransferase activity	-
Unigene0023907	236	37	0.8814	4.77615	11	0.8051	1.29471	74	0.9025	9.10748	--	-	-	-	-
Unigene0007149	1774	124	0.9532	2.1294	41	0.8647	0.64198	169	0.9791	2.76702	PREDICTED: uncharacterized LOC101217479 [Cucumis sativus]	-	-	-	-
Unigene0007022	1390	91	0.9388	1.99441	24	0.8	0.479609	118	0.9964	2.46573	PREDICTED: mechanosensitive ion channel protein 10-like [Cucumis sativus]	-	-	-	GO:0009628//response to abiotic stimulus;GO:0006811//ion transport
Unigene0007701	1229	245	0.9886	6.07299	123	0.9186	2.78	282	0.9577	6.66463	heat shock factor [Nicotiana tabacum]	-	-	GO:0003677//DNA binding	GO:0048364//root development;GO:0009719;GO:0009791//post-embryonic development;GO:0010033//response to organic substance
Unigene0022376	3499	1949	0.9194	16.969	502	0.934	3.98521	2774	0.958	23.0272	PREDICTED: diphthamide biosynthesis protein 2-like [Vitis vinifera]	-	-	-	-
Unigene0003919	372	18	0.8575	1.47407	-	-	-	13	0.9086	1.01503	--	-	-	-	-
Unigene0009961	1834	249	0.9482	4.13608	96	0.9444	1.454	221	0.9269	3.50003	Os03g0291200 [Oryza sativa Japonica Group]	-	-	-	-
Unigene0002998	1487	3164	0.9785	64.8208	1679	0.9697	31.364	9570	0.998	186.93	PREDICTED: alcohol dehydrogenase-like 7 [Vitis vinifera]	ko01100//Metabolic pathways;ko01110//Biosynthesis of secondary metabolites;ko00010//Glycolysis / Gluconeogenesis;ko00071//Fatty acid metabolism;ko00350//Tyrosine metabolism	-	GO:0046914//transition metal ion binding;GO:0016616//oxidoreductase activity, acting on the CH-OH group of donors, NAD or NADP as acceptor	-
Unigene0019105	1456	194	0.9973	4.05909	43	0.8372	0.820348	95	0.647	1.89514	PREDICTED: ribosome biogenesis protein BMS1 homolog [Vitis vinifera]	ko03008//Ribosome biogenesis in eukaryotes	-	-	-
Unigene0007130	3074	239	0.9922	2.36855	82	0.9545	0.740971	224	0.9997	2.11652	Os05g0557500 [Oryza sativa Japonica Group]	-	-	-	-
Unigene0021316	4379	379	0.9957	2.63665	184	0.9525	1.16717	423	0.9902	2.80572	Prf [Solanum lycopersicum]	-	-	-	-
Unigene0047025	1996	139	0.984	2.1215	41	0.9294	0.570577	109	0.9193	1.58615	PREDICTED: DNA repair and recombination protein RAD54-like [Solanum lycopersicum]	ko03440//Homologous recombination	-	-	-
Unigene0015166	1142	2203	0.9974	58.7675	705	0.9335	17.148	2215	0.9982	56.336	CM0216.380.nc [Lotus japonicus]	-	-	-	-
Unigene0009891	1509	217	0.941	4.38086	67	0.5746	1.23332	197	0.9344	3.79189	PREDICTED: nudix hydrolase 18, mitochondrial-like [Cucumis sativus]	-	-	-	-
Unigene0006138	571	23	0.6743	1.2271	5	0.4746	0.243234	30	0.8301	1.52603	--	-	-	-	-
Unigene0022990	3364	1577	0.9935	14.2812	234	0.9352	1.9322	1383	0.992	11.9411	PREDICTED: non-lysosomal glucosylceramidase-like [Solanum lycopersicum]	-	GO:0031224//intrinsic component of membrane;GO:0043231//intracellular membrane-bounded organelle	GO:0004553//hydrolase activity, hydrolyzing O-glycosyl compounds	GO:0006678//glucosylceramide metabolic process
Unigene0019065	1689	397	0.9805	7.1606	142	0.9094	2.33534	428	0.9686	7.36025	SnRNA-activating protein complex subunit 3 isoform 2 [Theobroma cacao]	-	-	-	-
Unigene0046906	1129	100	0.9982	2.69833	25	0.9699	0.615088	75	0.9947	1.92951	Os03g0216500 [Oryza sativa Japonica Group]	-	-	-	-
Unigene0006470	2226	3267	0.9924	44.7108	1065	0.942	13.2897	2764	0.9996	36.0655	PREDICTED: uncharacterized LOC101216161 [Cucumis sativus]	-	-	-	-
Unigene0007012	1741	1439	0.9971	25.1797	321	0.9558	5.1215	1136	0.9581	18.9521	PREDICTED: UDP-galactose/UDP-glucose transporter 2-like [Cicer arietinum]	-	GO:0031224//intrinsic component of membrane	-	-
Unigene0003548	1716	481	0.8957	8.53918	57	0.8339	0.922675	233	0.9732	3.94382	Wall-associated receptor kinase-like 20 [Theobroma cacao]	-	-	-	-
Unigene0000449	871	43	0.9633	1.50397	-	-	-	13	0.8967	0.433515	reverse transcriptase like protein [Arabidopsis thaliana]	-	-	-	-
Unigene0004059	4865	22119	0.9883	138.507	10093	0.9951	57.6273	25196	0.9957	150.428	PREDICTED: magnesium-chelatase subunit H-like [Glycine max]	ko01100//Metabolic pathways;ko01110//Biosynthesis of secondary metabolites;ko00860//Porphyrin and chlorophyll metabolism	-	-	-
Unigene0006487	1943	1761	0.9969	27.6106	815	0.9954	11.6513	1695	0.9943	25.3382	NAD(P)-binding Rossmann-fold superfamily protein [Theobroma cacao]	-	-	-	-
Unigene0039123	1335	177	0.9603	4.03906	16	0.8397	0.332912	326	0.9918	7.09275	PREDICTED: transcription factor bHLH93-like [Vitis vinifera]	-	-	-	-
Unigene0022944	5595	506	0.9937	2.75511	243	0.9335	1.20642	589	0.9871	3.05769	PREDICTED: E3 ubiquitin-protein ligase SHPRH-like [Vitis vinifera]	-	-	GO:0043167//ion binding;GO:0097159//organic cyclic compound binding	-
Unigene0007608	1194	1538	0.9992	39.241	525	0.9941	12.2137	1262	0.9958	30.6997	PREDICTED: DNA-directed RNA polymerase II subunit rpb4-like [Cucumis sativus]	-	-	-	-
Unigene0014063	2188	981	0.9899	13.6587	341	0.9333	4.32911	1008	0.9785	13.3811	PREDICTED: cytochrome P450 97B2, chloroplastic-like [Solanum lycopersicum]	-	-	-	-
Unigene0003031	1453	202	0.9966	4.2352	60	0.8004	1.14704	116	0.9353	2.31884	6-phosphofructo-2-kinase/fructose-2,6-biphosphatase [Medicago truncatula]	-	-	-	-
Unigene0008204	3458	194	0.954	1.70909	101	0.9205	0.811311	227	0.9864	1.90669	ARM repeat superfamily protein isoform 2 [Theobroma cacao]	-	-	-	-
Unigene0011157	1312	36	0.8788	0.835906	9	0.5366	0.190546	41	0.9688	0.907671	ribosomal protein L3, component of cytosolic 80S ribosome and 60S large subunit [Chlamydomonas reinhardtii]	ko03010//Ribosome	GO:0005911//cell-cell junction;GO:0015934//large ribosomal subunit;GO:0016020//membrane;GO:0030312;GO:0044437;GO:0031981//nuclear lumen	GO:0005198//structural molecule activity	GO:0010467//gene expression
Unigene0038775	1201	35	0.9908	0.887797	8	0.5329	0.185028	67	0.9176	1.62036	peroxidase [Eutrema halophilum]	ko01100//Metabolic pathways;ko01110//Biosynthesis of secondary metabolites;ko00940//Phenylpropanoid biosynthesis;ko00360//Phenylalanine metabolism	-	GO:0003824//catalytic activity;GO:0016209//antioxidant activity;GO:0043169//cation binding;GO:0046906//tetrapyrrole binding	GO:0006950//response to stress
Unigene0017882	4295	1712	0.99	12.1431	904	0.9895	5.84651	1861	0.9816	12.5852	PREDICTED: myosin-J heavy chain-like [Vitis vinifera]	-	GO:0005911//cell-cell junction;GO:0016020//membrane;GO:0015629//actin cytoskeleton	GO:0017111//nucleoside-triphosphatase activity;GO:0032550	-
Unigene0018322	1148	369	0.9956	9.79204	179	0.9843	4.33114	404	0.993	10.2216	PREDICTED: haloalkane dehalogenase [Vitis vinifera]	-	GO:0009536//plastid	GO:0019120//hydrolase activity, acting on acid halide bonds, in C-halide compounds	-
Unigene0012849	1675	326	0.9982	5.92914	137	0.9457	2.27194	295	0.9845	5.11547	PREDICTED: DUF21 domain-containing protein At4g14240 [Vitis vinifera]	-	GO:0043231//intracellular membrane-bounded organelle	GO:0017076//purine nucleotide binding	-
Unigene0004212	1178	9625	0.9983	248.911	349	0.9966	8.22946	7615	0.9992	187.76	PREDICTED: gibberellin 20 oxidase 1 [Vitis vinifera]	-	-	GO:0051213//dioxygenase activity	-
Unigene0010558	2177	69	0.8751	0.96556	13	0.5204	0.165873	131	0.955	1.7478	PREDICTED: uncharacterized LOC101207270, partial [Cucumis sativus]	-	-	-	-
Unigene0021801	2050	590	0.9868	8.76772	180	0.9556	2.43899	415	0.9151	5.87994	starch synthase V precursor [Solanum tuberosum]	-	-	-	-
Unigene0023778	2331	1035	0.9893	13.5265	238	0.9888	2.83613	638	0.9567	7.94982	PREDICTED: cyclin-D-binding Myb-like transcription factor 1-like [Solanum lycopersicum]	-	-	GO:0003676//nucleic acid binding	-
Unigene0018821	968	877	0.999	27.6002	181	0.9432	5.19391	385	0.9773	11.5522	PREDICTED: endoribonuclease Dicer homolog 2-like [Fragaria vesca subsp. vesca]	-	-	-	-
Unigene0033844	1106	73	0.9467	2.01074	12	0.6284	0.301382	37	0.9141	0.971684	PREDICTED: A/G-specific adenine DNA glycosylase [Vitis vinifera]	ko03410//Base excision repair	-	GO:0003676//nucleic acid binding;GO:0051536//iron-sulfur cluster binding;GO:0016787//hydrolase activity	GO:0006281//DNA repair
Unigene0000993	1806	31741	0.9635	535.416	8038	0.9601	123.629	20348	0.9623	327.252	Phosphoribulokinase [Theobroma cacao]	ko01100//Metabolic pathways;ko00710//Carbon fixation in photosynthetic organisms	-	-	-
Unigene0007925	1236	175	0.9733	4.31329	53	0.9498	1.1911	184	0.9515	4.32392	hypothetical protein MTR_4g116500 [Medicago truncatula]	-	-	-	-
Unigene0010449	1258	184	0.9809	4.4558	24	0.8927	0.529934	62	0.9754	1.43149	PREDICTED: uncharacterized LOC101208955 [Cucumis sativus]	-	-	-	-
Unigene0024054	1175	615	0.9983	15.945	278	0.9745	6.57201	555	0.983	13.7194	PREDICTED: GDSL esterase/lipase At1g28580 [Vitis vinifera]	-	-	-	-
Unigene0011569	2117	2009	0.9792	28.91	848	0.9112	11.1267	1788	0.992	24.5316	2-carboxy-D-arabinitol 1-phosphate (CA1P) phosphatase [Nicotiana tabacum]	-	GO:0009536//plastid	GO:0016853//isomerase activity	-
Unigene0012617	2463	627	0.9972	7.75518	224	0.9927	2.52624	614	0.9959	7.24073	PREDICTED: LOW QUALITY PROTEIN: uncharacterized LOC101221956 [Cucumis sativus]	-	-	-	-
Unigene0002518	657	102	0.9376	4.72959	12	0.7641	0.507349	225	0.997	9.94708	ribonuclease T2 [Solanum lycopersicum]	-	GO:0071944//cell periphery	GO:0004519//endonuclease activity;GO:0097159//organic cyclic compound binding;GO:0004540//ribonuclease activity	GO:0006950//response to stress
Unigene0021870	1930	97	0.9948	1.5311	31	0.8839	0.446165	75	0.9876	1.12871	delta-9 fatty acid desaturase [Cyanidioschyzon merolae]	ko01040//Biosynthesis of unsaturated fatty acids	-	-	-
Unigene0009012	1151	1480	0.9166	39.1719	462	0.927	11.1496	1067	0.9322	26.9257	C2H2 and C2HC zinc fingers superfamily protein isoform 1 [Theobroma cacao]	ko03040//Spliceosome	-	-	-
Unigene0009927	3174	1847	0.9883	17.7275	447	0.9861	3.91194	1976	0.9978	18.0825	octicosapeptide/Phox/Bem1p domain-containing protein [Arabidopsis lyrata subsp. lyrata]	-	-	-	-
Unigene0017337	2248	2479	0.9653	33.5945	1177	0.9666	14.5436	13546	0.9884	175.022	PREDICTED: ninja-family protein AFP2-like [Solanum lycopersicum]	-	-	-	-
Unigene0006244	799	183	0.9925	6.97739	73	0.9712	2.53786	147	0.9862	5.34379	PREDICTED: transcription factor bHLH36-like, partial [Vitis vinifera]	-	-	-	-
Unigene0011140	5449	883	0.9917	4.93665	135	0.8334	0.68819	345	0.9772	1.839	non-ltr retroelement reverse transcriptase [Rosa rugosa]	-	-	GO:0005488//binding	-
Unigene0006565	377	22	0.8992	1.77775	2	0.435	0.14736	20	0.8859	1.54087	cytosolic class I small heat shock protein 3B, partial [Nicotiana tabacum]	ko04141//Protein processing in endoplasmic reticulum	-	-	-
Unigene0018110	321	45	0.9688	4.27067	6	0.5857	0.519203	45	0.9751	4.0718	--	-	-	-	-
Unigene0031537	671	38	0.9404	1.72524	8	0.8376	0.331176	56	0.997	2.42406	SAUR family protein [Populus trichocarpa]	-	-	GO:0005488//binding	-
Unigene0007446	2769	759	0.996	8.3504	95	0.9137	0.952998	756	0.9559	7.93008	PREDICTED: BTB/POZ domain-containing protein At5g47800-like [Vitis vinifera]	-	-	-	-
Unigene0004727	1052	144	0.9563	4.16999	50	0.9658	1.32022	116	0.8432	3.20273	PREDICTED: protein PHYTOCHROME KINASE SUBSTRATE 1-like [Solanum lycopersicum]	-	-	-	-
Unigene0006805	2375	2116	0.9945	27.1419	1131	0.9933	13.2279	2927	0.9928	35.7963	PREDICTED: calcium-dependent protein kinase 34 [Vitis vinifera]	-	-	GO:0036094//small molecule binding;GO:0004672//protein kinase activity;GO:0097159//organic cyclic compound binding	GO:0006468//protein phosphorylation
Unigene0012029	1572	469	0.9885	9.08885	166	0.9434	2.93323	556	0.9478	10.2731	THUMP domain-containing protein 1 isoform 2 [Theobroma cacao]	-	-	-	-
Unigene0011075	2673	208	0.9723	2.37057	43	0.7172	0.446849	219	0.9873	2.37971	Serine/arginine repetitive matrix protein 2 isoform 1 [Theobroma cacao]	-	-	-	-
Unigene0011720	3030	1024	0.9875	10.2955	473	0.9396	4.3362	1196	0.9964	11.4648	PREDICTED: phosphatidylinositol 4-phosphate 5-kinase 8-like [Solanum lycopersicum]	ko01100//Metabolic pathways;ko04144//Endocytosis;ko00562//Inositol phosphate metabolism;ko04070//Phosphatidylinositol signaling system	GO:0016020//membrane	GO:0016307//phosphatidylinositol phosphate kinase activity;GO:0032550	GO:0046488//phosphatidylinositol metabolic process
Unigene0006073	2130	1303	0.9784	18.636	396	0.9249	5.16424	1489	0.9939	20.3046	multi antimicrobial extrusion family protein [Nicotiana tabacum]	-	GO:0031224//intrinsic component of membrane;GO:0044437	GO:0015291//secondary active transmembrane transporter activity	GO:0015893//drug transport;GO:0009628//response to abiotic stimulus
Unigene0018784	492	305	0.9898	18.8853	30	0.937	1.69374	227	0.9898	13.4011	--	-	-	-	-
Unigene0028246	1899	64	0.9663	1.0267	13	0.5534	0.190156	200	0.9974	3.05903	PREDICTED: proline-rich receptor-like protein kinase PERK9-like [Vitis vinifera]	-	-	GO:0036094//small molecule binding;GO:0004672//protein kinase activity;GO:0097159//organic cyclic compound binding	GO:0006796//phosphate-containing compound metabolic process
Unigene0025211	822	52	0.9915	1.92717	9	0.7883	0.304132	57	0.8783	2.0141	PREDICTED: ZF-HD homeobox protein At4g24660 [Vitis vinifera]	-	-	GO:0003676//nucleic acid binding	-
Unigene0015874	2003	480	0.9965	7.30044	251	0.9845	3.48084	1048	0.998	15.197	alpha/beta-Hydrolases superfamily protein [Arabidopsis thaliana]	-	-	-	-
Unigene0015625	1849	1183	0.9854	19.4911	412	0.9481	6.18944	1287	0.9654	20.2172	PREDICTED: probable methionine--tRNA ligase-like [Solanum lycopersicum]	-	-	-	-
Unigene0014031	1782	301	0.9938	5.14573	147	0.7503	2.2914	303	0.9759	4.93871	PREDICTED: kinetochore protein Nuf2 [Vitis vinifera]	-	-	-	-
Unigene0002840	1450	203	0.9503	4.26498	74	0.8276	1.4176	809	0.9986	16.2054	basic leucine zipper transcription factor [Populus trichocarpa x Populus deltoides]	-	-	-	-
Unigene0009692	372	51	0.9274	4.17653	16	0.7796	1.19473	51	0.9866	3.98204	--	-	-	-	-
Unigene0007231	1081	1922	0.9732	54.1647	531	0.951	13.6446	1201	0.9852	32.2698	PREDICTED: uncharacterized isochorismatase family protein pncA [Vitis vinifera]	-	-	-	-
Unigene0009793	1018	251	0.8173	7.51129	117	0.8173	3.19249	349	0.8418	9.95764	--	-	-	-	-
Unigene0002424	963	146	0.9958	4.61865	14	0.9543	0.403825	67	0.9616	2.02082	PREDICTED: zinc finger protein CONSTANS-LIKE 4-like isoform X2 [Cicer arietinum]	-	-	-	-
Unigene0004536	990	4897	0.999	150.69	1941	0.897	54.4605	5600	0.9343	164.298	PREDICTED: heat shock cognate 70 kDa protein 2-like isoform 2 [Glycine max]	ko04141//Protein processing in endoplasmic reticulum;ko03040//Spliceosome;ko04144//Endocytosis	GO:0031981//nuclear lumen;GO:0005911//cell-cell junction;GO:0016020//membrane;GO:0005840//ribosome;GO:0005576//extracellular region;GO:0030312;GO:0044437;GO:0009526//plastid envelope	GO:0032550;GO:0044389	GO:0009620//response to fungus;GO:0009642//response to light intensity;GO:0009617//response to bacterium;GO:0010118//stomatal movement;GO:0000302//response to reactive oxygen species;GO:0010038//response to metal ion;GO:0009845//seed germination;GO:0032446//protein modification by small protein conjugation
Unigene0016746	2127	371	0.9972	5.31368	150	0.9911	1.95891	346	0.9953	4.72484	RNI-like superfamily protein [Arabidopsis thaliana]	-	-	-	-
Unigene0017087	1909	395	0.9963	6.30347	67	0.9544	0.9749	242	0.9927	3.68204	zinc knuckle (CCHC-type) family protein [Arabidopsis lyrata subsp. lyrata]	-	GO:0043231//intracellular membrane-bounded organelle	GO:0046872//metal ion binding;GO:0036094//small molecule binding;GO:0005515//protein binding;GO:0097159//organic cyclic compound binding	-
Unigene0022262	1539	325	0.9844	6.43329	99	0.9831	1.78685	356	0.9864	6.71877	Kinesin-related protein [Medicago truncatula]	-	-	-	-
Unigene0014889	1171	1611	0.9966	41.9109	518	0.9607	12.2875	4144	0.9795	102.788	SOD2 [Scutellaria baicalensis]	ko04146//Peroxisome	GO:0009532//plastid stroma;GO:0005576//extracellular region	GO:0043169//cation binding;GO:0016209//antioxidant activity;GO:0003824//catalytic activity	GO:0009642//response to light intensity;GO:0010193//response to ozone;GO:0010038//response to metal ion;GO:0010224//response to UV-B;GO:0009651//response to salt stress;GO:0072593//reactive oxygen species metabolic process;GO:0009744//response to sucrose;GO:0035194//posttranscriptional gene silencing by RNA
Unigene0013345	1744	1305	0.9983	22.7957	327	0.9925	5.20826	1773	0.9977	29.5285	SNF1-related protein kinase regulatory subunit gamma [Medicago truncatula]	-	-	GO:0017076//purine nucleotide binding;GO:0016772//transferase activity, transferring phosphorus-containing groups;GO:0005515//protein binding	GO:0006796//phosphate-containing compound metabolic process
Unigene0005463	2204	147	0.9927	2.03186	42	0.873	0.529333	158	0.9977	2.08221	PREDICTED: disease resistance RPP13-like protein 4-like [Fragaria vesca subsp. vesca]	-	-	-	-
Unigene0001137	606	63	0.8729	3.16706	31	0.9538	1.42095	216	0.9934	10.3528	PREDICTED: calcium-binding protein PBP1-like [Solanum lycopersicum]	-	-	-	-
Unigene0023240	1154	188	0.9272	4.96296	37	0.9835	0.890609	381	0.9905	9.58954	PREDICTED: metalloendoproteinase 1-like [Vitis vinifera]	-	-	-	-
Unigene0005752	1975	2985	0.9848	46.0432	188	0.9438	2.64412	6786	0.9873	99.7988	PREDICTED: polygalacturonase At1g48100-like [Solanum lycopersicum]	-	-	GO:0004553//hydrolase activity, hydrolyzing O-glycosyl compounds	GO:0044238
Unigene0020824	2282	600	0.993	8.00985	322	0.9798	3.91951	664	0.9961	8.45145	PREDICTED: UDP-glucuronate:xylan alpha-glucuronosyltransferase 1-like [Solanum lycopersicum]	-	-	-	-
Unigene0014590	1021	817	0.9912	24.3773	139	0.9158	3.78164	321	0.9216	9.13183	PREDICTED: uncharacterized protein LOC101258472 [Solanum lycopersicum]	-	-	-	-
Unigene0008214	2171	414	0.9899	5.80937	159	0.9871	2.03436	333	0.9857	4.45516	PREDICTED: protein phosphatase 1 regulatory subunit 7-like [Vitis vinifera]	-	-	-	-
Unigene0023921	933	16435	0.9989	536.632	4485	0.8574	133.528	9584	0.9185	298.362	photosystem I reaction center subunit X psaK [Nicotiana tabacum]	ko01100//Metabolic pathways;ko00195//Photosynthesis	GO:0009521;GO:0031976	GO:0046906//tetrapyrrole binding	GO:0044237//cellular metabolic process
Unigene0013576	1846	474	0.9957	7.82231	94	0.9594	1.41445	338	0.9875	5.31819	PREDICTED: chaperone protein ClpB1-like [Glycine max]	-	-	-	-
Unigene0008262	845	242	0.9503	8.72463	79	0.7456	2.59694	166	0.8462	5.70598	PREDICTED: ribosomal RNA processing protein 36 homolog [Vitis vinifera]	-	-	-	-
Unigene0017768	3757	674	0.9734	5.46522	105	0.8986	0.776317	386	0.9979	2.98418	PREDICTED: helicase ARIP4-like [Solanum lycopersicum]	-	-	GO:0003676//nucleic acid binding	GO:0050896//response to stimulus;GO:0044260;GO:0090304;GO:0040029//regulation of gene expression, epigenetic
Unigene0008731	2618	272	0.9882	3.1651	112	0.895	1.18834	257	0.9672	2.85129	PREDICTED: B3 domain-containing protein LOC_Os12g40080-like [Solanum lycopersicum]	-	-	-	-
Unigene0031588	420	28	0.7714	2.03094	-	-	-	27	0.85	1.86721	--	-	-	-	-
Unigene0015779	1958	430	0.952	6.69028	220	0.9055	3.12105	557	0.9188	8.26268	PREDICTED: histone-lysine N-methyltransferase SUVR2-like [Vitis vinifera]	-	-	-	-
Unigene0011544	1561	832	0.9898	16.2371	314	0.9878	5.58751	858	0.991	15.9648	P-loop containing nucleoside triphosphate hydrolases superfamily protein [Theobroma cacao]	-	GO:0009526//plastid envelope;GO:0009532//plastid stroma	GO:0016301//kinase activity;GO:0032550	GO:0006796//phosphate-containing compound metabolic process
Unigene0001757	1513	97	0.9557	1.95309	17	0.6358	0.312105	48	0.9095	0.921469	remorin family protein [Arabidopsis lyrata subsp. lyrata]	-	-	-	-
Unigene0017033	3042	216	0.9461	2.16313	44	0.6568	0.401777	294	0.997	2.80716	PREDICTED: uncharacterized LOC101220259, partial [Cucumis sativus]	-	-	-	-
Unigene0000351	1190	754	0.9983	19.3025	322	0.9824	7.51623	782	0.9992	19.087	PREDICTED: glucuronoxylan 4-O-methyltransferase 1-like [Solanum lycopersicum]	-	-	-	-
Unigene0000673	479	2668	0.9958	169.683	55	0.9395	3.18947	1389	0.9958	84.2258	PREDICTED: MLP-like protein 423-like [Cucumis sativus]	-	-	-	-
Unigene0015160	1489	292	0.9966	5.97416	101	0.953	1.88416	202	0.9469	3.94035	PREDICTED: neurofilament heavy polypeptide-like [Setaria italica]	-	-	-	-
Unigene0046592	665	35	0.9233	1.60337	2	0.3759	0.083541	40	0.9218	1.7471	PREDICTED: transcription factor FAMA-like isoform X1 [Cicer arietinum]	-	-	GO:0005515//protein binding	GO:0048523//negative regulation of cellular process;GO:0009913//epidermal cell differentiation;GO:0006351//transcription, DNA-templated
Unigene0006606	927	18	0.7584	0.591536	-	-	-	18	0.8069	0.56399	--	-	-	-	-
Unigene0022280	360	2778	0.9889	235.081	183	0.8528	14.1202	2232	0.9028	180.082	PREDICTED: feruloyl CoA ortho-hydroxylase 1-like [Cicer arietinum]	-	-	GO:0051213//dioxygenase activity	-
Unigene0015357	895	38	0.9799	1.29345	8	0.7397	0.248289	30	0.9989	0.973592	Replication protein A 70 kDa DNA-binding subunit [Medicago truncatula]	-	-	GO:0005488//binding	-
Unigene0009658	929	79	0.9731	2.5906	-	-	-	54	0.8913	1.68833	--	-	-	-	-
Unigene0008687	445	154	0.9573	10.5426	45	0.9843	2.80895	135	0.8719	8.81155	PREDICTED: myosin-9-like isoform X1 [Cicer arietinum]	-	-	-	-
Unigene0019073	1360	55	0.9404	1.232	18	0.6691	0.367642	68	0.9331	1.45227	MORC family CW-type zinc finger protein 3 isoform 2 [Theobroma cacao]	ko00480//Glutathione metabolism;ko00053//Ascorbate and aldarate metabolism	-	-	-
Unigene0019839	1054	2453	0.9905	70.8999	637	0.9469	16.7877	1809	0.9981	49.8513	Os05g0565400 [Oryza sativa Japonica Group]	-	-	-	-
Unigene0015187	415	2580	0.9976	189.391	1323	0.9904	88.5529	2855	0.9952	199.819	ferritin 2 [Coffea arabica]	ko00860//Porphyrin and chlorophyll metabolism	-	GO:0046872//metal ion binding	GO:0050896//response to stimulus
Unigene0004964	3015	152	0.9549	1.53584	72	0.8633	0.66334	154	0.9668	1.48358	Os04g0599650 [Oryza sativa Japonica Group]	-	-	-	-
Unigene0007230	1377	195	0.9506	4.31409	56	0.955	1.12965	222	0.9927	4.68271	PREDICTED: centromere protein F-like isoform X1 [Cicer arietinum]	-	-	-	-
Unigene0024201	1498	2017	0.9466	41.0188	685	0.9439	12.7019	1459	0.9486	28.2893	PREDICTED: GDSL esterase/lipase At1g28590-like [Solanum lycopersicum]	-	-	-	-
Unigene0008828	854	100	0.9344	3.56723	16	0.4473	0.520419	67	0.911	2.27874	Os04g0482900 [Oryza sativa Japonica Group]	-	-	-	-
Unigene0016762	1444	866	0.9924	18.27	311	0.9744	5.98252	849	0.9945	17.0773	PREDICTED: protein-ribulosamine 3-kinase, chloroplastic-like [Solanum lycopersicum]	-	GO:0009536//plastid	GO:0016772//transferase activity, transferring phosphorus-containing groups	GO:0006796//phosphate-containing compound metabolic process
Unigene0021259	2361	99	0.978	1.2774	44	0.6874	0.517664	116	0.9471	1.42705	PREDICTED: KH domain-containing protein At5g56140 isoform 1 [Vitis vinifera]	-	-	-	-
Unigene0019592	422	143	0.9384	10.3231	22	0.7749	1.44811	77	0.9052	5.29977	--	-	-	-	-
Unigene0021986	1918	189	0.9917	3.00194	97	0.8702	1.4048	276	0.9974	4.17964	Sequence-specific DNA binding transcription factors [Theobroma cacao]	-	-	-	-
Unigene0024524	1161	11	0.6227	0.288635	-	-	-	159	0.9983	3.97781	--	-	-	-	-
Unigene0020634	634	108	0.9953	5.18947	31	0.8549	1.3582	70	0.9606	3.20691	--	-	-	-	-
Unigene0017368	582	84	0.9519	4.39688	35	0.9261	1.67046	72	0.933	3.59326	PREDICTED: HVA22-like protein f-like [Solanum lycopersicum]	-	-	-	-
Unigene0011316	1897	297	0.9873	4.76955	119	0.9494	1.74249	249	0.9905	3.81251	PREDICTED: rootletin-like isoform X2 [Cicer arietinum]	-	GO:0009532//plastid stroma	GO:0016160//amylase activity;GO:0046872//metal ion binding	GO:0044238
Unigene0022053	2269	1348	0.9788	18.0986	603	0.9877	7.382	1482	0.9969	18.9711	carbohydrate-binding domain-containing protein [Arabidopsis thaliana]	-	-	-	-
Unigene0018657	2118	680	0.9811	9.78074	91	0.7701	1.19346	791	0.9651	10.8475	PREDICTED: bifunctional nuclease 2-like [Fragaria vesca subsp. vesca]	-	-	-	GO:0044237//cellular metabolic process;GO:0043170;GO:0044238
Unigene0011483	2284	1150	0.9904	15.3388	355	0.9764	4.31741	1124	0.9895	14.2938	PREDICTED: probable LRR receptor-like serine/threonine-protein kinase At1g67720-like [Solanum lycopersicum]	-	-	GO:0004672//protein kinase activity;GO:0032550	GO:0006796//phosphate-containing compound metabolic process;GO:0006464//cellular protein modification process
Unigene0012371	3071	1574	0.9967	15.614	296	0.9228	2.67734	899	0.9805	8.50273	PREDICTED: chaperone protein ClpB1-like [Vitis vinifera]	-	-	-	-
Unigene0019547	754	188	0.8276	7.59583	6	0.5477	0.22104	50	0.6538	1.92609	Nodulin MtN3 family protein [Theobroma cacao]	-	GO:0044464;GO:0016021//integral component of membrane	-	GO:0008643//carbohydrate transport
Unigene0004948	1701	1594	0.9953	28.5478	171	0.9612	2.79243	645	0.9959	11.0137	cytochrome P450 [Solanum tuberosum]	-	-	GO:0046872//metal ion binding;GO:0016491//oxidoreductase activity	-
Unigene0030566	460	12	0.9935	0.794716	-	-	-	12	0.9783	0.757708	auxin-repressed protein [Brassica rapa subsp. pekinensis]	-	-	-	-
Unigene0013822	1368	605	0.9993	13.4728	199	0.9423	4.04071	536	0.992	11.3804	PREDICTED: ZF-HD homeobox protein At4g24660-like [Solanum lycopersicum]	-	-	-	-
Unigene0016083	720	84	0.9181	3.55415	23	0.8736	0.887333	55	0.9431	2.21875	PREDICTED: pentatricopeptide repeat-containing protein At2g17670-like [Solanum lycopersicum]	-	-	-	-
Unigene0003297	1517	320	0.9736	6.42618	55	0.8589	1.00709	256	0.9934	4.90155	PREDICTED: NAC domain-containing protein 29-like [Vitis vinifera]	-	-	-	-
Unigene0003773	629	5064	0.9968	245.263	570	0.8251	25.1719	1197	0.9825	55.2742	Os06g0523300 [Oryza sativa Japonica Group]	-	-	-	-
Unigene0008223	420	54	0.9405	3.91681	12	0.8119	0.793639	127	0.9929	8.7828	--	-	-	-	-
Unigene0015234	485	411	0.9897	25.816	36	0.9072	2.06183	644	0.9897	38.5676	PREDICTED: non-functional NADPH-dependent codeinone reductase 2-like [Solanum lycopersicum]	-	-	GO:0003824//catalytic activity	-
Unigene0011350	1612	374	0.9932	7.06798	204	0.9913	3.51525	1293	0.9957	23.2976	PREDICTED: uncharacterized membrane protein At3g27390-like [Solanum lycopersicum]	-	GO:0043231//intracellular membrane-bounded organelle	-	GO:0050794//regulation of cellular process;GO:0003006//developmental process involved in reproduction
Unigene0018074	1727	1553	0.9994	27.3948	463	0.9624	7.44697	1413	0.9988	23.7645	MYB transcription factor [Catharanthus roseus]	-	-	GO:0003676//nucleic acid binding	GO:0001101//response to acid;GO:0009725//response to hormone
Unigene0005503	2091	4015	0.967	58.4952	562	0.9268	7.46575	1465	0.9928	20.3499	Os01g0165100 [Oryza sativa Japonica Group]	-	-	-	-
Unigene0005541	2432	1113	0.993	13.9418	454	0.991	5.18541	1035	0.9934	12.3611	PREDICTED: fimbrin-like protein 2-like [Solanum lycopersicum]	-	-	-	-
Unigene0022907	1623	186	0.9439	3.49127	88	0.939	1.50611	572	0.9248	10.2366	PREDICTED: uncharacterized acetyltransferase At3g50280-like [Solanum lycopersicum]	-	-	GO:0016746//transferase activity, transferring acyl groups	-
Unigene0018816	2138	1436	0.9939	20.4614	644	0.9626	8.36699	1299	0.9995	17.6474	Indeterminate(ID)-domain 2 [Theobroma cacao]	-	-	-	-
Unigene0010313	613	153	0.9592	7.6036	17	0.7374	0.770335	87	0.9135	4.12228	--	-	-	-	-
Unigene0002568	562	136	0.9715	7.3721	14	0.9342	0.691963	1439	0.9858	74.3709	PREDICTED: repetitive proline-rich cell wall protein 1 [Vitis vinifera]	-	GO:0005911//cell-cell junction;GO:0005576//extracellular region;GO:0009534//chloroplast thylakoid	-	-
Unigene0017557	5398	2476	0.9778	13.9735	753	0.9641	3.87484	2653	0.9981	14.2752	gamma-irradiation and mitomycin c induced 1 [Arabidopsis thaliana]	-	-	GO:0097159//organic cyclic compound binding	-
Unigene0016333	568	3824	0.9965	205.096	778	0.9313	38.0472	3430	0.9842	175.398	catalase 2, partial [Vigna unguiculata]	ko01100//Metabolic pathways;ko01110//Biosynthesis of secondary metabolites;ko04146//Peroxisome;ko00630//Glyoxylate and dicarboxylate metabolism;ko00380//Tryptophan metabolism	GO:0005840//ribosome;GO:0030312;GO:0005777//peroxisome;GO:0009532//plastid stroma;GO:0009526//plastid envelope;GO:0005911//cell-cell junction;GO:0005576//extracellular region;GO:0016020//membrane	GO:0046906//tetrapyrrole binding;GO:0046914//transition metal ion binding;GO:0004601//peroxidase activity	GO:0009314//response to radiation;GO:0010038//response to metal ion;GO:0001101//response to acid;GO:0000302//response to reactive oxygen species;GO:0009267//cellular response to starvation;GO:0042743//hydrogen peroxide metabolic process
Unigene0021750	1478	1796	0.9899	37.0186	735	0.9093	13.8135	1468	0.9486	28.849	Os01g0912700 [Oryza sativa Japonica Group]	-	-	-	-
Unigene0003713	1840	242	0.9989	4.00669	93	0.9603	1.40397	185	0.8929	2.92033	PREDICTED: AP2-like ethylene-responsive transcription factor ANT-like [Vitis vinifera]	-	-	-	-
Unigene0003376	464	88	0.9957	5.77768	11	0.8815	0.658515	36	0.9332	2.25353	Os05g0120300 [Oryza sativa Japonica Group]	-	-	-	-
Unigene0016336	1466	15005	0.9993	311.81	1979	0.9645	37.4976	7082	0.9993	140.314	catalase [Populus trichocarpa]	ko01100//Metabolic pathways;ko01110//Biosynthesis of secondary metabolites;ko04146//Peroxisome;ko00630//Glyoxylate and dicarboxylate metabolism;ko00380//Tryptophan metabolism	GO:0005840//ribosome;GO:0030312;GO:0009532//plastid stroma;GO:0009526//plastid envelope;GO:0005911//cell-cell junction;GO:0005576//extracellular region;GO:0016020//membrane	GO:0046906//tetrapyrrole binding;GO:0046914//transition metal ion binding;GO:0004601//peroxidase activity	GO:0010038//response to metal ion;GO:0001101//response to acid;GO:0000302//response to reactive oxygen species;GO:0009267//cellular response to starvation;GO:0009416//response to light stimulus;GO:0016265//death;GO:0019725//cellular homeostasis;GO:0042743//hydrogen peroxide metabolic process
Unigene0001732	1595	729	0.973	13.9237	173	0.9893	3.01284	527	0.9473	9.59685	C2H2-like zinc finger protein [Theobroma cacao]	-	-	-	-
Unigene0024956	1083	29	0.9566	0.815752	6	0.4506	0.153891	39	0.9298	1.04596	PREDICTED: ATPase 7, plasma membrane-type isoform 1 [Vitis vinifera]	ko00190//Oxidative phosphorylation	GO:0031224//intrinsic component of membrane	GO:0032550;GO:0017111//nucleoside-triphosphatase activity;GO:0043169//cation binding;GO:0008324//cation transmembrane transporter activity	GO:0009152//purine ribonucleotide biosynthetic process;GO:0006970//response to osmotic stress;GO:0009154//purine ribonucleotide catabolic process;GO:0006811//ion transport
Unigene0016843	1593	968	0.9994	18.5118	334	0.9372	5.82401	706	0.9987	12.8726	SOUL heme-binding family protein isoform 1 [Theobroma cacao]	-	-	-	-
Unigene0015533	2478	1144	0.9851	14.0641	231	0.9685	2.58942	1190	0.9847	13.9484	PREDICTED: protein MID1-COMPLEMENTING ACTIVITY 1-like [Vitis vinifera]	-	GO:0016021//integral component of membrane	-	GO:0048878//chemical homeostasis;GO:0009612//response to mechanical stimulus;GO:0070588//calcium ion transmembrane transport;GO:0009791//post-embryonic development;GO:0007165//signal transduction
Unigene0012553	1382	212	0.9674	4.67322	99	0.9949	1.98984	247	0.9718	5.1912	PREDICTED: DNA-(apurinic or apyrimidinic site) lyase-like [Solanum lycopersicum]	-	GO:0009536//plastid	GO:0004518//nuclease activity	GO:0006259//DNA metabolic process
Unigene0023495	786	111	0.9491	4.30218	46	0.8422	1.62565	116	0.9262	4.28661	NAD(P)-binding Rossmann-fold superfamily protein isoform 2 [Theobroma cacao]	-	-	-	-
Unigene0015213	1883	1013	0.9745	16.3888	272	0.9586	4.01245	822	0.9607	12.6794	PREDICTED: rhodanese-like domain-containing protein 14, chloroplastic-like [Cucumis sativus]	-	GO:0009526//plastid envelope;GO:0009534//chloroplast thylakoid	-	-
Unigene0012457	2364	3348	0.9983	43.1446	1414	0.9992	16.6147	2839	0.9953	34.8816	PREDICTED: GDSL esterase/lipase At1g54790 [Vitis vinifera]	-	GO:0015630//microtubule cytoskeleton	GO:0015631//tubulin binding;GO:0003774//motor activity;GO:0032550	GO:0007017//microtubule-based process;GO:0044238
Unigene0009546	1698	1806	0.9994	32.4018	178	0.9423	2.91188	626	0.9959	10.7082	threonine deaminase [Nicotiana attenuata]	ko01100//Metabolic pathways;ko01110//Biosynthesis of secondary metabolites;ko00260//Glycine, serine and threonine metabolism;ko00290//Valine, leucine and isoleucine biosynthesis	GO:0043231//intracellular membrane-bounded organelle	GO:0016829//lyase activity	GO:0008652//cellular amino acid biosynthetic process;GO:0009081//branched-chain amino acid metabolic process
Unigene0024444	455	34	0.7187	2.27644	8	0.6	0.488393	29	0.8527	1.85125	--	-	-	-	-
Unigene0042273	2047	122	0.9824	1.81564	58	0.8691	0.787048	113	0.9888	1.60339	PREDICTED: pentatricopeptide repeat-containing protein At4g17616-like [Solanum lycopersicum]	-	-	-	-
Unigene0017640	1055	404	0.9308	11.6659	108	0.8749	2.84356	332	0.9659	9.14038	ATP binding / kinase/ protein serine / threonine kinase [Vitis vinifera]	-	GO:0031224//intrinsic component of membrane	GO:0032550;GO:0016628//oxidoreductase activity, acting on the CH-CH group of donors, NAD or NADP as acceptor;GO:0004702//receptor signaling protein serine/threonine kinase activity	GO:0035556//intracellular signal transduction;GO:0032147//activation of protein kinase activity
Unigene0041843	772	48	0.9948	1.89414	-	-	-	29	0.8251	1.09109	dehydrin protein [Capsella bursa-pastoris]	-	-	-	GO:0009628//response to abiotic stimulus;GO:0006950//response to stress
Unigene0020794	2968	1290	0.9838	13.2408	672	0.9191	6.28922	2387	0.9879	23.3597	PREDICTED: CBL-interacting protein kinase 2-like [Solanum lycopersicum]	-	-	-	-
Unigene0005852	1057	71	0.9896	2.04631	32	0.9196	0.840942	163	0.9792	4.4791	PREDICTED: uncharacterized protein LOC101253060 [Solanum lycopersicum]	-	-	-	-
Unigene0004112	754	189	0.9814	7.63623	93	0.9005	3.42612	435	0.9934	16.757	--	-	-	-	-
Unigene0023511	534	97	0.985	5.53374	18	0.8221	0.936316	62	0.9813	3.37232	FAD/NAD(P)-binding oxidoreductase family protein [Theobroma cacao]	-	-	-	-
Unigene0006064	1545	1747	0.9942	34.4471	723	0.9864	12.9987	2457	0.9955	46.1908	PREDICTED: LOW QUALITY PROTEIN: uncharacterized LOC101220706 [Cucumis sativus]	-	-	-	-
Unigene0014873	2069	420	0.9884	6.18411	154	0.9749	2.06753	540	0.9821	7.58074	Hop-interacting protein THI030 [Solanum lycopersicum]	-	GO:0000229;GO:0009536//plastid	-	GO:0006351//transcription, DNA-templated
Unigene0013365	566	62	0.9611	3.33706	10	0.4541	0.490766	62	0.9364	3.18166	late embryogenesis abundant protein group 8 protein [Arachis hypogaea]	-	-	-	-
Unigene0024454	1980	56	0.9753	0.861611	24	0.7242	0.336695	59	0.9045	0.865497	GRAS family transcription factor [Populus trichocarpa]	-	-	-	-
Unigene0009723	838	201	0.9797	7.30703	19	0.6396	0.629797	122	0.9821	4.22858	--	-	-	-	-
Unigene0020934	3596	1216	0.9953	10.3015	524	0.8618	4.04765	3134	0.9933	25.3138	Exostosin family protein isoform 1 [Theobroma cacao]	-	-	-	-
Unigene0021414	361	121	0.9501	10.211	34	0.8421	2.61615	75	0.9889	6.03438	PREDICTED: serine/threonine-protein kinase Nek6-like [Vitis vinifera]	-	-	GO:0004672//protein kinase activity;GO:0032550	GO:0006796//phosphate-containing compound metabolic process;GO:0006464//cellular protein modification process
Unigene0018202	1035	218	0.9295	6.4166	42	0.8734	1.1272	84	0.8589	2.35731	ATP binding protein, putative [Ricinus communis]	-	-	-	-
Unigene0016700	3016	807	0.9947	8.15137	317	0.995	2.91957	660	0.996	6.35611	Golgi-localized GRIP domain-containing protein isoform 1 [Theobroma cacao]	-	GO:0043231//intracellular membrane-bounded organelle	-	GO:0000301//retrograde transport, vesicle recycling within Golgi
Unigene0025378	482	13	0.9979	0.821646	-	-	-	14	0.8672	0.843645	PREDICTED: protein PHLOEM PROTEIN 2-LIKE A1-like [Glycine max]	-	-	-	-
Unigene0013733	996	192	0.998	5.8726	81	0.9548	2.259	159	0.9749	4.63678	--	-	-	-	-
Unigene0009828	1033	123	0.9681	3.62738	52	0.9468	1.39828	143	0.9806	4.02082	--	-	-	-	-
Unigene0004921	1088	205	0.8869	5.74002	23	0.8327	0.587206	161	0.9274	4.29809	Cell cycle progression protein 1 [Theobroma cacao]	-	GO:0034357	-	-
Unigene0045372	1433	1892	0.9993	40.222	504	0.9595	9.76957	2160	0.9979	43.7811	PREDICTED: LOW QUALITY PROTEIN: uncharacterized LOC101206622 [Cucumis sativus]	-	-	-	-
Unigene0047253	868	14960	0.9988	525.05	5534	0.9274	177.097	13057	0.9919	436.92	chloroplast ferredoxin I [Nicotiana tabacum]	ko00195//Photosynthesis	GO:0009532//plastid stroma	GO:0043169//cation binding;GO:0051536//iron-sulfur cluster binding	GO:0009628//response to abiotic stimulus;GO:0022900//electron transport chain
Unigene0039746	444	21	0.8288	1.44087	-	-	-	15	0.7973	0.981266	--	-	-	-	-
Unigene0019438	1762	107	0.9716	1.84998	48	0.7792	0.756705	116	0.9955	1.91219	PREDICTED: pentatricopeptide repeat-containing protein At1g11900-like [Vitis vinifera]	-	-	-	-
Unigene0024932	1316	115	0.9886	2.66214	26	0.7736	0.548793	60	0.9932	1.32426	PREDICTED: probable auxin efflux carrier component 1b-like [Cucumis sativus]	-	GO:0031224//intrinsic component of membrane	-	GO:0065008
Unigene0024931	1080	390	0.937	11.0009	87	0.8815	2.23762	317	0.9519	8.52539	PREDICTED: formimidoyltransferase-cyclodeaminase-like [Solanum lycopersicum]	-	-	GO:0003824//catalytic activity;GO:0019842//vitamin binding	-
Unigene0024172	460	58	0.8978	3.84113	22	0.9	1.32848	68	0.9196	4.29368	--	-	-	-	-
Unigene0029450	589	635	0.9881	32.8433	191	0.9881	9.0076	858	0.9949	42.3107	OJ991113_30.21 [Oryza sativa Japonica Group]	-	-	GO:0005488//binding	-
Unigene0004526	1955	548	0.9969	8.5393	89	0.9601	1.26455	559	0.9442	8.30508	PREDICTED: beta-hexosaminidase 3-like [Solanum lycopersicum]	ko01100//Metabolic pathways;ko01110//Biosynthesis of secondary metabolites;ko00520//Amino sugar and nucleotide sugar metabolism;ko00511//Other glycan degradation;ko00531//Glycosaminoglycan degradation;ko00603//Glycosphingolipid biosynthesis - globo series;ko00604//Glycosphingolipid biosynthesis - ganglio series	GO:0005618//cell wall;GO:0043231//intracellular membrane-bounded organelle	GO:0015929//hexosaminidase activity	GO:0008152//metabolic process
Unigene0006226	2558	406	0.9945	4.8352	194	0.9898	2.10665	853	0.9742	9.68561	PREDICTED: reticulon-like protein B21-like [Glycine max]	-	-	-	-
Unigene0046055	1219	46	0.9943	1.14959	15	0.6981	0.341805	43	0.9984	1.02457	Pentatricopeptide repeat superfamily protein isoform 1 [Theobroma cacao]	-	-	-	-
Unigene0042415	951	81	0.9548	2.59474	10	0.7266	0.292086	79	0.9727	2.41282	PREDICTED: MADS-box protein SOC1-like [Vitis vinifera]	-	-	GO:0016491//oxidoreductase activity;GO:0005515//protein binding	GO:0006351//transcription, DNA-templated
Unigene0023749	1391	454	0.9957	9.943	86	0.8979	1.71736	862	0.9978	17.9994	IAA13 [Solanum lycopersicum]	-	-	-	GO:0009725//response to hormone;GO:0050794//regulation of cellular process;GO:0007275//multicellular organismal development;GO:0006351//transcription, DNA-templated
Unigene0017876	836	60	0.9557	2.18642	20	0.8744	0.664531	53	0.945	1.8414	PREDICTED: E3 ubiquitin-protein ligase RHA2A-like [Fragaria vesca subsp. vesca]	-	-	-	-
Unigene0010539	838	918	0.9845	33.3724	420	0.9749	13.9218	962	0.969	33.3434	PREDICTED: thylakoid lumenal protein At1g03610, chloroplastic-like [Vitis vinifera]	ko01100//Metabolic pathways;ko00195//Photosynthesis	-	-	-
Unigene0013993	2974	2360	0.9923	24.1746	825	0.9916	7.70556	2278	0.9993	22.248	PHCLF3 [Petunia x hybrida]	-	-	-	-
Unigene0011509	620	169	0.9629	8.30393	3	0.6048	0.134407	286	0.9903	13.3984	PREDICTED: vinorine synthase-like [Vitis vinifera]	-	-	-	-
Unigene0046794	3691	217	0.9886	1.79104	96	0.8849	0.722468	222	0.9783	1.74698	PREDICTED: pentatricopeptide repeat-containing protein At5g65560-like [Solanum lycopersicum]	-	-	-	-
Unigene0022740	236	181	0.9873	23.3644	46	0.9746	5.41423	137	0.9746	16.8611	PREDICTED: BURP domain-containing protein 17-like isoform 1 [Vitis vinifera]	-	-	-	-
Unigene0014980	2640	359	0.9867	4.14266	102	0.972	1.07322	369	0.9792	4.05977	PREDICTED: pathogenesis-related homeodomain protein-like [Solanum lycopersicum]	-	-	GO:0046872//metal ion binding;GO:0003677//DNA binding	GO:0006351//transcription, DNA-templated
Unigene0003226	1503	199	0.9993	4.03351	63	0.8935	1.16432	138	0.9627	2.66685	chromatin remodeling complex subunit [Populus trichocarpa]	-	-	-	-
Unigene0011474	1277	1431	0.9883	34.1379	407	0.993	8.85309	856	0.8136	19.4698	type-A response regulator [Catharanthus roseus]	ko04075//Plant hormone signal transduction	-	GO:0004871//signal transducer activity	GO:0009725//response to hormone;GO:0007165//signal transduction;GO:0048511//rhythmic process
Unigene0009254	700	227	0.98	9.87908	93	0.9614	3.69042	216	0.9557	8.96261	Alpha/beta-Hydrolases superfamily protein [Theobroma cacao]	-	GO:0009536//plastid	-	-
Unigene0016408	1988	1880	0.997	28.8091	906	0.9784	12.6591	3018	0.9909	44.0942	PREDICTED: ent-kaurenoic acid oxidase 2 [Vitis vinifera]	ko01100//Metabolic pathways;ko01110//Biosynthesis of secondary metabolites;ko00904//Diterpenoid biosynthesis	-	GO:0016709//oxidoreductase activity, acting on paired donors, with incorporation or reduction of molecular oxygen, NAD(P)H as one donor, and incorporation of one atom of oxygen;GO:0046914//transition metal ion binding;GO:0046906//tetrapyrrole binding	-
Unigene0012571	407	751	0.9902	56.2127	285	0.9926	19.451	668	0.9975	47.6717	PREDICTED: uncharacterized protein LOC100254186 [Vitis vinifera]	-	GO:0043231//intracellular membrane-bounded organelle	-	-
Unigene0010087	1592	225	0.9893	4.30554	12	0.5031	0.209377	261	0.9975	4.76185	PREDICTED: uncharacterized protein LOC101264556 [Solanum lycopersicum]	-	-	-	-
Unigene0012684	1837	502	0.9684	8.32498	192	0.9739	2.90324	457	0.9897	7.2258	Afadin/alpha-actinin-binding protein isoform 4 [Theobroma cacao]	-	-	-	-
Unigene0046591	376	19	0.9574	1.53941	-	-	-	12	0.9681	0.926984	PREDICTED: transcription factor FAMA [Vitis vinifera]	-	-	GO:0031406//carboxylic acid binding;GO:0005515//protein binding	GO:0048523//negative regulation of cellular process;GO:0009913//epidermal cell differentiation;GO:0006351//transcription, DNA-templated
Unigene0021657	950	60	0.9442	1.92405	-	-	-	56	0.8674	1.71215	--	-	-	-	-
Unigene0018913	966	705	0.9234	22.2331	156	0.8706	4.48579	1050	0.8996	31.5712	predicted protein [Populus trichocarpa]	-	-	-	-
Unigene0011693	1258	1333	0.9587	32.2803	602	0.9921	13.2925	1889	0.9801	43.6144	--	-	-	-	-
Unigene0046208	558	108	0.9982	5.89628	9	0.7921	0.448022	34	0.8996	1.7698	Adenine nucleotide alpha hydrolases-like superfamily protein isoform 1 [Theobroma cacao]	-	-	-	-
Unigene0017338	862	116	0.855	4.09958	50	0.8329	1.61122	168	0.8724	5.66084	--	-	-	-	-
Unigene0007113	1684	208	0.997	3.76279	35	0.8248	0.577321	170	0.9869	2.93215	beta-primeverosidase [Camellia sinensis]	ko01100//Metabolic pathways;ko01110//Biosynthesis of secondary metabolites;ko00500//Starch and sucrose metabolism;ko00940//Phenylpropanoid biosynthesis;ko00460//Cyanoamino acid metabolism	GO:0009526//plastid envelope	GO:0004553//hydrolase activity, hydrolyzing O-glycosyl compounds	GO:0044238;GO:0042742//defense response to bacterium;GO:0019762//glucosinolate catabolic process;GO:0050832//defense response to fungus
Unigene0004082	559	673	0.9982	36.6768	184	0.9893	9.14318	495	0.9982	25.7201	--	-	-	-	-
Unigene0000982	803	1579	0.9315	59.9039	495	0.8941	17.123	1102	0.9988	39.8607	Wiskott-Aldrich syndrome protein family member 2 [Theobroma cacao]	-	-	-	-
Unigene0006811	372	80	0.8737	6.55142	19	0.9113	1.41874	137	0.9489	10.6969	--	-	-	-	-
Unigene0021467	1245	58	0.9799	1.41921	20	0.8096	0.446223	91	0.9928	2.123	ADP-ribosylation factor GTPase-activating protein AGD3 [Arabidopsis thaliana]	ko04144//Endocytosis	GO:0016020//membrane;GO:0005798//Golgi-associated vesicle	GO:0046914//transition metal ion binding;GO:0005083//small GTPase regulator activity;GO:0005543//phospholipid binding	GO:0043087//regulation of GTPase activity;GO:0009888//tissue development;GO:0009725//response to hormone;GO:0003002//regionalization;GO:0016192//vesicle-mediated transport;GO:0032012//regulation of ARF protein signal transduction;GO:0009887//organ morphogenesis
Unigene0013717	409	32	0.9976	2.3835	6	0.6186	0.407492	28	0.9804	1.98844	60S ribosomal protein L39 [Saprolegnia diclina VS20]	ko03010//Ribosome	GO:0015934//large ribosomal subunit	GO:0005198//structural molecule activity	GO:0010467//gene expression
Unigene0012700	1437	356	0.991	7.54713	144	0.9645	2.78354	793	0.9903	16.0286	heat stress transcription factor A2 [Capsicum annuum]	-	-	GO:0003677//DNA binding	GO:0009628//response to abiotic stimulus;GO:0042221//response to chemical;GO:0006950//response to stress;GO:0006351//transcription, DNA-templated
Unigene0008331	1593	590	0.995	11.283	247	0.9642	4.30698	503	0.9918	9.1713	PREDICTED: homogentisate phytyltransferase 2, chloroplastic-like [Solanum lycopersicum]	ko00130//Ubiquinone and other terpenoid-quinone biosynthesis	-	-	-
Unigene0013967	803	277	0.9626	10.5088	4	0.3711	0.138368	86	0.9552	3.11072	PREDICTED: dnaJ homolog subfamily C member 1-like [Vitis vinifera]	-	-	-	-
Unigene0007533	1100	37	0.9391	1.0247	4	0.3136	0.101009	73	0.9582	1.92756	PREDICTED: ATP-dependent zinc metalloprotease FTSH 4, mitochondrial-like [Solanum lycopersicum]	-	-	-	-
Unigene0007827	1169	1620	0.9504	42.2172	500	0.9786	11.8808	2472	0.9974	61.4204	Haloacid dehalogenase-like hydrolase superfamily protein [Theobroma cacao]	-	-	GO:0003824//catalytic activity	-
Unigene0010025	1629	172	0.9533	3.21659	82	0.9699	1.39825	172	0.9859	3.0668	zinc finger family protein [Arabidopsis lyrata subsp. lyrata]	-	-	-	-
Unigene0000687	379	199	0.9947	15.9957	16	0.9604	1.17266	58	0.9393	4.44496	--	-	-	-	-
Unigene0015799	524	20	0.9237	1.16275	-	-	-	12	0.9046	0.665164	--	-	-	-	-
Unigene0007566	1388	1376	0.9798	30.2007	201	0.9625	4.02252	2657	0.9921	55.6008	auxin-responsive protein [Gossypium hirsutum]	-	-	-	-
Unigene0003524	1561	179	0.9667	3.49332	47	0.7373	0.836346	96	0.9872	1.78627	PREDICTED: GDSL esterase/lipase At4g10955-like [Solanum lycopersicum]	-	-	-	-
Unigene0007743	1660	180	0.8747	3.30334	47	0.7705	0.786468	134	0.9994	2.34464	Zinc finger CCCH domain-containing protein [Medicago truncatula]	-	-	-	-
Unigene0014343	381	27	0.8871	2.15887	7	0.8215	0.510345	31	0.9318	2.36328	hypothetical protein PRUPE_ppa006822mg [Prunus persica]	-	-	-	-
Unigene0008075	1530	342	0.981	6.80963	144	0.9242	2.61434	285	0.9961	5.41043	F12K11.16 [Arabidopsis thaliana]	-	-	-	-
Unigene0007496	452	239	0.9801	16.1082	41	0.896	2.51963	101	0.9889	6.49025	PREDICTED: 50S ribosomal protein L29, chloroplastic-like [Solanum lycopersicum]	ko03010//Ribosome	-	-	-
Unigene0023892	2513	2623	0.9801	31.7976	396	0.922	4.37717	1557	0.9698	17.9959	Os01g0798800 [Oryza sativa Japonica Group]	-	-	-	-
Unigene0010507	464	2339	0.9978	153.568	590	0.9957	35.3204	2256	0.9978	141.221	Myo-inositol monophosphatase like 1 isoform 2 [Theobroma cacao]	-	-	-	-
Unigene0014891	3814	3497	0.9685	27.9321	1508	0.9334	10.9828	3697	0.9969	28.1545	PREDICTED: receptor-like serine/threonine-protein kinase ALE2-like [Solanum lycopersicum]	-	-	GO:0004672//protein kinase activity	GO:0016310//phosphorylation;GO:0006464//cellular protein modification process
Unigene0006114	699	1288	0.9957	56.1342	478	0.9857	18.9951	1283	0.9971	53.3124	PREDICTED: E3 ubiquitin-protein ligase arkadia-like isoform 1 [Vitis vinifera]	-	-	-	-
Unigene0020185	3974	778	0.9925	5.96404	382	0.9922	2.67009	921	0.9836	6.73148	PREDICTED: kinesin-related protein 11-like isoform X1 [Cicer arietinum]	-	-	-	-
Unigene0019049	3648	1415	0.9753	11.8165	209	0.9279	1.59141	1253	0.9882	9.97642	P-loop containing nucleoside triphosphate hydrolases superfamily protein isoform 1 [Theobroma cacao]	-	-	-	-
Unigene0027171	609	2377	0.9984	118.905	1118	0.9984	50.9936	2817	0.9984	134.353	EF hand calcium-binding family protein [Theobroma cacao]	-	-	-	-
Unigene0001846	522	176	0.9464	10.2714	44	0.9349	2.34139	125	0.9655	6.95534	--	-	-	-	-
Unigene0000981	1229	289	0.9666	7.16365	75	0.926	1.69512	151	0.974	3.56865	PREDICTED: transcription factor RAX2-like [Cicer arietinum]	-	-	-	-
Unigene0007982	537	185	0.9795	10.4951	76	0.9292	3.93125	231	0.9609	12.4944	PREDICTED: glutaredoxin-C11-like [Cicer arietinum]	-	-	GO:0015036//disulfide oxidoreductase activity	GO:0019725//cellular homeostasis
Unigene0027887	898	1235	0.9788	41.8966	246	0.9755	7.60939	976	0.9788	31.5684	Os12g0571300 [Oryza sativa Japonica Group]	-	-	-	-
Unigene0043981	995	428	0.9819	13.1042	4	0.3427	0.111668	357	0.9216	10.4213	PREDICTED: 3-oxoacyl-[acyl-carrier-protein] reductase FabG-like [Solanum lycopersicum]	-	GO:0042579//microbody	GO:0004312//fatty acid synthase activity	GO:0010038//response to metal ion
Unigene0020364	2292	5077	0.9777	67.4809	1820	0.8543	22.0571	4417	0.9991	55.9747	Plastid transcriptionally active 16 [Theobroma cacao]	-	-	-	-
Unigene0006364	627	1263	0.9984	61.3655	288	0.9968	12.759	1155	0.9968	53.5048	PREDICTED: aldehyde dehydrogenase family 2 member C4-like [Fragaria vesca subsp. vesca]	ko00940//Phenylpropanoid biosynthesis	-	-	-
Unigene0005884	852	568	0.8908	20.3094	136	0.9272	4.43395	496	0.9953	16.9091	PREDICTED: non-specific lipid-transfer protein-like protein At2g13820-like [Solanum lycopersicum]	-	-	GO:0005488//binding	GO:0010876//lipid localization
Unigene0032342	484	22	0.9277	1.38473	2	0.2645	0.114783	30	0.936	1.80034	--	-	-	-	-
Unigene0021059	225	45	0.9867	6.09282	-	-	-	27	0.9822	3.48546	--	-	-	-	-
Unigene0007535	1002	1002	0.9651	30.4641	169	0.9641	4.68501	717	0.989	20.784	PREDICTED: glucose-1-phosphate adenylyltransferase large subunit 1, chloroplastic [Vitis vinifera]	ko01100//Metabolic pathways;ko00500//Starch and sucrose metabolism;ko00520//Amino sugar and nucleotide sugar metabolism	-	-	-
Unigene0001448	749	1018	0.996	41.4052	253	0.7664	9.38274	987	0.9199	38.2749	conserved hypothetical protein [Ricinus communis]	-	-	-	-
Unigene0018841	3661	240	0.9822	1.9971	90	0.8973	0.682864	249	0.8965	1.97551	U-box domain-containing protein [Helianthus annuus]	-	-	-	-
Unigene0039398	998	327	0.994	9.98173	48	0.8537	1.33599	682	0.994	19.8487	PREDICTED: CBL-interacting serine/threonine-protein kinase 1-like [Fragaria vesca subsp. vesca]	-	-	-	-
Unigene0013503	1881	441	0.9942	7.1423	178	0.9835	2.62859	394	0.9851	6.08396	Kinase superfamily protein isoform 2 [Theobroma cacao]	-	GO:0009536//plastid	GO:0016301//kinase activity;GO:0032550	GO:0006796//phosphate-containing compound metabolic process;GO:0006464//cellular protein modification process
Unigene0014736	3242	4222	0.9985	39.6729	1426	0.983	12.2179	3892	0.9929	34.8689	PREDICTED: myb-like protein X-like [Cicer arietinum]	-	-	-	-
Unigene0009355	1109	157	0.9919	4.31277	38	0.9946	0.951795	100	0.9928	2.61907	Saccharopine dehydrogenase isoform 2 [Theobroma cacao]	-	GO:0031976	GO:0003824//catalytic activity	-
Unigene0022586	1340	443	0.9993	10.0713	210	0.9955	4.35317	758	0.9978	16.4302	F1E22.12 [Arabidopsis thaliana]	-	-	-	-
Unigene0024389	656	1529	0.9909	71.0055	751	0.9878	31.8	2111	0.9909	93.468	NRC1 [Solanum lycopersicum]	-	-	-	-
Unigene0042474	983	767	0.9847	23.7701	395	0.9888	11.1618	1065	0.9939	31.4684	predicted protein [Populus trichocarpa]	-	-	-	GO:0009411//response to UV
Unigene0045860	1596	9834	0.9962	187.709	3054	0.9937	53.1529	5963	0.995	108.52	PREDICTED: protein ASPARTIC PROTEASE IN GUARD CELL 1-like [Solanum lycopersicum]	-	-	-	-
Unigene0007873	1355	98	0.921	2.20331	27	0.7166	0.553498	109	0.9528	2.3365	PREDICTED: CASP-like protein At1g49405-like [Glycine max]	-	GO:0031224//intrinsic component of membrane	-	-
Unigene0014303	1449	6130	0.9993	128.879	1523	0.9959	29.196	3069	0.9959	61.5187	hypothetical chloroplast RF1 [Nerium oleander]	-	-	-	-
Unigene0039484	603	16	0.99	0.808335	-	-	-	17	0.8706	0.818861	--	-	-	-	-
Unigene0047093	1048	73	0.9866	2.12202	32	0.9218	0.848164	299	0.9924	8.28683	PREDICTED: uncharacterized protein LOC100241214 [Vitis vinifera]	-	-	-	-
Unigene0010598	2833	2100	0.9954	22.5819	941	0.9922	9.22644	3110	0.9996	31.8854	Centromere protein [Medicago truncatula]	-	-	-	-
Unigene0008087	703	180	0.9403	7.8002	52	0.9303	2.05466	162	0.9957	6.69327	PREDICTED: trihelix transcription factor GTL2-like [Fragaria vesca subsp. vesca]	-	-	GO:0005515//protein binding;GO:0000976//transcription regulatory region sequence-specific DNA binding	GO:0006351//transcription, DNA-templated
Unigene0004651	1626	210	0.9865	3.93448	85	0.984	1.45208	197	0.9938	3.51904	Ribonuclease P protein subunit P38-related isoform 1 [Theobroma cacao]	-	-	-	-
Unigene0002299	1980	1811	0.9995	27.8639	101	0.948	1.41693	1560	0.9955	22.8843	Peptide transporter PTR1 [Medicago truncatula]	-	-	-	-
Unigene0006951	1367	282	0.9985	6.28448	133	0.9407	2.70255	260	0.8544	5.52438	PREDICTED: bark storage protein A-like [Solanum lycopersicum]	-	-	-	-
Unigene0001083	379	35	0.9815	2.81331	4	0.7335	0.293165	27	0.9868	2.0692	UDP-glycosyltransferase BMGT1 [Bacopa monnieri]	-	-	-	-
Unigene0011740	1140	45	0.9553	1.20253	6	0.5377	0.146197	40	0.8254	1.01914	PREDICTED: transmembrane protein 184C-like, partial [Cicer arietinum]	-	GO:0031224//intrinsic component of membrane	-	-
Unigene0010993	723	70	0.8963	2.9495	2	0.314	0.0768392	51	0.964	2.04885	--	-	-	-	-
Unigene0012642	1984	1251	0.997	19.209	624	0.9904	8.73643	1195	0.996	17.4946	PREDICTED: HIV Tat-specific factor 1 homolog [Glycine max]	-	GO:0043231//intracellular membrane-bounded organelle;GO:0044444//cytoplasmic part	GO:0036094//small molecule binding	GO:0009908//flower development;GO:0000956//nuclear-transcribed mRNA catabolic process
Unigene0021265	1508	90	0.9576	1.81815	10	0.4085	0.1842	74	0.88	1.42531	PREDICTED: histidine decarboxylase-like isoform 1 [Solanum lycopersicum]	ko01100//Metabolic pathways;ko01110//Biosynthesis of secondary metabolites;ko00340//Histidine metabolism	GO:0044464	GO:0016831//carboxy-lyase activity	GO:0071704;GO:0044281//small molecule metabolic process;GO:0044237//cellular metabolic process
Unigene0017628	715	7463	0.9986	317.977	3542	0.9958	137.605	7143	0.9972	290.17	18.2 kDa class I heat shock protein [Medicago truncatula]	ko04141//Protein processing in endoplasmic reticulum	GO:0044424	-	GO:0006461//protein complex assembly;GO:0009642//response to light intensity;GO:0006970//response to osmotic stress;GO:0044267//cellular protein metabolic process;GO:0000302//response to reactive oxygen species
Unigene0021524	1348	167	0.9785	3.77412	7	0.3108	0.144245	462	0.9852	9.95476	chalcone synthase 2 [Camellia chekiangoleosa]	ko01100//Metabolic pathways;ko01110//Biosynthesis of secondary metabolites;ko04712//Circadian rhythm - plant;ko00941//Flavonoid biosynthesis	-	GO:0016747//transferase activity, transferring acyl groups other than amino-acyl groups	GO:0008152//metabolic process
Unigene0007972	722	54	0.7756	2.27848	4	0.6191	0.153891	177	0.9751	7.12057	Bifunctional inhibitor/lipid-transfer protein/seed storage 2S albumin superfamily protein [Theobroma cacao]	-	-	-	-
Unigene0021080	1186	1361	0.9983	34.9592	373	0.9966	8.73605	845	0.9654	20.6943	rhodanese/cell cycle control phosphatase superfamily protein [Arabidopsis thaliana]	-	-	-	-
Unigene0032627	819	471	0.9988	17.5197	12	0.8205	0.406995	63	0.9377	2.23427	PREDICTED: disease resistance response protein 206-like [Solanum lycopersicum]	-	-	-	-
Unigene0041587	1139	197	0.9728	5.26904	17	0.7744	0.414588	81	0.9772	2.06557	PREDICTED: BTB/POZ domain-containing protein POB1-like [Vitis vinifera]	-	-	-	-
Unigene0008344	1168	47	0.9906	1.22587	2	0.214	0.047564	32	0.9735	0.795767	PttB [Medicago truncatula]	-	-	-	-
Unigene0007333	871	383	0.9943	13.3958	132	0.9816	4.20966	324	0.992	10.8045	WRKY transcription factor 11-2 [Dimocarpus longan]	-	-	-	-
Unigene0019945	1383	257	0.9624	5.66108	98	0.9443	1.96832	193	0.9479	4.05335	PREDICTED: triose phosphate/phosphate translocator TPT, chloroplastic-like [Solanum lycopersicum]	-	-	-	-
Unigene0008689	3632	1366	0.9994	11.4576	644	0.9986	4.92528	1452	0.9994	11.6118	Auxin-like 1 protein [Theobroma cacao]	-	-	-	-
Unigene0019676	4132	1472	0.9954	10.8527	807	0.9627	5.42506	1661	0.9867	11.6758	PREDICTED: uncharacterized RNA methyltransferase CT0009-like [Solanum lycopersicum]	ko00350//Tyrosine metabolism;ko00340//Histidine metabolism	-	GO:0003676//nucleic acid binding;GO:0008168//methyltransferase activity	GO:0010467//gene expression;GO:0009451//RNA modification
Unigene0009369	511	97	0.8865	5.78282	22	0.6497	1.19589	161	0.8885	9.15132	--	-	-	-	-
Unigene0007640	2456	7037	0.9914	87.2866	3443	0.989	38.9404	7266	0.9857	85.9302	PREDICTED: aminomethyltransferase, mitochondrial [Vitis vinifera]	ko01100//Metabolic pathways;ko00260//Glycine, serine and threonine metabolism;ko00910//Nitrogen metabolism;ko00670//One carbon pool by folate	-	-	-
Unigene0014842	933	710	0.9989	23.1828	109	0.9839	3.24516	437	0.9979	13.6044	ubiquitin-associated/TS-N domain-containing protein [Morella rubra]	-	-	-	-
Unigene0000124	2576	1784	0.9961	21.0978	666	0.972	7.18157	2187	0.9996	24.6593	SlArf/Xyl4 protein precursor [Solanum lycopersicum]	-	-	-	-
Unigene0008821	1510	56	0.9735	1.1298	25	0.804	0.45989	67	0.9556	1.28877	PREDICTED: dehydration-responsive protein RD22-like [Fragaria vesca subsp. vesca]	-	-	-	-
Unigene0009629	750	58	0.8187	2.35589	26	0.924	0.962949	75	0.836	2.90455	--	-	-	-	-
Unigene0028552	856	32	0.9685	1.13885	4	0.3294	0.129801	127	0.9568	4.30932	Os01g0166500 [Oryza sativa Japonica Group]	-	-	-	-
Unigene0010100	687	179	0.9854	7.93752	41	0.9534	1.65775	104	0.9418	4.39699	PREDICTED: kelch domain-containing protein 4-like, partial [Cucumis sativus]	-	-	-	-
Unigene0010145	1307	174	0.9778	4.05567	47	0.8585	0.99888	124	0.9717	2.75565	Os12g0623400 [Oryza sativa Japonica Group]	-	-	-	-
Unigene0022937	1589	525	0.9987	10.0652	196	0.978	3.42628	519	0.9792	9.48685	PREDICTED: GDT1-like protein 1, chloroplastic-like, partial [Cucumis sativus]	-	GO:0031224//intrinsic component of membrane	-	-
Unigene0016554	3009	1178	0.9811	11.9265	418	0.9824	3.85874	964	0.9967	9.30537	PREDICTED: serine/threonine-protein kinase fray2-like [Solanum lycopersicum]	-	-	GO:0032550;GO:0004674//protein serine/threonine kinase activity	GO:0006468//protein phosphorylation;GO:0035556//intracellular signal transduction
Unigene0013599	1301	38	0.7348	0.889805	10	0.568	0.213508	170	0.8678	3.79534	PREDICTED: NAC domain-containing protein 68-like [Vitis vinifera]	-	-	-	-
Unigene0019411	2361	136	0.989	1.75482	2	0.1008	0.0235302	229	0.992	2.8172	OSJNBb0045P24.11 [Oryza sativa Japonica Group]	-	-	-	-
Unigene0045180	1949	468	0.9949	7.31514	64	0.9082	0.912135	126	0.9754	1.87775	ARM-repeat/Tetratricopeptide repeat-like protein [Theobroma cacao]	-	-	-	-
Unigene0045209	511	55	0.9824	3.27892	16	0.8317	0.869742	71	0.9863	4.03567	--	-	-	-	-
Unigene0010904	1224	1435	0.8775	35.7157	552	0.9469	12.5271	2159	0.9861	51.233	CFIM-25 isoform 1 [Theobroma cacao]	-	GO:0043234//protein complex	GO:0003824//catalytic activity	GO:0031124//mRNA 3'-end processing
Unigene0046281	1014	47	0.9842	1.41204	2	0.2426	0.0547877	18	0.9527	0.5156	dehydrogenase [Phytophthora sojae]	-	-	-	-
Unigene0004304	897	21	0.9075	0.713207	-	-	-	32	0.9911	1.03618	PREDICTED: leucine-rich repeat receptor-like serine/threonine-protein kinase At1g17230 [Vitis vinifera]	-	GO:0031224//intrinsic component of membrane	GO:0016301//kinase activity;GO:0016628//oxidoreductase activity, acting on the CH-CH group of donors, NAD or NADP as acceptor;GO:0032550	GO:0006796//phosphate-containing compound metabolic process;GO:0006464//cellular protein modification process
Unigene0011371	326	588	0.9969	54.9475	83	0.9877	7.07215	1729	0.9969	154.048	PREDICTED: beta-glucosidase 12-like, partial [Cucumis sativus]	ko01100//Metabolic pathways;ko01110//Biosynthesis of secondary metabolites;ko00500//Starch and sucrose metabolism;ko00940//Phenylpropanoid biosynthesis;ko00460//Cyanoamino acid metabolism	GO:0005618//cell wall	GO:0004553//hydrolase activity, hydrolyzing O-glycosyl compounds	GO:0008152//metabolic process
Unigene0009625	1453	216	0.9649	4.52873	107	0.9202	2.04555	758	0.9917	15.1524	PREDICTED: growth-regulating factor 9-like [Fragaria vesca subsp. vesca]	-	-	-	-
Unigene0006112	1804	6496	0.9861	109.698	2500	0.959	38.4941	6130	0.995	98.6967	DNAJ heat shock N-terminal domain-containing protein [Arabidopsis thaliana]	-	-	-	-
Unigene0023391	1495	484	0.9385	9.86263	160	0.9732	2.97283	398	0.994	7.73251	PREDICTED: synaptonemal complex protein 1-like [Setaria italica]	-	-	-	-
Unigene0006580	1546	299	0.9903	5.89183	124	0.9897	2.22794	532	0.9683	9.99495	PREDICTED: NAC domain-containing protein 89-like [Solanum lycopersicum]	-	-	-	-
Unigene0008518	1275	1232	0.9725	29.4367	187	0.8847	4.07402	1264	0.9827	28.7949	PREDICTED: bidirectional sugar transporter SWEET3 [Vitis vinifera]	-	-	-	-
Unigene0045499	2607	1330	0.9977	15.5417	695	0.9513	7.40517	1454	0.9942	16.1995	PREDICTED: threonine--tRNA ligase-like [Solanum lycopersicum]	ko00970//Aminoacyl-tRNA biosynthesis	-	-	-
Unigene0013592	1244	736	0.9566	18.0238	278	0.9534	6.20748	764	0.9598	17.8382	AGAMOUS-like 26 isoform 1 [Theobroma cacao]	-	GO:0043231//intracellular membrane-bounded organelle	GO:0003676//nucleic acid binding;GO:0008168//methyltransferase activity	GO:0010467//gene expression;GO:0009451//RNA modification
Unigene0038362	777	146	0.9241	5.72427	42	0.8172	1.50148	132	0.9807	4.93437	PREDICTED: josephin-like protein-like [Cicer arietinum]	-	-	-	-
Unigene0029369	342	577	0.9415	51.3971	80	0.848	6.49763	176	0.962	14.9474	--	-	-	-	-
Unigene0017471	866	1162	0.9861	40.8768	109	0.955	3.49623	262	0.9711	8.78743	J-domain protein required for chloroplast accumulation response 1 [Arabidopsis thaliana]	-	-	-	GO:0009637//response to blue light;GO:0009902//chloroplast relocation;GO:0030036//actin cytoskeleton organization
Unigene0006485	1800	966	0.9933	16.3491	180	0.9483	2.77774	725	0.9522	11.6989	PREDICTED: phospholipase A1-Igamma3, chloroplastic [Vitis vinifera]	-	-	-	-
Unigene0020831	1685	784	0.9626	14.1744	124	0.8599	2.04415	461	0.9834	7.94657	PREDICTED: peroxisomal (S)-2-hydroxy-acid oxidase GLO4 [Vitis vinifera]	ko01100//Metabolic pathways;ko01110//Biosynthesis of secondary metabolites;ko04146//Peroxisome;ko00630//Glyoxylate and dicarboxylate metabolism	-	-	-
Unigene0040875	287	266	0.9721	28.235	3	0.7526	0.290356	323	0.9686	32.6888	PREDICTED: retrotransposon-like protein 1-like [Cicer arietinum]	-	-	-	-
Unigene0008533	1998	655	0.9575	9.98699	253	0.981	3.51736	722	0.984	10.4959	PREDICTED: homeobox protein knotted-1-like 6 [Vitis vinifera]	-	-	-	-
Unigene0010135	784	3384	0.9668	131.493	863	0.9707	30.5764	9716	0.9694	359.957	Os11g0533400 [Oryza sativa Japonica Group]	-	-	-	-
Unigene0016098	1425	762	0.9993	16.2903	178	0.9193	3.46974	477	0.9979	9.72259	PREDICTED: 1-aminocyclopropane-1-carboxylate oxidase homolog 1-like [Glycine max]	-	-	-	-
Unigene0008288	1585	3979	0.9931	76.4774	1232	0.9401	21.591	3534	0.9495	64.7614	Glutamate-gated kainate-type ion channel receptor subunit GluR5 [Medicago truncatula]	-	-	-	-
Unigene0001918	1737	7918	0.962	138.869	4119	0.9551	65.8693	7891	0.9931	131.95	S-RNase binding protein [Medicago truncatula]	-	-	-	-
Unigene0000970	1406	224	0.9801	4.85346	70	0.909	1.38294	1190	0.9836	24.5833	fiber expressed protein [Gossypium hirsutum]	-	-	-	-
Unigene0024796	754	20	0.9032	0.808067	-	-	-	12	0.7467	0.462262	PREDICTED: mutS protein homolog 5-like [Vitis vinifera]	-	-	-	-
Unigene0045557	2846	127	0.9975	1.35943	60	0.903	0.585609	243	0.9642	2.47999	P-loop containing nucleoside triphosphate hydrolases superfamily protein isoform 1 [Theobroma cacao]	-	GO:0005875//microtubule associated complex	GO:0015631//tubulin binding;GO:0003774//motor activity;GO:0032550	GO:0007017//microtubule-based process
Unigene0006299	726	54	0.9559	2.26593	12	0.6019	0.45913	53	0.9959	2.1204	--	-	-	-	-
Unigene0041397	1107	6008	0.9973	165.337	1055	0.9223	26.4726	2314	0.9223	60.7148	Os01g0199700 [Oryza sativa Japonica Group]	-	-	-	-
Unigene0020296	1829	6469	0.9967	107.749	2390	0.9973	36.2974	5575	1.0022	88.5339	Os06g0163300 [Oryza sativa Japonica Group]	-	-	-	-
Unigene0029890	782	34	0.9105	1.32453	10	0.633	0.355209	35	0.8197	1.29999	--	-	-	-	-
Unigene0023267	439	50	0.9932	3.46972	14	0.8519	0.885839	79	0.9863	5.22686	--	-	-	-	-
Unigene0008990	439	53	0.9863	3.6779	19	0.7244	1.20221	53	0.9977	3.50663	PREDICTED: UDP-glycosyltransferase 89B1-like [Vitis vinifera]	-	-	-	-
Unigene0006924	1188	704	0.9983	18.0528	82	0.9461	1.91729	357	0.9992	8.72831	structural maintenance of chromosomes (SMC) - like protein [Arabidopsis thaliana]	-	GO:0043231//intracellular membrane-bounded organelle;GO:0000793//condensed chromosome	GO:0032550;GO:0046983//protein dimerization activity	GO:0000070//mitotic sister chromatid segregation;GO:0006259//DNA metabolic process
Unigene0004661	1051	90	0.9791	2.60873	41	0.9886	1.08361	2285	0.999	63.1484	Uncharacterized protein TCM_029457 [Theobroma cacao]	-	-	-	-
Unigene0017363	1563	641	0.9885	12.4936	56	0.8298	0.995223	109	0.9328	2.02556	PREDICTED: UPF0481 protein At3g47200-like [Vitis vinifera]	-	-	-	-
Unigene0006396	1840	91	0.9147	1.50665	14	0.525	0.21135	112	0.9234	1.76799	PREDICTED: serine/threonine-protein kinase Nek6-like [Vitis vinifera]	-	-	-	-
Unigene0021809	3187	1284	0.9529	12.2736	113	0.7797	0.98489	1527	0.9583	13.9167	PREDICTED: filament-like plant protein 7-like [Vitis vinifera]	-	-	-	-
Unigene0009791	2294	753	0.9446	9.99977	147	0.9969	1.77998	957	0.9568	12.1171	Sodium/calcium exchanger family protein / calcium-binding EF hand family protein isoform 1 [Theobroma cacao]	-	-	-	-
Unigene0010335	581	58	0.9776	3.04117	25	0.8434	1.19524	234	0.9828	11.6982	Stomagen [Theobroma cacao]	-	-	-	-
Unigene0014312	1980	972	0.8985	14.9551	479	0.8586	6.71988	1335	0.9828	19.5837	PREDICTED: uncharacterized LOC101209865 [Cucumis sativus]	-	-	-	-
Unigene0012159	1106	70	0.9729	1.92811	16	0.5958	0.401843	92	0.9367	2.41608	predicted protein [Populus trichocarpa]	-	-	-	-
Unigene0011648	2289	6203	0.9642	82.5552	888	0.9563	10.776	12724	0.9694	161.457	Beta-galactosidase 3 isoform 1 [Theobroma cacao]	-	-	GO:0015925;GO:0005488//binding	GO:0044238
Unigene0010000	1545	2137	0.9929	42.1371	860	0.9741	15.4618	2152	0.9994	40.4569	chlorophyll synthase [Camellia sinensis]	ko01100//Metabolic pathways;ko01110//Biosynthesis of secondary metabolites;ko00860//Porphyrin and chlorophyll metabolism	-	-	-
Unigene0021557	6138	1378	0.9928	6.83929	555	0.9661	2.51164	1460	0.9862	6.90883	PREDICTED: callose synthase 7-like [Solanum lycopersicum]	-	-	-	-
Unigene0010487	1775	997	0.9527	17.1114	518	0.9482	8.1063	1007	0.9594	16.4782	FAD/NAD(P)-binding oxidoreductase family protein isoform 1 [Theobroma cacao]	ko01100//Metabolic pathways;ko01110//Biosynthesis of secondary metabolites;ko00130//Ubiquinone and other terpenoid-quinone biosynthesis	-	-	-
Unigene0002391	648	351	0.9707	16.5014	114	0.8873	4.88676	282	0.9907	12.6402	Os07g0633800 [Oryza sativa Japonica Group]	ko04120//Ubiquitin mediated proteolysis	-	-	-
Unigene0023842	2632	597	0.9818	6.90998	111	0.8913	1.17146	534	0.9787	5.89297	PREDICTED: zinc finger CCCH domain-containing protein 5-like [Solanum lycopersicum]	-	GO:0043231//intracellular membrane-bounded organelle	GO:0036094//small molecule binding;GO:0003676//nucleic acid binding;GO:0043169//cation binding	-
Unigene0013577	772	105	0.9106	4.14344	34	0.8821	1.22336	89	0.8407	3.34851	PREDICTED: chaperone protein ClpB1-like [Glycine max]	-	-	-	-
Unigene0019975	2013	213	0.9622	3.22348	84	0.8684	1.15912	164	0.9523	2.36635	--	-	-	-	-
Unigene0009403	554	55	0.926	3.02442	8	0.9242	0.401117	59	0.991	3.09329	PREDICTED: polygalacturonase-like [Fragaria vesca subsp. vesca]	ko01100//Metabolic pathways;ko00500//Starch and sucrose metabolism;ko00040//Pentose and glucuronate interconversions	-	GO:0016798//hydrolase activity, acting on glycosyl bonds	GO:0005975//carbohydrate metabolic process;GO:0003006//developmental process involved in reproduction;GO:0009900
Unigene0003328	2032	76	0.8174	1.13941	28	0.8061	0.382759	382	0.9532	5.46032	Pectin methylesterase 3 [Theobroma cacao]	ko01100//Metabolic pathways;ko00500//Starch and sucrose metabolism;ko00040//Pentose and glucuronate interconversions	-	-	-
Unigene0034119	1664	647	0.9934	11.8451	219	0.9675	3.6558	676	0.9904	11.7997	PREDICTED: peptidyl-prolyl cis-trans isomerase CWC27 homolog [Solanum lycopersicum]	-	GO:0005911//cell-cell junction	GO:0016859//cis-trans isomerase activity	GO:0018208//peptidyl-proline modification
Unigene0005184	1986	825	0.997	12.655	322	0.9753	4.50368	706	0.9919	10.3253	PREDICTED: general transcription factor IIE subunit 1-like [Vitis vinifera]	ko03022//Basal transcription factors	-	GO:0003677//DNA binding	GO:0006366//transcription from RNA polymerase II promoter
Unigene0010584	948	93	0.962	2.98857	43	0.942	1.25994	119	0.9715	3.646	--	-	-	-	-
Unigene0010716	4681	16365	0.985	106.504	4412	0.9733	26.1811	21325	0.99	132.321	PREDICTED: subtilisin-like protease-like [Vitis vinifera]	-	-	GO:0070011//peptidase activity, acting on L-amino acid peptides	GO:0008152//metabolic process
Unigene0008982	553	74	0.9259	4.07657	13	0.7975	0.652994	61	0.9638	3.20393	PREDICTED: probably inactive leucine-rich repeat receptor-like protein kinase At3g28040-like [Solanum lycopersicum]	-	-	-	-
Unigene0029474	756	21	0.9392	0.846225	-	-	-	23	0.9709	0.883659	Core-2/I-branching beta-1,6-N-acetylglucosaminyltransferase family protein [Theobroma cacao]	-	-	GO:0008194//UDP-glycosyltransferase activity	-
Unigene0013810	408	50	0.9657	3.73335	21	0.7181	1.42972	51	0.9975	3.63069	--	-	-	-	-
Unigene0011090	2283	3544	0.9737	47.2908	1610	0.979	19.589	4514	0.9483	57.4294	PREDICTED: RNA polymerase sigma factor sigE, chloroplastic/mitochondrial-like isoform 1 [Solanum lycopersicum]	-	-	GO:0003676//nucleic acid binding;GO:0001071//nucleic acid binding transcription factor activity;GO:0016987//sigma factor activity	GO:0019684//photosynthesis, light reaction;GO:0010556;GO:0009637//response to blue light;GO:0009657//plastid organization;GO:0009639//response to red or far red light;GO:0006351//transcription, DNA-templated
Unigene0015530	987	724	0.999	22.3465	240	0.997	6.75438	471	0.997	13.8606	PREDICTED: uncharacterized protein LOC101263053 [Solanum lycopersicum]	ko03013//RNA transport;ko03015//mRNA surveillance pathway	-	-	-
Unigene0047344	364	23	0.8709	1.92493	-	-	-	15	0.9313	1.19693	cytochrome P450 [Populus trichocarpa]	-	-	GO:0046872//metal ion binding;GO:0016705//oxidoreductase activity, acting on paired donors, with incorporation or reduction of molecular oxygen;GO:0004497//monooxygenase activity	-
Unigene0000341	1522	79	0.9724	1.58125	33	0.7221	0.602269	69	0.9113	1.31678	SOUL3-like protein [Chlamydomonas reinhardtii]	-	-	-	-
Unigene0024283	1485	239	0.9953	4.90298	45	0.8424	0.841739	125	0.9879	2.44491	PREDICTED: endoribonuclease Dicer homolog 2-like [Solanum lycopersicum]	-	-	-	-
Unigene0045591	1249	44	0.9776	1.0732	4	0.2202	0.0889588	22	0.8631	0.51161	PREDICTED: zinc finger CCCH domain-containing protein 62-like [Solanum lycopersicum]	-	-	GO:0097159//organic cyclic compound binding;GO:0043169//cation binding	-
Unigene0004272	1255	88	0.9873	2.13613	2	0.1992	0.0442667	50	0.9761	1.15719	PREDICTED: aluminum-activated malate transporter 12-like [Solanum lycopersicum]	-	-	-	-
Unigene0005007	1563	96	0.9219	1.87112	27	0.8273	0.479839	154	0.9936	2.86181	conserved hypothetical protein [Ricinus communis]	-	-	-	-
Unigene0015403	756	1416	0.9987	57.0598	603	0.9987	22.1558	1632	0.9974	62.7014	Heavy metal transport/detoxification domain-containing protein [Theobroma cacao]	-	-	GO:0043169//cation binding	GO:0006812//cation transport
Unigene0001526	1411	1346	0.9766	29.0607	385	0.803	7.57923	1268	0.9894	26.1018	hypothetical protein VITISV_004818 [Vitis vinifera]	-	-	-	-
Unigene0013802	893	394	0.9608	13.4411	180	0.9496	5.59902	392	0.9978	12.7501	TMV-associated RING finger protein [Nicotiana tabacum]	-	-	GO:0046914//transition metal ion binding	GO:0009267//cellular response to starvation
Unigene0042073	1084	30	0.5083	0.843103	-	-	-	70	0.9234	1.87563	non-ltr retroelement reverse transcriptase [Rosa rugosa]	-	-	GO:0003676//nucleic acid binding;GO:0003824//catalytic activity	GO:0006139//nucleobase-containing compound metabolic process
Unigene0005781	783	181	0.9783	7.04215	81	0.9936	2.87352	211	0.6679	7.82707	non-symbiotic hemoglobin 2 [Solanum lycopersicum]	-	-	GO:0046906//tetrapyrrole binding;GO:0046914//transition metal ion binding	GO:0006641//triglyceride metabolic process;GO:0032787//monocarboxylic acid metabolic process;GO:0015669
Unigene0024013	1102	1629	0.9628	45.0327	847	0.9955	21.3498	2662	0.8739	70.1625	PREDICTED: cytochrome P450 71A1-like [Vitis vinifera]	-	-	GO:0046914//transition metal ion binding;GO:0016491//oxidoreductase activity;GO:0046906//tetrapyrrole binding	-
Unigene0021849	3698	3483	0.9997	28.6929	1315	0.9862	9.87757	2814	0.9881	22.1022	Emb:CAB10253.1 isoform 1 [Theobroma cacao]	-	-	-	-
Unigene0010199	1867	1673	0.9684	27.2986	843	0.9689	12.5422	1820	0.9957	28.3143	PREDICTED: exocyst complex component 7-like [Cicer arietinum]	-	-	-	-
Unigene0017924	541	11	0.8983	0.619418	-	-	-	14	0.8503	0.751639	PREDICTED: diacylglycerol kinase-like [Cicer arietinum]	-	-	GO:0016301//kinase activity	GO:0019751//polyol metabolic process;GO:0006796//phosphate-containing compound metabolic process;GO:0006950//response to stress;GO:0007186//G-protein coupled receptor signaling pathway
Unigene0008893	1912	1028	0.9906	16.3792	205	0.9702	2.97822	745	0.9932	11.3174	Cyclin-G-associated kinase [Medicago truncatula]	-	-	-	-
Unigene0016686	1287	927	0.9977	21.9427	339	0.9635	7.31665	826	0.9549	18.6415	PREDICTED: pre-mRNA-splicing factor syf2-like isoform 1 [Solanum lycopersicum]	ko03040//Spliceosome	-	-	-
Unigene0018166	1776	2864	0.7939	49.1268	1243	0.7562	19.441	7777	0.9775	127.188	Os07g0675250 [Oryza sativa Japonica Group]	-	-	-	-
Unigene0022567	627	165	0.9777	8.01687	69	0.9984	3.05684	244	0.8118	11.3032	hevein-like antimicrobial peptide [Euonymus europaeus]	-	-	-	GO:0008152//metabolic process
Unigene0005692	1787	158	0.9424	2.69353	38	0.7599	0.590677	95	0.9681	1.54411	PREDICTED: uncharacterized CRM domain-containing protein At3g25440, chloroplastic-like [Solanum lycopersicum]	-	GO:0043231//intracellular membrane-bounded organelle	GO:0003676//nucleic acid binding	-
Unigene0010393	1007	79	0.9851	2.38994	10	0.6643	0.275843	45	0.9275	1.29796	deoxyhypusine synthase [Heliotropium indicum]	-	-	-	-
Unigene0034005	2431	102	0.9757	1.27821	31	0.7026	0.354216	73	0.9095	0.872201	PREDICTED: LOW QUALITY PROTEIN: axoneme-associated protein mst101(2)-like [Cicer arietinum]	-	-	-	-
Unigene0012160	3072	553	0.987	5.48394	246	0.9935	2.22436	558	0.9984	5.27584	ARM repeat superfamily protein isoform 2 [Theobroma cacao]	-	GO:0016471//vacuolar proton-transporting V-type ATPase complex;GO:0009536//plastid	GO:0015078//hydrogen ion transmembrane transporter activity	GO:0015988//energy coupled proton transmembrane transport, against electrochemical gradient
Unigene0015057	2265	3002	0.9982	40.3767	1360	0.9943	16.6787	4396	0.9982	56.3726	PREDICTED: protein EXECUTER 1, chloroplastic [Vitis vinifera]	-	GO:0034357	-	GO:0071452//cellular response to singlet oxygen
Unigene0032405	479	19	0.9478	1.20839	-	-	-	16	0.952	0.970204	lipoxygenase10 [Zea mays]	ko01100//Metabolic pathways;ko00592//alpha-Linolenic acid metabolism;ko00591//Linoleic acid metabolism	GO:0009532//plastid stroma;GO:0009526//plastid envelope;GO:0009534//chloroplast thylakoid	GO:0046914//transition metal ion binding;GO:0016702//oxidoreductase activity, acting on single donors with incorporation of molecular oxygen, incorporation of two atoms of oxygen	GO:0051707//response to other organism;GO:0006633//fatty acid biosynthetic process;GO:0055114//oxidation-reduction process;GO:0001101//response to acid;GO:0006950//response to stress
Unigene0021692	3018	536	0.9993	5.41046	145	0.9042	1.33457	392	0.9032	3.77264	PREDICTED: protein FAM135B-like [Fragaria vesca subsp. vesca]	-	-	-	-
Unigene0007751	1481	1191	0.9912	24.4988	119	0.8758	2.23194	635	0.975	12.4537	Trichome birefringence-like 36 [Theobroma cacao]	-	-	-	-
Unigene0019553	2119	2070	0.9689	29.7597	967	0.9995	12.6761	1891	0.9811	25.9203	endonuclease 2 [Arabidopsis thaliana]	-	-	GO:0004518//nuclease activity	GO:0090304
Unigene0020203	1610	1267	0.9994	23.9739	319	0.9938	5.50372	1727	0.9988	31.1562	PREDICTED: pollen-specific protein SF21-like [Solanum lycopersicum]	-	-	-	-
Unigene0013945	4930	1167	0.9976	7.21128	287	0.9698	1.61706	1887	0.9984	11.1174	PREDICTED: sporulation-specific protein 15-like isoform X1 [Cicer arietinum]	-	-	-	-
Unigene0020322	1897	1406	0.9968	22.5791	550	0.9937	8.05354	1381	0.9953	21.1449	PREDICTED: alpha-taxilin [Vitis vinifera]	-	-	-	-
Unigene0021171	234	26	0.9274	3.3849	5	0.7949	0.593534	34	0.9573	4.22028	PREDICTED: secologanin synthase-like [Solanum lycopersicum]	-	-	GO:0046914//transition metal ion binding;GO:0016491//oxidoreductase activity;GO:0046906//tetrapyrrole binding	-
Unigene0010964	2762	1266	0.9964	13.9636	274	0.9366	2.75561	1324	0.9486	13.9233	XH/XS domain-containing protein [Theobroma cacao]	-	GO:0005911//cell-cell junction	GO:0003723//RNA binding;GO:0005515//protein binding	GO:0006306//DNA methylation;GO:0016458//gene silencing
Unigene0005600	1699	1622	0.9923	29.0835	732	0.9953	11.9677	1928	0.9947	32.9604	cycloartenol synthase [Centella asiatica]	ko01100//Metabolic pathways;ko01110//Biosynthesis of secondary metabolites;ko00100//Steroid biosynthesis	-	-	-
Unigene0001825	1363	50	0.9648	1.11754	13	0.7234	0.264935	54	0.9861	1.15074	PREDICTED: pentatricopeptide repeat-containing protein At4g21065-like [Solanum lycopersicum]	-	-	-	-
Unigene0011082	1534	148	0.9831	2.93917	29	0.7829	0.525126	87	0.9811	1.6473	PREDICTED: serine-rich adhesin for platelets-like [Cicer arietinum]	-	-	-	-
Unigene0005110	1442	48	0.9605	1.01406	12	0.4445	0.231157	43	0.9362	0.866127	PREDICTED: uncharacterized protein LOC101246446 [Solanum lycopersicum]	-	-	-	-
Unigene0015235	955	744	0.999	23.7333	286	0.9696	8.31867	644	0.999	19.5867	PREDICTED: methylecgonone reductase-like [Cicer arietinum]	-	-	GO:0016746//transferase activity, transferring acyl groups	-
Unigene0026588	4814	692	0.9902	4.37914	288	0.9693	1.6618	824	0.995	4.97164	PREDICTED: DNA-directed RNA polymerase D subunit 1 [Solanum lycopersicum]	-	GO:0005654//nucleoplasm	GO:0016779//nucleotidyltransferase activity;GO:0005488//binding	GO:0016246//RNA interference;GO:0006351//transcription, DNA-templated
Unigene0044856	1908	2163	0.9009	34.5356	605	0.9471	8.80782	9244	0.9675	140.721	PREDICTED: uncharacterized LOC101207081 [Cucumis sativus]	-	-	-	-
Unigene0017718	4733	2011	0.9861	12.9439	573	0.9514	3.36286	1732	0.9508	10.6289	PREDICTED: thylakoid lumenal 16.5 kDa protein, chloroplastic-like [Cucumis sativus]	-	GO:0009526//plastid envelope;GO:0009532//plastid stroma;GO:0044436;GO:0009534//chloroplast thylakoid	GO:0003676//nucleic acid binding	-
Unigene0021095	2952	925	0.9888	9.54584	220	0.9675	2.07013	972	0.9766	9.56376	PREDICTED: probable serine/threonine-protein kinase At1g09600-like [Solanum lycopersicum]	-	-	GO:0036094//small molecule binding;GO:0097159//organic cyclic compound binding;GO:0004674//protein serine/threonine kinase activity	-
Unigene0023282	2152	911	0.9981	12.8963	446	0.9875	5.75684	1091	0.9995	14.7252	Calcium-dependent lipid-binding family protein isoform 2, partial [Theobroma cacao]	-	-	-	-
Unigene0015202	1521	2991	0.9961	59.9068	1490	0.9724	27.2112	3619	0.9993	69.1095	Leucine-rich repeat (LRR) family protein [Theobroma cacao]	-	-	GO:0016491//oxidoreductase activity	GO:0008152//metabolic process
Unigene0009279	4142	418	0.9795	3.07436	155	0.9778	1.03947	375	0.9891	2.62966	DNA (cytosine-5) methyltransferase [Nicotiana sylvestris]	ko01100//Metabolic pathways;ko00270//Cysteine and methionine metabolism	GO:0043231//intracellular membrane-bounded organelle	GO:0003676//nucleic acid binding;GO:0008757//S-adenosylmethionine-dependent methyltransferase activity	GO:0000910//cytokinesis;GO:0009292//genetic transfer;GO:0009908//flower development;GO:0032776//DNA methylation on cytosine
Unigene0021011	2237	2846	0.9911	38.7577	1556	0.9857	19.3212	3003	0.9875	38.9913	AP2 transcription factor SlAP2e [Solanum lycopersicum]	-	-	-	-
Unigene0028484	669	269	0.9955	12.2494	69	0.9163	2.86493	178	0.991	7.7281	--	-	-	-	-
Unigene0030364	564	693	0.9716	37.432	112	0.9291	5.51607	228	0.9486	11.7418	Os03g0673100 [Oryza sativa Japonica Group]	ko01100//Metabolic pathways;ko01110//Biosynthesis of secondary metabolites;ko00280//Valine, leucine and isoleucine degradation;ko00770//Pantothenate and CoA biosynthesis;ko00290//Valine, leucine and isoleucine biosynthesis;ko00966//Glucosinolate biosynthesis	-	-	-
Unigene0021585	748	28	0.9652	1.14037	4	0.6564	0.148542	37	0.984	1.43674	ribulose-1,5-bisphosphate carboxylase/oxygenase large subunit [Zea mays]	ko01100//Metabolic pathways;ko00710//Carbon fixation in photosynthetic organisms;ko00630//Glyoxylate and dicarboxylate metabolism	-	-	-
Unigene0008625	4501	1270	0.9871	8.59574	489	0.996	3.0178	1341	0.9882	8.65363	expressed protein [Oryza sativa Japonica Group]	-	-	-	-
Unigene0012506	3176	1097	0.9924	10.5224	292	0.9474	2.55384	1051	0.9909	9.61171	PREDICTED: peptidyl-prolyl cis-trans isomerase G-like isoform X1 [Cicer arietinum]	-	-	-	-
Unigene0023411	1053	1655	0.9886	47.8804	118	0.9934	3.11275	1415	0.9886	39.0307	probable steroid reductase DET2 [Arabidopsis thaliana]	ko01100//Metabolic pathways;ko01110//Biosynthesis of secondary metabolites;ko00905//Brassinosteroid biosynthesis	-	-	-
Unigene0022489	964	194	0.9969	6.13075	53	0.9606	1.52718	170	0.9969	5.12213	hexose transporter protein [Solanum lycopersicum]	-	-	GO:0015145//monosaccharide transmembrane transporter activity	GO:0050896//response to stimulus;GO:0015749//monosaccharide transport
Unigene0008137	1031	148	0.9602	4.37312	19	0.71	0.511901	64	0.9874	1.80302	Myb domain protein 86 [Theobroma cacao]	-	-	-	-
Unigene0010600	259	127	0.9961	14.938	42	0.9653	4.50444	136	0.9653	15.2517	PREDICTED: myosin heavy chain, skeletal muscle-like isoform X1 [Cicer arietinum]	-	-	-	-
Unigene0047016	838	47	0.9737	1.70861	4	0.5907	0.132589	39	0.9606	1.35176	--	-	-	-	-
Unigene0022611	4444	1954	0.9973	13.3949	739	0.9683	4.61914	1560	0.9975	10.196	nuclear matrix constituent-like protein 1 [Cucumis melo subsp. melo]	-	-	-	-
Unigene0010555	473	401	0.9937	25.8269	41	0.9218	2.40776	170	0.9873	10.4392	--	-	-	-	-
Unigene0008164	464	28	0.8513	1.83835	-	-	-	17	0.8147	1.06417	PREDICTED: probable LRR receptor-like serine/threonine-protein kinase At4g36180-like [Fragaria vesca subsp. vesca]	-	-	-	-
Unigene0014201	2137	391	0.9537	5.57392	164	0.9584	2.13172	319	0.8591	4.33576	PREDICTED: epoxide hydrolase 4-like isoform 2 [Solanum lycopersicum]	-	-	-	-
Unigene0007696	669	76	0.9985	3.4608	11	0.9208	0.456728	69	0.9865	2.99572	PREDICTED: UBX domain-containing protein 1-like [Cucumis sativus]	-	GO:0044444//cytoplasmic part	GO:0043169//cation binding	-
Unigene0019160	580	7262	0.9983	381.432	3754	0.9966	179.787	9431	0.9983	472.29	PREDICTED: lipoxygenase homology domain-containing protein 1-like [Cucumis sativus]	-	-	-	-
Unigene0027865	691	1195	0.9942	52.684	413	0.9899	16.6021	1062	0.9942	44.6401	--	-	-	-	-
Unigene0003937	1519	42	0.9177	0.842326	9	0.5635	0.16458	54	0.9882	1.03256	PREDICTED: ABC transporter G family member 31-like [Solanum lycopersicum]	-	-	-	-
Unigene0014790	1287	4207	0.9961	99.5824	1041	0.993	22.4679	2807	0.9891	63.3494	chloroplast post-illumination chlorophyll fluorescence increase protein [Nicotiana tabacum]	-	-	-	-
Unigene0047708	320	40	0.9938	3.80801	3	0.6062	0.260413	30	0.9781	2.72301	--	-	-	-	-
Unigene0010560	1091	92	0.9771	2.56893	19	0.7956	0.483749	211	0.9954	5.61741	PREDICTED: GDSL esterase/lipase At5g45960-like [Solanum lycopersicum]	-	-	-	-
Unigene0003363	875	579	0.9737	20.1585	79	0.9726	2.5079	162	0.9474	5.37756	PREDICTED: protein SCARECROW-like [Fragaria vesca subsp. vesca]	-	-	-	-
Unigene0017745	2627	245	0.8942	2.84115	132	0.9418	1.39574	307	0.9646	3.39435	PREDICTED: transcription factor bHLH140-like [Solanum lycopersicum]	-	-	-	GO:0008152//metabolic process
Unigene0033065	1466	62	0.9359	1.28839	12	0.7033	0.227373	40	0.9454	0.79251	PREDICTED: tubby-like protein 8-like [Solanum lycopersicum]	-	GO:0044424	-	-
Unigene0020673	3414	1060	0.9795	9.45869	469	0.9221	3.81593	2011	0.995	17.1091	PREDICTED: uncharacterized LOC101212814 [Cucumis sativus]	-	-	-	-
Unigene0005143	716	579	0.9972	24.6351	234	0.9832	9.07808	647	0.9902	26.2464	Os02g0592800 [Oryza sativa Japonica Group]	-	-	-	-
Unigene0018961	2014	5547	0.9955	83.9049	2658	0.9866	36.6595	5260	0.9901	75.8586	carotenoid cleavage dioxygenase 1 [Coffea canephora]	-	-	-	-
Unigene0007488	3518	463	0.9704	4.00935	206	0.9821	1.62653	1225	0.996	10.1139	phosphatidylinositol N-acetyglucosaminlytransferase subunit P-like protein [Arabidopsis thaliana]	-	-	-	-
Unigene0000391	464	5035	0.9892	330.575	1265	0.9763	75.7293	2725	0.9892	170.58	PREDICTED: thioredoxin H2-like [Fragaria vesca subsp. vesca]	-	-	-	-
Unigene0009614	1361	545	0.9794	12.1991	114	0.9978	2.32669	314	0.9963	6.70116	PREDICTED: ribosomal RNA-processing protein 7 homolog A-like isoform 2 [Cucumis sativus]	ko03008//Ribosome biogenesis in eukaryotes	-	-	-
Unigene0013607	1944	183	0.9733	2.86776	65	0.786	0.92877	409	0.9799	6.11091	PREDICTED: aspartic proteinase-like protein 1-like [Solanum lycopersicum]	-	-	GO:0004175//endopeptidase activity	GO:0016485//protein processing
Unigene0005122	1283	6468	0.9984	153.579	3109	0.9977	67.3109	5956	0.9977	134.836	PREDICTED: 50S ribosomal protein L1, chloroplastic-like [Solanum lycopersicum]	-	GO:0009526//plastid envelope;GO:0009532//plastid stroma;GO:0009534//chloroplast thylakoid;GO:0044391	GO:0003676//nucleic acid binding;GO:0005198//structural molecule activity	GO:0010467//gene expression
Unigene0007152	1004	1194	0.9622	36.2292	610	0.9392	16.8767	1467	0.9791	42.44	expressed protein [Oryza sativa Japonica Group]	-	-	-	-
Unigene0013794	2973	834	0.9886	8.54594	374	0.9892	3.49436	750	0.9939	7.32732	PREDICTED: double-strand break repair protein MRE11 [Vitis vinifera]	ko03440//Homologous recombination;ko03450//Non-homologous end-joining	GO:0000794//condensed nuclear chromosome;GO:0000785//chromatin	GO:0046914//transition metal ion binding;GO:0004518//nuclease activity	GO:0000280//nuclear division;GO:0006281//DNA repair
Unigene0006365	2039	3631	0.9877	54.2497	632	0.9402	8.60976	3524	0.9843	50.1993	PREDICTED: aldehyde dehydrogenase family 2 member C4-like [Solanum lycopersicum]	ko00940//Phenylpropanoid biosynthesis	-	-	-
Unigene0012722	371	56	0.7089	4.59836	24	0.8706	1.79692	77	0.8976	6.02831	PREDICTED: cysteine-rich receptor-like protein kinase 25-like [Cicer arietinum]	-	-	GO:0004672//protein kinase activity	GO:0016310//phosphorylation
Unigene0016188	2160	524	0.9944	7.39037	195	0.9657	2.50768	411	0.9935	5.52671	PREDICTED: multiple RNA-binding domain-containing protein 1-like [Solanum lycopersicum]	-	-	-	-
Unigene0015601	874	175	0.8936	6.09979	63	0.8799	2.00226	130	0.9886	4.32027	protein embryo defective 1967 [Arabidopsis thaliana]	-	-	-	-
Unigene0014415	2821	930	0.9518	10.0431	458	0.9638	4.50976	1034	0.9993	10.6462	tRNA-binding arm; t-snare [Medicago truncatula]	-	-	-	-
Unigene0001259	495	895	0.9919	55.0816	80	0.901	4.48927	594	0.9616	34.8546	PREDICTED: uncharacterized protein LOC101205829 [Cucumis sativus]	-	-	-	-
Unigene0008061	856	71	0.9836	2.52681	32	0.9229	1.03841	74	0.986	2.51094	PREDICTED: uncharacterized protein LOC101313333 [Fragaria vesca subsp. vesca]	-	-	-	-
Unigene0019245	1399	223	0.9943	4.85597	15	0.8263	0.297827	115	0.9614	2.38758	PREDICTED: chaperonin 60 subunit beta 4, chloroplastic-like [Solanum lycopersicum]	-	-	-	-
Unigene0002244	1190	749	0.8908	19.1745	176	0.879	4.10825	698	0.9454	17.0368	PREDICTED: auxin response factor 18 [Vitis vinifera]	-	-	-	GO:0009987//cellular process;GO:0048731;GO:0050789//regulation of biological process;GO:0009725//response to hormone
Unigene0002932	485	30	0.9608	1.88438	2	0.4433	0.114546	30	0.9856	1.79663	PREDICTED: cationic amino acid transporter 6, chloroplastic-like [Cucumis sativus]	-	GO:0031224//intrinsic component of membrane	GO:0046943//carboxylic acid transmembrane transporter activity	GO:0006865//amino acid transport
Unigene0004648	1229	172	0.9927	4.26349	28	0.8609	0.632845	271	0.939	6.40466	PREDICTED: thermospermine synthase ACAULIS5 [Vitis vinifera]	ko01100//Metabolic pathways;ko00330//Arginine and proline metabolism;ko00270//Cysteine and methionine metabolism;ko00480//Glutathione metabolism;ko00410//beta-Alanine metabolism	-	GO:0016765//transferase activity, transferring alkyl or aryl (other than methyl) groups	-
Unigene0031473	1480	114	0.9831	2.34656	26	0.85	0.487981	60	0.9784	1.17752	PREDICTED: shugoshin-1-like [Vitis vinifera]	-	-	-	-
Unigene0047276	2447	125	0.9947	1.5562	29	0.6743	0.329197	97	0.9342	1.15137	Chloroplast-like protein isoform 1 [Theobroma cacao]	-	-	-	-
Unigene0010636	2397	552	0.9925	7.01552	180	0.9904	2.08591	515	0.985	6.24048	PREDICTED: type I inositol 1,4,5-trisphosphate 5-phosphatase CVP2-like [Solanum lycopersicum]	-	-	-	-
Unigene0018345	3013	895	0.9997	9.04925	465	0.9934	4.28692	1205	0.9569	11.6163	Plastid transcriptionally active 3 isoform 1 [Theobroma cacao]	-	GO:0031224//intrinsic component of membrane;GO:0043231//intracellular membrane-bounded organelle	GO:0004672//protein kinase activity;GO:0032550	GO:0006796//phosphate-containing compound metabolic process;GO:0006464//cellular protein modification process
Unigene0015777	463	179	0.9978	11.7777	79	0.9741	4.73955	152	0.9719	9.53545	PREDICTED: histone-lysine N-methyltransferase SUVR2-like [Solanum lycopersicum]	-	GO:0031981//nuclear lumen;GO:0043232;GO:0005911//cell-cell junction	GO:0046914//transition metal ion binding;GO:0016279//protein-lysine N-methyltransferase activity	GO:0016571//histone methylation
Unigene0004903	648	1872	0.9537	88.0074	715	0.9799	30.6494	3071	0.9676	137.652	--	-	-	-	-
Unigene0004916	1632	521	0.9982	9.72537	265	0.9749	4.51042	523	0.9994	9.30808	PBF68 protein [Nicotiana tabacum]	-	-	GO:0005488//binding	-
Unigene0007341	584	329	0.9829	17.1621	51	0.8476	2.42576	109	0.6832	5.42116	carboxypeptidase precursor-like protein [Arabidopsis thaliana]	-	-	-	-
Unigene0018109	1882	540	0.9867	8.74103	98	0.9676	1.44643	360	0.9862	5.55599	Laccase/Diphenol oxidase family protein [Theobroma cacao]	-	GO:0005576//extracellular region	GO:0046914//transition metal ion binding;GO:0016682//oxidoreductase activity, acting on diphenols and related substances as donors, oxygen as acceptor	GO:0009808//lignin metabolic process
Unigene0024349	618	66	0.9385	3.25345	28	0.8155	1.25852	60	0.9482	2.81995	PREDICTED: disease resistance protein At4g27190-like [Cucumis sativus]	-	-	-	-
Unigene0000860	908	735	0.989	24.6598	212	0.9229	6.48547	611	0.9846	19.5449	2Fe-2S ferredoxin-like superfamily protein [Theobroma cacao]	-	-	-	-
Unigene0021636	942	48	0.949	1.55231	16	0.7622	0.471803	59	0.9352	1.8192	RRP1 [Medicago truncatula]	-	-	-	-
Unigene0046375	1018	39	0.942	1.16709	-	-	-	32	0.9971	0.913021	transcription factor bHLH131 [Arabidopsis thaliana]	-	-	-	-
Unigene0019417	1503	913	0.9993	18.5055	401	0.992	7.411	936	0.9987	18.0882	PREDICTED: ribulose bisphosphate carboxylase/oxygenase activase, chloroplastic-like [Solanum lycopersicum]	-	GO:0009534//chloroplast thylakoid	GO:0032550	-
Unigene0008228	2021	555	0.9857	8.36595	198	0.9792	2.72139	391	0.9782	5.61939	PREDICTED: squamosa promoter-binding-like protein 6-like [Vitis vinifera]	-	-	-	-
Unigene0047529	450	37	0.8733	2.50483	5	0.9556	0.308638	31	0.8533	2.00091	--	-	-	-	-
Unigene0002535	1235	3114	0.9968	76.814	1684	0.9895	37.8762	3874	0.8543	91.1111	hydroxyacylglutathione hydrolase cytoplasmic-like [Solanum tuberosum]	ko00620//Pyruvate metabolism	GO:0044444//cytoplasmic part	GO:0046914//transition metal ion binding;GO:0016790//thiolester hydrolase activity	GO:0006749//glutathione metabolic process
Unigene0002503	1643	54	0.8953	1.00126	13	0.6592	0.219784	56	0.9531	0.989986	NAC transcription factor 047 [Jatropha curcas]	-	-	-	-
Unigene0018293	1244	1560	0.9976	38.2026	588	0.9895	13.1295	2437	0.9992	56.9002	Two-component response regulator ARR4 [Theobroma cacao]	ko04075//Plant hormone signal transduction	GO:0044424	GO:0004672//protein kinase activity;GO:0004871//signal transducer activity	GO:0006468//protein phosphorylation;GO:0009725//response to hormone;GO:0007623//circadian rhythm;GO:0003006//developmental process involved in reproduction;GO:0010017//red or far-red light signaling pathway
Unigene0014587	1259	671	0.9929	16.2362	93	0.8999	2.05186	413	0.8888	9.52803	NAC domain containing protein 73 [Theobroma cacao]	-	-	-	-
Unigene0010902	1583	218	0.9495	4.19531	34	0.7953	0.596608	353	0.9829	6.47698	COBRA-like extracellular glycosyl-phosphatidyl inositol-anchored protein family isoform 1 [Theobroma cacao]	-	GO:0009986//cell surface;GO:0005618//cell wall;GO:0043231//intracellular membrane-bounded organelle;GO:0031225//anchored component of membrane	-	GO:0006970//response to osmotic stress;GO:0016049//cell growth;GO:0030198//extracellular matrix organization
Unigene0013161	1780	1630	0.9978	27.8969	530	0.9966	8.27079	2226	0.9994	36.3232	Lysine ketoglutarate reductase trans-splicing-like protein [Medicago truncatula]	-	-	-	-
Unigene0022796	1488	309	0.9993	6.32622	66	0.9247	1.23206	153	0.9886	2.98653	translation elongation factor [Coccomyxa subellipsoidea C-169]	ko03013//RNA transport	GO:0031981//nuclear lumen;GO:0005911//cell-cell junction;GO:0009536//plastid;GO:0016020//membrane;GO:0044437	GO:0032550;GO:0017111//nucleoside-triphosphatase activity;GO:0008135//translation factor activity, nucleic acid binding	GO:0006412//translation;GO:0010038//response to metal ion;GO:0009154//purine ribonucleotide catabolic process
Unigene0021369	1907	98	0.9596	1.56554	33	0.8652	0.480678	264	0.9816	4.02098	PREDICTED: laccase-17 [Vitis vinifera]	-	GO:0005576//extracellular region	GO:0046914//transition metal ion binding;GO:0016682//oxidoreductase activity, acting on diphenols and related substances as donors, oxygen as acceptor	GO:0009699//phenylpropanoid biosynthetic process;GO:0009808//lignin metabolic process
Unigene0002868	715	119	0.972	5.07025	60	0.9399	2.33097	129	0.979	5.24037	--	-	-	-	-
Unigene0021333	624	449	0.9679	21.9205	132	0.8077	5.87598	452	0.9423	21.0394	--	-	-	-	-
Unigene0013227	794	606	0.9987	23.251	232	0.9987	8.11631	2193	0.9987	80.2226	PREDICTED: beta-glucosidase 12-like, partial [Cucumis sativus]	-	GO:0043231//intracellular membrane-bounded organelle;GO:0044444//cytoplasmic part	GO:0015926//glucosidase activity	GO:0051707//response to other organism;GO:0044238;GO:0001101//response to acid;GO:0009628//response to abiotic stimulus;GO:0065007//biological regulation;GO:0006950//response to stress
Unigene0002727	497	314	0.9819	19.2469	105	0.9416	5.86846	1893	0.996	110.63	oxidoreductase/ transition metal ion binding protein [Arabidopsis lyrata subsp. lyrata]	-	-	-	-
Unigene0024102	1906	181	0.9103	2.89297	66	0.797	0.961861	191	0.9045	2.91064	PREDICTED: histone-lysine N-methyltransferase SUVR2-like [Solanum lycopersicum]	-	-	-	-
Unigene0011314	2847	195	0.9536	2.08658	95	0.9814	0.926888	252	0.9954	2.57094	ERD (early-responsive to dehydration stress) family protein [Theobroma cacao]	-	GO:0031224//intrinsic component of membrane	-	-
Unigene0006350	978	91	0.9642	2.8346	21	0.818	0.596447	140	0.9775	4.15784	--	-	-	-	-
Unigene0046760	871	325052	0.9954	11369	35954	0.9862	1146.62	181114	0.992	6039.66	ribulose-1,5-bisphosphate carboxylase/oxygenase small subunit 1A [Corchorus olitorius]	ko01100//Metabolic pathways;ko00710//Carbon fixation in photosynthetic organisms;ko00630//Glyoxylate and dicarboxylate metabolism	-	-	-
Unigene0023078	1974	2813	0.9488	43.4121	1012	0.9129	14.2405	3759	0.9276	55.31	4-coumaric acid 3`-hydroxylase 25 [Coffea arabica]	ko01100//Metabolic pathways;ko01110//Biosynthesis of secondary metabolites;ko00940//Phenylpropanoid biosynthesis;ko00945//Stilbenoid, diarylheptanoid and gingerol biosynthesis;ko00941//Flavonoid biosynthesis	-	-	-
Unigene0010473	632	41	0.9589	1.97631	9	0.8528	0.395564	35	0.9351	1.60853	Clp ATPase [Theobroma cacao]	-	-	-	-
Unigene0033870	1816	88	0.9824	1.47623	33	0.8425	0.504765	110	0.957	1.75936	PREDICTED: L-gulono-1,4-lactone dehydrogenase-like [Solanum lycopersicum]	-	-	GO:0016899//oxidoreductase activity, acting on the CH-OH group of donors, oxygen as acceptor;GO:0000166//nucleotide binding;GO:0016616//oxidoreductase activity, acting on the CH-OH group of donors, NAD or NADP as acceptor	-
Unigene0023233	497	91	0.998	5.57794	49	0.9014	2.73861	139	0.992	8.12338	--	-	-	-	-
Unigene0020850	1092	974	0.9982	27.1722	481	0.9853	12.2353	1070	0.9918	28.4603	PREDICTED: photosystem II stability/assembly factor HCF136, chloroplastic-like [Solanum lycopersicum]	-	-	-	-
Unigene0009812	582	135	0.9983	7.06642	68	0.9794	3.24547	157	0.9863	7.83529	cytokinin oxidase/dehydrogenase-like [Solanum lycopersicum]	ko00908//Zeatin biosynthesis	-	-	-
Unigene0019521	2333	1483	0.9991	19.3649	348	0.9863	4.14339	801	0.9944	9.97232	PREDICTED: LOW QUALITY PROTEIN: uncharacterized LOC101206746 [Cucumis sativus]	-	-	-	-
Unigene0002323	1218	2270	0.9901	56.7763	606	0.8982	13.8203	1269	0.9893	30.2617	Rubredoxin family protein [Theobroma cacao]	-	GO:0009526//plastid envelope;GO:0009534//chloroplast thylakoid	GO:0046914//transition metal ion binding	-
Unigene0009997	2564	1480	0.9961	17.5846	458	0.9918	4.96179	1446	0.9934	16.3806	PREDICTED: DEAD-box ATP-dependent RNA helicase 28-like [Vitis vinifera]	-	-	-	-
Unigene0012611	2228	1858	0.9004	25.405	475	0.9614	5.92202	1279	0.9466	16.6738	PREDICTED: protein DA1-related 2-like [Solanum lycopersicum]	-	-	GO:0046914//transition metal ion binding	GO:0010087//phloem or xylem histogenesis;GO:0022622//root system development
Unigene0021448	3964	2009	0.9955	15.4396	224	0.9791	1.56966	1657	0.9972	12.1414	PREDICTED: dentin sialophosphoprotein-like [Cicer arietinum]	-	-	-	-
Unigene0006442	1301	39	0.9201	0.913221	6	0.4912	0.128105	45	0.8447	1.00465	Myb family transcription factor APL [Aegilops tauschii]	-	-	-	-
Unigene0004638	1532	5473	0.9458	108.832	2081	0.9876	37.7315	4626	0.9341	87.7052	PREDICTED: metacaspase-1-like [Solanum lycopersicum]	-	-	GO:0016787//hydrolase activity	-
Unigene0016664	4590	1670	0.9967	11.0839	613	0.9743	3.7097	2275	0.9998	14.3962	PNCBP [Solanum tuberosum]	-	-	-	-
Unigene0009484	1490	290	0.951	5.92926	104	0.9557	1.93882	878	0.9544	17.1154	Pinin-like protein [Theobroma cacao]	-	-	-	-
Unigene0005935	1250	259	0.9592	6.31216	36	0.8632	0.799988	221	0.94	5.13524	PREDICTED: enolase-phosphatase E1-like [Cicer arietinum]	-	-	-	-
Unigene0023126	2067	3188	0.9952	46.9858	950	0.9671	12.7666	2805	0.94	39.4159	laccase 1a [Populus trichocarpa]	-	-	-	-
Unigene0033419	394	34	0.9467	2.62888	-	-	-	13	0.9289	0.958354	PREDICTED: NADP-dependent alkenal double bond reductase P1-like, partial [Glycine max]	-	GO:0005911//cell-cell junction;GO:0043231//intracellular membrane-bounded organelle;GO:0044444//cytoplasmic part;GO:0016020//membrane	GO:0046914//transition metal ion binding;GO:0003824//catalytic activity	GO:0006950//response to stress;GO:0010038//response to metal ion
Unigene0019570	1184	1159	0.9966	29.8209	90	0.984	2.11146	847	0.9992	20.7783	UDP-glucose glucosyltransferase [Gardenia jasminoides]	ko00908//Zeatin biosynthesis	-	GO:0016757//transferase activity, transferring glycosyl groups	-
Unigene0012524	1037	244	0.9865	7.16803	64	0.7753	1.71432	136	0.9932	3.80924	more axillary branches 4 protein [Nicotiana tabacum]	-	GO:0009532//plastid stroma	GO:0043169//cation binding;GO:0016701//oxidoreductase activity, acting on single donors with incorporation of molecular oxygen	GO:0060918//auxin transport;GO:0016106//sesquiterpenoid biosynthetic process;GO:0009725//response to hormone;GO:0009887//organ morphogenesis;GO:0001763//morphogenesis of a branching structure;GO:0016118//carotenoid catabolic process;GO:0016119//carotene metabolic process
Unigene0024267	343	46	0.8047	4.08557	2	0.3878	0.161967	399	0.9883	33.7876	PREDICTED: (-)-germacrene D synthase-like [Fragaria vesca subsp. vesca]	-	-	-	-
Unigene0018140	2630	271	0.9992	3.13908	100	0.927	1.05617	195	0.9521	2.15356	PREDICTED: DNA repair protein REV1-like [Vitis vinifera]	-	-	GO:0016740//transferase activity	-
Unigene0016424	1111	27697	0.9001	759.464	7483	0.9865	187.091	16667	0.9991	435.735	PREDICTED: oxygen-evolving enhancer protein 2, chloroplastic-like [Glycine max]	ko01100//Metabolic pathways;ko00195//Photosynthesis	GO:0009532//plastid stroma;GO:0009526//plastid envelope;GO:0009534//chloroplast thylakoid;GO:0009523//photosystem II;GO:0005576//extracellular region	GO:0008187//poly-pyrimidine tract binding;GO:0016628//oxidoreductase activity, acting on the CH-CH group of donors, NAD or NADP as acceptor;GO:0046872//metal ion binding	GO:0009617//response to bacterium;GO:0044237//cellular metabolic process
Unigene0008810	1855	2011	0.9682	33.0261	796	0.9536	11.9196	2812	0.986	44.0301	PREDICTED: mannan endo-1,4-beta-mannosidase 7-like [Solanum lycopersicum]	-	-	-	-
Unigene0004601	2601	1125	0.9969	13.1765	353	0.9919	3.76986	1148	0.9985	12.8198	PREDICTED: nucleolar complex protein 2 homolog [Vitis vinifera]	-	-	GO:0003824//catalytic activity;GO:0016209//antioxidant activity;GO:0043169//cation binding;GO:0046906//tetrapyrrole binding	GO:0006950//response to stress
Unigene0022461	1655	94	0.9994	1.73029	48	0.9069	0.805628	92	0.9831	1.61461	PRF [Solanum lycopersicum]	-	-	-	-
Unigene0039261	607	31	0.9918	1.55583	4	0.6458	0.183047	22	0.8484	1.05272	PIG04 remorin, partial [Petunia x hybrida]	-	-	-	-
Unigene0023881	662	168	0.9456	7.73107	39	0.8867	1.63643	175	0.9305	7.67819	--	-	-	-	-
Unigene0017621	1031	2605	0.9942	76.9729	824	0.9709	22.2003	1855	0.9922	52.2593	inorganic carbon transport protein-related protein [Arabidopsis thaliana]	-	GO:0034357	GO:0016651//oxidoreductase activity, acting on NAD(P)H	-
Unigene0014507	1054	1700	0.9924	49.1357	657	0.9194	17.3147	1385	0.9231	38.167	PREDICTED: 30S ribosomal protein S9, chloroplastic-like isoform 1 [Solanum lycopersicum]	ko03010//Ribosome	-	-	-
Unigene0046839	1793	105	0.9158	1.78401	11	0.3045	0.170413	66	0.9782	1.06916	PREDICTED: myosin-9-like [Cicer arietinum]	-	-	-	-
Unigene0047896	1188	1434	0.9924	36.7723	357	0.9781	8.34724	1851	0.9891	45.2552	pro-asclepain f [Gomphocarpus fruticosus subsp. fruticosus]	-	GO:0043231//intracellular membrane-bounded organelle;GO:0044444//cytoplasmic part	GO:0008233//peptidase activity	-
Unigene0023717	3377	985	0.9867	8.88574	259	0.9825	2.13039	1307	0.9905	11.2415	PREDICTED: glutamic acid-rich protein-like isoform X1 [Cicer arietinum]	-	-	-	-
Unigene0002855	505	80	0.998	4.826	20	0.8099	1.10009	67	0.9327	3.85356	f-box family protein [Populus trichocarpa]	-	-	-	GO:0009888//tissue development;GO:0006351//transcription, DNA-templated
Unigene0001316	1865	124	0.9914	2.0255	46	0.8214	0.685126	143	0.9914	2.22708	PREDICTED: 5' exonuclease Apollo-like [Vitis vinifera]	-	-	-	-
Unigene0000196	1498	62	0.978	1.26086	14	0.7443	0.259602	76	0.9386	1.4736	Remorin family protein [Theobroma cacao]	-	-	-	-
Unigene0015253	2041	1256	0.9353	18.7471	673	0.9535	9.15932	1404	0.9378	19.9803	PREDICTED: uncharacterized aarF domain-containing protein kinase At5g05200, chloroplastic-like [Solanum lycopersicum]	-	-	GO:0016772//transferase activity, transferring phosphorus-containing groups	GO:0006796//phosphate-containing compound metabolic process
Unigene0022566	3938	2968	0.9774	22.9603	1627	0.9992	11.4763	4790	0.9934	35.3296	Chromatin-remodeling protein 11 isoform 1 [Theobroma cacao]	-	GO:0043231//intracellular membrane-bounded organelle	GO:0017111//nucleoside-triphosphatase activity;GO:0032550;GO:0003676//nucleic acid binding;GO:0003682//chromatin binding	GO:0003006//developmental process involved in reproduction;GO:0006338//chromatin remodeling
Unigene0020994	2724	222	0.9868	2.48276	62	0.8943	0.632231	362	0.9802	3.85994	PREDICTED: lysosomal alpha-mannosidase-like [Solanum lycopersicum]	ko00511//Other glycan degradation	-	-	-
Unigene0018228	854	1572	0.9789	56.0768	768	0.9906	24.9801	1814	0.9977	61.6961	PREDICTED: 50S ribosomal protein L21, chloroplastic-like [Solanum lycopersicum]	ko03010//Ribosome	GO:0009532//plastid stroma;GO:0009526//plastid envelope;GO:0030529//ribonucleoprotein complex	GO:0003676//nucleic acid binding;GO:0005198//structural molecule activity	GO:0009668;GO:0007275//multicellular organismal development;GO:0003006//developmental process involved in reproduction;GO:0010467//gene expression;GO:0006950//response to stress
Unigene0002793	1145	308	0.9878	8.19471	97	0.9773	2.35319	195	0.9843	4.94661	PREDICTED: FHA domain-containing protein At4g14490-like [Solanum lycopersicum]	-	-	GO:0003676//nucleic acid binding	-
Unigene0010684	2050	526	0.9849	7.81665	143	0.96	1.93764	515	0.9785	7.29679	PREDICTED: laccase-17-like [Solanum lycopersicum]	-	-	-	-
Unigene0021620	2953	978	0.9909	10.0894	424	0.9953	3.98835	1522	0.9993	14.9703	Triglyceride lipases,triglyceride lipases isoform 1 [Theobroma cacao]	-	-	-	-
Unigene0000335	537	283	0.9888	16.0546	52	0.8436	2.6898	137	0.905	7.41011	hypothetical protein PRUPE_ppa025252mg [Prunus persica]	-	-	-	-
Unigene0014616	2142	653	0.9608	9.28715	177	0.9491	2.29533	729	0.9753	9.88523	PREDICTED: ent-kaur-16-ene synthase, chloroplastic-like [Solanum lycopersicum]	ko01100//Metabolic pathways;ko01110//Biosynthesis of secondary metabolites;ko00904//Diterpenoid biosynthesis	-	-	-
Unigene0010410	972	513	0.9877	16.0783	91	0.8241	2.60056	234	0.9794	6.99243	FKBP-like peptidyl-prolyl cis-trans isomerase family protein isoform 1 [Theobroma cacao]	-	-	-	-
Unigene0028198	822	20	0.9039	0.741219	-	-	-	13	0.9221	0.459357	PREDICTED: kinesin-like protein KIFC3-like [Cicer arietinum]	-	GO:0005875//microtubule associated complex	GO:0032550;GO:0003774//motor activity;GO:0015631//tubulin binding	GO:0006259//DNA metabolic process;GO:0007017//microtubule-based process
Unigene0019435	1669	329	0.9593	6.00521	66	0.9257	1.09845	288	0.9682	5.01204	PREDICTED: scarecrow-like protein 32-like [Solanum lycopersicum]	-	-	-	GO:0006351//transcription, DNA-templated
Unigene0020121	4224	4719	0.9976	34.0341	1700	0.991	11.1793	4603	0.9948	31.6516	cellulose synthase A1 [Neolamarckia cadamba]	-	-	-	-
Unigene0003450	1394	932	0.9785	20.3677	102	0.9362	2.03249	735	0.9978	15.3145	PREDICTED: erlin-2-B-like [Solanum lycopersicum]	-	-	-	-
Unigene0014140	741	9282	0.9973	381.603	1899	0.9892	71.1866	4435	0.9987	173.842	PREDICTED: 1,2-dihydroxy-3-keto-5-methylthiopentene dioxygenase 1-like [Solanum lycopersicum]	ko01100//Metabolic pathways;ko00270//Cysteine and methionine metabolism	-	-	-
Unigene0015337	2748	202	0.9731	2.23936	90	0.9269	0.909739	194	0.9978	2.05052	PREDICTED: G-type lectin S-receptor-like serine/threonine-protein kinase At4g03230-like, partial [Cucumis sativus]	-	-	GO:0016772//transferase activity, transferring phosphorus-containing groups	-
Unigene0019085	2092	717	0.9971	10.4411	109	0.967	1.44729	662	0.999	9.19126	calmodulin protein kinase [Lonicera japonica]	-	-	-	-
Unigene0003000	955	24	0.8398	0.76559	4	0.4723	0.116345	29	0.9476	0.882009	PREDICTED: sucrose synthase 6-like [Solanum lycopersicum]	ko01100//Metabolic pathways;ko00500//Starch and sucrose metabolism	-	GO:0035251//UDP-glucosyltransferase activity	GO:0052545;GO:0005984//disaccharide metabolic process
Unigene0014020	1258	303	0.9928	7.33754	29	0.8839	0.640337	278	0.9857	6.41864	copper-binding family protein [Arabidopsis lyrata subsp. lyrata]	-	-	-	-
Unigene0023786	2670	1802	0.9903	20.5604	552	0.9921	5.74274	1177	0.9858	12.8039	PREDICTED: proline-rich receptor-like protein kinase PERK2-like [Solanum lycopersicum]	-	-	GO:0004672//protein kinase activity;GO:0032550	GO:0006796//phosphate-containing compound metabolic process;GO:0006464//cellular protein modification process
Unigene0019869	627	155	0.9537	7.531	27	0.8341	1.19615	77	0.925	3.56699	--	-	-	-	-
Unigene0019259	697	43878	0.9527	1917.8	19668	0.9254	783.824	53503	0.9828	2229.58	nodulin-like protein [Gossypium hirsutum]	-	-	-	-
Unigene0003814	952	308	0.9947	9.85604	28	0.9674	0.816982	302	0.9958	9.21401	PREDICTED: leucine-rich repeat receptor protein kinase EXS-like [Solanum lycopersicum]	-	-	-	-
Unigene0024783	1057	404	0.9811	11.6438	-	-	-	56	0.8467	1.53883	Polynucleotidyl transferase, Ribonuclease H fold [Medicago truncatula]	-	-	-	-
Unigene0021592	591	47	0.9577	2.4227	20	0.9188	0.940013	351	0.9915	17.2504	hypothetical protein PRUPE_ppa013763mg [Prunus persica]	-	-	-	-
Unigene0019937	605	84	0.9587	4.22973	20	0.957	0.91826	205	0.881	9.84186	--	-	-	-	-
Unigene0017007	1525	67	0.8649	1.33842	20	0.703	0.364293	67	0.9449	1.2761	--	-	-	-	-
Unigene0024094	1125	273	0.9902	7.39263	51	0.8764	1.25924	241	0.9991	6.22219	P70 protein [Nicotiana tabacum]	-	-	-	-
Unigene0006978	953	1514	0.999	48.3973	665	0.9969	19.383	1521	0.9906	46.357	PREDICTED: protein IQ-DOMAIN 14-like [Solanum lycopersicum]	-	-	-	-
Unigene0003492	546	12	0.6813	0.669541	-	-	-	35	0.9982	1.86189	--	-	-	-	-
Unigene0011511	2402	4758	0.9992	60.3448	1891	0.9963	21.868	4690	0.9975	56.7125	PREDICTED: GTP-binding protein TypA/BipA homolog isoform 1 [Vitis vinifera]	-	GO:0009532//plastid stroma	GO:0032550;GO:0017111//nucleoside-triphosphatase activity;GO:0008135//translation factor activity, nucleic acid binding	GO:0006412//translation;GO:0006396//RNA processing;GO:0009154//purine ribonucleotide catabolic process;GO:0006979//response to oxidative stress
Unigene0010359	2243	376	0.9982	5.10678	198	0.9086	2.45204	694	0.9942	8.98688	PREDICTED: root phototropism protein 3 [Vitis vinifera]	-	-	-	-
Unigene0010761	1329	191	0.991	4.37821	98	0.9421	2.04829	270	0.9985	5.90089	PREDICTED: novel plant SNARE 11 [Vitis vinifera]	-	GO:0044444//cytoplasmic part;GO:0016020//membrane	-	-
Unigene0014878	1769	152	0.965	2.61761	52	0.788	0.81652	329	0.9226	5.4019	Copper-binding periplasmic protein [Theobroma cacao]	-	-	-	-
Unigene0005231	1252	239	0.984	5.81543	67	0.8538	1.48649	136	0.9792	3.1551	PREDICTED: cysteine-rich repeat secretory protein 60-like [Solanum lycopersicum]	-	-	-	-
Unigene0005068	496	110	0.9677	6.75615	38	0.9577	2.12811	123	0.9859	7.20281	PREDICTED: DNA-directed RNA polymerase II subunit RPB7-like [Solanum lycopersicum]	-	-	-	-
Unigene0007942	2195	170	0.908	2.35941	89	0.9544	1.12628	213	0.9608	2.81854	PREDICTED: pentatricopeptide repeat-containing protein At4g26680, mitochondrial-like [Vitis vinifera]	-	-	-	-
Unigene0011197	2417	1295	0.9983	16.3223	158	0.9346	1.81582	826	0.9673	9.92618	PREDICTED: 65-kDa microtubule-associated protein 8-like isoform 1 [Vitis vinifera]	-	-	GO:0015631//tubulin binding	GO:0022402//cell cycle process;GO:0007017//microtubule-based process
Unigene0046982	1193	49	0.9288	1.25125	19	0.8734	0.442389	174	0.9958	4.23631	PREDICTED: flavonol 4'-sulfotransferase-like [Solanum lycopersicum]	-	-	-	-
Unigene0009605	1678	295	0.9905	5.35573	132	0.9601	2.18511	426	0.9791	7.37388	GDP-fucose protein O-fucosyltransferase 1 isoform 1 [Theobroma cacao]	-	-	GO:0016740//transferase activity	-
Unigene0008182	644	727	0.9984	34.3904	180	0.9953	7.76386	433	0.986	19.529	Pectin lyase-like superfamily protein [Theobroma cacao]	ko00040//Pentose and glucuronate interconversions	-	GO:0016837;GO:0043169//cation binding	GO:0000272//polysaccharide catabolic process
Unigene0015138	2289	3973	0.993	52.8763	1190	0.99	14.4408	4379	0.9987	55.5658	mannan synthase [Coffea canephora]	-	-	GO:0019187//beta-1,4-mannosyltransferase activity;GO:0016759//cellulose synthase activity	GO:0070085//glycosylation
Unigene0022667	816	115	0.9191	4.29335	-	-	-	79	0.9669	2.812	--	-	-	-	-
Unigene0024330	622	107	0.9373	5.24061	43	0.9051	1.9203	109	0.9614	5.08996	--	-	-	-	-
Unigene0022113	1544	420	0.9968	8.28687	135	0.8361	2.42872	558	0.9424	10.497	PREDICTED: calreticulin-3-like [Glycine max]	-	GO:0043231//intracellular membrane-bounded organelle	GO:0046872//metal ion binding;GO:0005515//protein binding	GO:0044267//cellular protein metabolic process
Unigene0018217	984	169	0.9929	5.23215	30	0.7937	0.846871	350	0.9766	10.3312	IAA35 [Solanum lycopersicum]	-	-	-	GO:0009987//cellular process;GO:0050896//response to stimulus;GO:0008152//metabolic process
Unigene0017449	1204	295	0.8654	7.46421	6	0.51	0.138425	965	0.9975	23.2798	PREDICTED: retrotransposon-like protein 1-like [Cicer arietinum]	-	-	-	-
Unigene0041842	384	408	0.9948	32.3681	72	0.9688	5.20826	153	0.9896	11.5728	PREDICTED: protein GLUTAMINE DUMPER 6-like [Cicer arietinum]	-	-	-	-
Unigene0000727	1389	190	0.9366	4.16716	17	0.8128	0.339968	110	0.9892	2.30022	PREDICTED: high mobility group B protein 9-like [Solanum lycopersicum]	-	-	-	-
Unigene0004540	844	1452	0.968	52.4098	436	0.9384	14.3494	1008	0.9111	34.6894	Os03g0858200 [Oryza sativa Japonica Group]	-	-	-	-
Unigene0009049	2407	77	0.9057	0.974548	38	0.8525	0.438529	76	0.904	0.917099	PREDICTED: pentatricopeptide repeat-containing protein At2g36730 [Vitis vinifera]	-	-	-	-
Unigene0034815	630	117	0.9825	5.65762	2	0.3825	0.0881821	61	0.8794	2.81234	--	-	-	-	-
Unigene0007893	1413	145	0.9936	3.12618	60	0.9611	1.17951	204	0.9696	4.1934	cyclin B3-1 [Arabidopsis thaliana]	-	-	-	GO:0051726//regulation of cell cycle
Unigene0007717	1043	1597	0.9962	46.6454	620	0.9818	16.512	2223	0.9942	61.9061	PREDICTED: uncharacterized LOC101216261 [Cucumis sativus]	-	-	-	-
Unigene0022974	1549	211	0.9819	4.14973	88	0.8167	1.57806	203	0.9774	3.80648	PREDICTED: pentatricopeptide repeat-containing protein At4g18975, chloroplastic-like [Solanum lycopersicum]	-	-	-	-
Unigene0014651	1511	432	0.9934	8.70979	40	0.9484	0.735338	595	0.994	11.4375	PREDICTED: UDP-glycosyltransferase 79B6-like [Fragaria vesca subsp. vesca]	-	-	-	-
Unigene0044976	1005	2837	0.9831	85.9967	1350	0.9811	37.3129	2753	0.9861	79.5644	expansin [Breonia chinensis]	-	GO:0030312	-	GO:0071555//cell wall organization;GO:0048646//anatomical structure formation involved in morphogenesis
Unigene0005515	401	40	0.8529	3.03881	8	0.7132	0.554162	70	0.995	5.07028	--	-	-	-	-
Unigene0024266	1260	158	0.8317	3.8201	15	0.2635	0.330683	1825	0.9825	42.0698	PREDICTED: viridiflorene synthase-like [Solanum lycopersicum]	ko01100//Metabolic pathways;ko01110//Biosynthesis of secondary metabolites;ko00904//Diterpenoid biosynthesis	-	-	-
Unigene0020212	717	747	0.9986	31.7388	233	0.9986	9.02668	488	0.9986	19.7688	PREDICTED: U4/U6.U5 tri-snRNP-associated protein 1-like [Cicer arietinum]	ko03040//Spliceosome	-	-	-
Unigene0020421	814	3756	0.9988	140.569	1401	0.9619	47.8085	6467	0.9988	230.758	PREDICTED: protein PLANT CADMIUM RESISTANCE 2-like [Solanum lycopersicum]	-	-	-	-
Unigene0019711	1728	1983	0.9688	34.9597	239	0.9201	3.84189	4381	0.9959	73.639	PREDICTED: glucose-6-phosphate/phosphate translocator 2, chloroplastic-like [Solanum lycopersicum]	-	GO:0031224//intrinsic component of membrane;GO:0044437	GO:0015291//secondary active transmembrane transporter activity;GO:0015119	GO:0009642//response to light intensity;GO:0051707//response to other organism;GO:0006996//organelle organization;GO:0015712//hexose phosphate transport;GO:0015717//triose phosphate transport;GO:0009555//pollen development;GO:0034285;GO:0015979//photosynthesis;GO:0015718//monocarboxylic acid transport;GO:0009746
Unigene0020565	698	687	0.9871	29.984	10	0.7393	0.397957	106	0.9685	4.41092	PREDICTED: dynein light chain LC6, flagellar outer arm [Vitis vinifera]	-	-	-	-
Unigene0011012	2642	6649	0.9996	76.6676	2106	0.9633	22.142	6017	0.9996	66.1494	PREDICTED: ABC transporter F family member 5 [Vitis vinifera]	-	-	GO:0032550;GO:0016887//ATPase activity	GO:0051707//response to other organism;GO:0009154//purine ribonucleotide catabolic process
Unigene0008398	1617	88	0.9072	1.65791	24	0.6871	0.41228	144	0.9988	2.58661	PREDICTED: G-type lectin S-receptor-like serine/threonine-protein kinase At4g27290-like [Solanum lycopersicum]	-	-	-	-
Unigene0021861	4227	1857	0.9967	13.3835	685	0.9841	4.50142	1835	0.9948	12.6091	PREDICTED: inositol hexakisphosphate and diphosphoinositol-pentakisphosphate kinase 1-like [Vitis vinifera]	-	-	-	-
Unigene0013187	1667	546	0.9856	9.97805	182	0.9784	3.03268	814	0.9922	14.183	ACT domain repeat 1 [Arabidopsis thaliana]	-	-	-	-
Unigene0020779	2287	710	0.9991	9.4576	347	0.9493	4.21458	1017	0.9991	12.9162	Adenylate kinase family protein isoform 1 [Theobroma cacao]	ko01100//Metabolic pathways;ko01110//Biosynthesis of secondary metabolites;ko00230//Purine metabolism	-	-	-
Unigene0011540	1203	2495	0.9992	63.182	759	0.9942	17.5254	1953	0.9992	47.1536	Os02g0201000 [Oryza sativa Japonica Group]	-	-	-	-
Unigene0004189	1283	283	0.9867	6.71968	86	0.9376	1.86193	344	0.9844	7.78772	myb-related transcription factor [Pimpinella brachycarpa]	-	-	GO:0003676//nucleic acid binding	-
Unigene0009569	1643	1412	0.9769	26.181	408	0.9391	6.89785	935	0.9544	16.5292	PREDICTED: probable E3 ubiquitin-protein ligase LOG2-like [Fragaria vesca subsp. vesca]	-	-	GO:0046872//metal ion binding	-
Unigene0038669	760	63	0.9908	2.52531	-	-	-	61	0.9908	2.33128	PREDICTED: mitochondrial outer membrane protein porin of 36 kDa-like [Solanum lycopersicum]	-	GO:0043231//intracellular membrane-bounded organelle;GO:0044446;GO:0044444//cytoplasmic part	-	-
Unigene0021102	358	36	0.7095	3.06343	10	0.5363	0.775904	54	0.7486	4.38116	--	-	-	-	-
Unigene0048046	540	85	0.9759	4.79528	36	0.9093	1.85183	72	0.8852	3.87273	--	-	-	-	-
Unigene0001248	1124	101	0.8977	2.73743	9	0.5418	0.222417	42	0.9609	1.08533	OSIGBa0159F11.12 [Oryza sativa Indica Group]	-	-	-	-
Unigene0045903	1284	61	0.9478	1.44728	8	0.4696	0.173068	33	0.9992	0.746496	PREDICTED: E3 ubiquitin-protein ligase HERC2-like, partial [Cucumis sativus]	-	-	-	-
Unigene0006083	1496	14204	0.9953	289.246	5083	0.9485	94.3799	10188	0.9445	197.804	PREDICTED: probable mannitol dehydrogenase-like isoform 2 [Vitis vinifera]	-	-	GO:0046914//transition metal ion binding;GO:0036094//small molecule binding;GO:0016616//oxidoreductase activity, acting on the CH-OH group of donors, NAD or NADP as acceptor	-
Unigene0024291	2112	1736	0.9995	25.0406	613	0.9815	8.06228	1746	0.9815	24.012	PREDICTED: subtilisin-like protease-like [Solanum lycopersicum]	-	-	-	-
Unigene0020471	776	69	0.9807	2.70879	17	0.8466	0.608525	51	0.9884	1.90892	Os09g0459200 [Oryza sativa Japonica Group]	-	-	-	-
Unigene0030835	861	18	0.8688	0.63688	2	0.216	0.0645235	18	0.8246	0.607223	PREDICTED: stem-specific protein TSJT1-like isoform X2 [Setaria italica]	-	GO:0016020//membrane	-	-
Unigene0010937	1772	4864	0.9876	83.6216	310	0.9769	4.85947	2689	0.9944	44.0764	CYP72A57 [Nicotiana tabacum]	-	-	GO:0046872//metal ion binding;GO:0016491//oxidoreductase activity	-
Unigene0015823	3505	1046	0.9997	9.09143	535	0.9726	4.23991	1074	0.9524	8.9001	PREDICTED: uncharacterized LOC101214290 [Cucumis sativus]	-	-	-	-
Unigene0007833	1091	453	0.9872	12.6492	69	0.9358	1.75677	438	0.9643	11.6608	NSP-interacting kinase 1 [Theobroma cacao]	-	GO:0031224//intrinsic component of membrane	GO:0004672//protein kinase activity;GO:0016628//oxidoreductase activity, acting on the CH-CH group of donors, NAD or NADP as acceptor;GO:0032550	GO:0006796//phosphate-containing compound metabolic process;GO:0002252;GO:0006464//cellular protein modification process
Unigene0009574	5402	6651	0.9848	37.5077	1110	0.9909	5.70768	2296	0.9695	12.3451	Multidrug resistance protein ABC transporter family [Theobroma cacao]	-	GO:0031224//intrinsic component of membrane	GO:0017111//nucleoside-triphosphatase activity;GO:0032550;GO:0015405	GO:0009154//purine ribonucleotide catabolic process;GO:0051234//establishment of localization
Unigene0001104	268	153	0.9888	17.3918	64	0.9776	6.6334	138	0.9776	14.9563	--	-	-	-	-
Unigene0007084	1700	6812	0.9871	122.072	2371	0.9841	38.7413	8064	0.9882	137.778	PREDICTED: cytochrome P450 78A4-like [Solanum lycopersicum]	-	-	GO:0046906//tetrapyrrole binding;GO:0046914//transition metal ion binding;GO:0016709//oxidoreductase activity, acting on paired donors, with incorporation or reduction of molecular oxygen, NAD(P)H as one donor, and incorporation of one atom of oxygen	GO:0040008//regulation of growth;GO:0048367//shoot system development;GO:0035265//organ growth;GO:0048513//organ development
Unigene0023740	1149	1313	0.9896	34.8123	621	0.9913	15.0128	1380	0.9852	34.8849	PREDICTED: auxin-induced protein 22D [Vitis vinifera]	-	GO:0043231//intracellular membrane-bounded organelle	GO:0005515//protein binding	GO:0009755//hormone-mediated signaling pathway;GO:0006351//transcription, DNA-templated
Unigene0002500	902	57	0.9612	1.92512	27	0.9202	0.831474	69	0.9712	2.22188	PREDICTED: SKP1-like protein 4-like [Fragaria vesca subsp. vesca]	ko04141//Protein processing in endoplasmic reticulum;ko04120//Ubiquitin mediated proteolysis;ko04710//Circadian rhythm - mammal	-	-	-
Unigene0012208	1724	701	0.9588	12.3871	236	0.9687	3.80247	679	0.9954	11.4396	Lycopene epsilon cyclase [Gentiana lutea]	ko01100//Metabolic pathways;ko01110//Biosynthesis of secondary metabolites;ko00906//Carotenoid biosynthesis	GO:0009536//plastid	GO:0016491//oxidoreductase activity	GO:0016117//carotenoid biosynthetic process
Unigene0011880	1089	510	0.877	14.2669	88	0.6869	2.24464	361	0.9688	9.62848	--	-	-	-	-
Unigene0013470	1244	419	0.8376	10.2608	60	0.7564	1.33974	274	0.8714	6.39748	PREDICTED: uncharacterized LOC101219200 [Cucumis sativus]	-	-	-	-
Unigene0021632	2436	263	0.9306	3.28902	115	0.913	1.31133	228	0.977	2.71854	PREDICTED: dynamin-related protein 4C-like [Solanum lycopersicum]	-	-	-	-
Unigene0023191	3858	4441	0.9733	35.0677	1830	0.9834	13.1759	6316	0.9894	47.5509	hexose transporter [Nicotiana tabacum]	-	-	-	-
Unigene0009893	1243	618	0.9783	15.1463	305	0.8914	6.81585	1187	0.9308	27.7369	PREDICTED: heparan-alpha-glucosaminide N-acetyltransferase-like [Fragaria vesca subsp. vesca]	-	-	-	-
Unigene0030565	650	24	0.9985	1.12483	3	0.5338	0.128203	33	0.9015	1.47462	hypothetical protein [Beta vulgaris subsp. vulgaris]	-	-	-	-
Unigene0003893	1784	199	0.9978	3.39818	28	0.852	0.435968	73	0.9204	1.18852	Tetratricopeptide repeat-like superfamily protein isoform 1 [Theobroma cacao]	-	-	-	-
Unigene0018454	1935	598	0.9881	9.41475	155	0.9261	2.22506	317	0.939	4.75836	PREDICTED: histone-lysine N-methyltransferase NSD3-like isoform X1 [Cicer arietinum]	-	-	-	-
Unigene0024055	897	172	0.9911	5.8415	73	0.9342	2.26059	151	0.9487	4.88949	PREDICTED: GDSL esterase/lipase At1g28580 [Vitis vinifera]	-	-	-	-
Unigene0010434	706	80	0.9249	3.45202	39	0.653	1.53444	84	0.9533	3.45584	chloroplast terpenoid cyclase [Catharanthus roseus]	-	-	-	-
Unigene0001718	2436	171	0.9996	2.13849	39	0.7816	0.444712	139	0.9392	1.65736	PREDICTED: TPR repeat-containing thioredoxin TTL1-like [Vitis vinifera]	-	-	-	-
Unigene0007794	1958	282	0.9949	4.38758	146	0.9837	2.07124	327	0.9459	4.8508	PREDICTED: pentatricopeptide repeat-containing protein At1g05600-like [Vitis vinifera]	-	-	-	-
Unigene0004938	1163	91	0.9493	2.38369	42	0.8358	1.00314	82	0.9622	2.04792	--	-	-	-	-
Unigene0004458	455	28	0.8374	1.87471	7	0.8022	0.427344	29	0.9297	1.85125	Ribosomal protein L27, component of cytosolic 80S ribosome and 60S large subunit [Ostreococcus lucimarinus CCE9901]	ko03010//Ribosome	GO:0005840//ribosome	-	-
Unigene0015418	1784	349	0.9933	5.95963	117	0.6631	1.82172	336	0.9882	5.47045	PREDICTED: minor allergen Alt a 7 [Vitis vinifera]	-	GO:0016020//membrane	GO:0032553;GO:0003824//catalytic activity	GO:0006351//transcription, DNA-templated
Unigene0006682	538	36	0.961	2.03849	-	-	-	14	0.8978	0.75583	Tetraspanin2 [Theobroma cacao]	-	-	-	-
Unigene0021344	1567	160	0.977	3.11057	70	0.9119	1.24085	151	0.993	2.79889	RNA-binding family protein isoform 1 [Theobroma cacao]	-	GO:0009536//plastid	GO:0036094//small molecule binding;GO:0003676//nucleic acid binding	GO:0016556//mRNA modification
Unigene0045438	951	153	0.9821	4.90117	35	0.9422	1.0223	83	0.9769	2.53499	PREDICTED: malate dehydrogenase, cytoplasmic-like [Cucumis sativus]	ko01100//Metabolic pathways;ko01110//Biosynthesis of secondary metabolites;ko00620//Pyruvate metabolism;ko00710//Carbon fixation in photosynthetic organisms;ko00020//Citrate cycle (TCA cycle);ko00630//Glyoxylate and dicarboxylate metabolism	-	-	-
Unigene0015534	1584	212	0.9994	4.07727	33	0.899	0.578695	104	0.9489	1.90703	B-type cyclin [Catharanthus roseus]	-	GO:0043231//intracellular membrane-bounded organelle	GO:0019900//kinase binding	GO:0016049//cell growth;GO:0010212//response to ionizing radiation;GO:0051726//regulation of cell cycle
Unigene0020885	3901	701	0.9967	5.47433	362	0.9982	2.57765	998	0.9977	7.43076	Nucleoporin NUP188-like protein [Medicago truncatula]	ko03013//RNA transport	-	-	-
Unigene0019641	3338	1505	0.9982	13.7353	191	0.9467	1.58942	774	0.9889	6.73493	myosin heavy chain-like protein [Arabidopsis thaliana]	-	-	-	-
Unigene0017329	3239	368	0.9975	3.46119	129	0.9586	1.10629	466	0.9954	4.17882	transcription factor jumonji domain-containing protein [Arabidopsis thaliana]	-	-	-	-
Unigene0017066	3714	12314	0.9849	101.006	4933	0.9981	36.8944	9620	0.9917	75.2336	PREDICTED: protein CHUP1, chloroplastic-like [Vitis vinifera]	-	-	-	GO:0009658//chloroplast organization
Unigene0011448	1456	5368	0.9959	112.316	883	0.9924	16.8458	3427	0.9959	68.3646	Metal ion binding protein [Medicago truncatula]	-	-	-	-
Unigene0043247	1060	46	0.9877	1.32203	14	0.6972	0.366871	48	0.9377	1.31527	contains similarity to reverse trancriptase , related [Medicago truncatula]	-	-	-	-
Unigene0017484	1642	187	0.9659	3.46942	70	0.986	1.18418	136	0.9732	2.40572	PREDICTED: DNA-binding protein BIN4-like isoform X1 [Cicer arietinum]	-	-	GO:0003677//DNA binding	GO:0030154//cell differentiation;GO:0008544//epidermis development;GO:0016043//cellular component organization
Unigene0010096	1363	455	0.9824	10.1696	138	0.9479	2.81238	331	0.9398	7.0536	PREDICTED: proteinaceous RNase P 1, chloroplastic/mitochondrial-like [Solanum lycopersicum]	-	-	-	-
Unigene0006056	2966	752	0.9869	7.72388	274	0.9528	2.56608	797	0.9973	7.80487	F21J9.22 [Arabidopsis thaliana]	-	-	-	-
Unigene0004592	1622	110	0.9994	2.066	11	0.6363	0.188379	45	0.9568	0.805824	Carboxyl-terminal proteinase-like protein [Medicago truncatula]	-	-	-	-
Unigene0007199	1640	3648	0.9994	67.7641	108	0.9951	1.82924	3200	0.9976	56.6741	CYP72A57 [Nicotiana tabacum]	-	-	-	-
Unigene0014869	3326	786	0.9681	7.19928	423	0.9486	3.53272	1321	0.9958	11.5361	Os12g0577800 [Oryza sativa Japonica Group]	-	-	-	-
Unigene0016803	1761	2907	0.992	50.2891	304	0.9154	4.79519	946	0.9898	15.6031	NDH-dependent cyclic electron flow 1 isoform 2 [Theobroma cacao]	-	GO:0043234//protein complex;GO:0009534//chloroplast thylakoid	GO:0016740//transferase activity	GO:0009767//photosynthetic electron transport chain
Unigene0045808	927	74	0.959	2.43187	22	0.8501	0.659226	79	0.9072	2.47529	PREDICTED: vacuolar iron transporter 1-like [Solanum lycopersicum]	-	-	-	-
Unigene0002332	644	238	0.9953	11.2585	13	0.8307	0.560723	166	0.9938	7.48688	microtubule-associated protein [Populus tremula x Populus tremuloides]	-	GO:0015630//microtubule cytoskeleton	-	-
Unigene0021559	1681	790	0.9839	14.3169	183	0.9703	3.02395	843	0.9822	14.5659	PREDICTED: serine/threonine-protein kinase CTR1-like [Solanum lycopersicum]	-	-	-	-
Unigene0007515	3107	6487	0.9997	63.605	2783	0.9974	24.8807	9638	0.9981	90.0999	PREDICTED: protochlorophyllide reductase, chloroplastic-like [Solanum lycopersicum]	ko01100//Metabolic pathways;ko01110//Biosynthesis of secondary metabolites;ko00860//Porphyrin and chlorophyll metabolism	-	-	-
Unigene0046950	1811	151	0.979	2.54008	39	0.9475	0.598188	91	0.9812	1.45949	Interactor of constitutive active rops 1 isoform 1 [Theobroma cacao]	-	-	-	-
Unigene0012164	2277	495	0.9565	6.62263	54	0.7567	0.658752	254	0.993	3.24003	PREDICTED: rhamnogalacturonate lyase-like [Solanum lycopersicum]	-	GO:0044437	GO:0003824//catalytic activity;GO:0005488//binding	GO:0044238
Unigene0046010	408	94	0.9926	7.01869	23	0.9387	1.56588	59	0.9828	4.2002	PREDICTED: uncharacterized protein LOC101503314 [Cicer arietinum]	-	-	-	-
Unigene0016015	2871	486	0.9624	5.15694	164	0.9558	1.58673	353	0.9721	3.57125	PREDICTED: protein STRUBBELIG-RECEPTOR FAMILY 3-like [Solanum lycopersicum]	-	-	-	-
Unigene0024000	1917	20933	0.9995	332.658	1162	0.9917	16.8374	25605	0.999	387.955	PREDICTED: indole-3-acetic acid-amido synthetase GH3.17-like [Vitis vinifera]	ko04075//Plant hormone signal transduction	GO:0044424	-	-
Unigene0019746	1901	184	0.9847	2.94866	69	0.9558	1.00823	138	0.9784	2.10851	oxidoreductase [Arabidopsis lyrata subsp. lyrata]	-	-	-	-
Unigene0010444	1494	445	0.99	9.07398	107	0.9438	1.98941	322	0.9639	6.26014	PREDICTED: nuA4 complex subunit EAF3 homolog [Solanum lycopersicum]	-	-	-	-
Unigene0001503	1467	377	0.9782	7.82888	66	0.7689	1.2497	316	0.9625	6.25656	R2R3-MYB transcriptional factor [Gentiana triflora]	-	-	-	-
Unigene0003976	1271	479	0.9638	11.481	102	0.9119	2.22918	352	0.9575	8.04407	PREDICTED: uncharacterized membrane protein At1g06890-like [Cicer arietinum]	-	-	-	-
Unigene0046507	631	857	0.9635	41.3752	293	0.9699	12.8982	579	0.9794	26.6519	PREDICTED: bolA-like protein 1-like [Solanum lycopersicum]	-	GO:0009536//plastid	-	-
Unigene0016303	1668	1797	0.988	32.8202	121	0.8351	2.01503	328	0.8795	5.71158	salicylic acid carboxyl methltransferase [Camellia sinensis]	-	-	-	-
Unigene0021100	1187	398	0.9924	10.2146	71	0.9949	1.66149	145	0.9924	3.5481	PREDICTED: peptidyl-prolyl cis-trans isomerase FKBP20-2, chloroplastic-like [Solanum lycopersicum]	-	-	-	-
Unigene0013761	794	173	0.9962	6.63765	75	0.9723	2.62381	195	0.9861	7.13334	--	-	-	-	-
Unigene0011352	2844	1799	0.9993	19.2704	661	0.9388	6.45599	1832	0.956	18.71	PREDICTED: translation factor GUF1 homolog, chloroplastic [Vitis vinifera]	-	GO:0009536//plastid;GO:0019866//organelle inner membrane;GO:0044429//mitochondrial part	GO:0032550;GO:0017111//nucleoside-triphosphatase activity;GO:0043021//ribonucleoprotein complex binding;GO:0008135//translation factor activity, nucleic acid binding	GO:0006412//translation;GO:0009154//purine ribonucleotide catabolic process
Unigene0020889	3382	337	0.9962	3.0356	104	0.869	0.854183	361	0.9743	3.10036	PREDICTED: protein FAM179B-like [Vitis vinifera]	-	-	-	-
Unigene0011118	1321	160	0.9833	3.68982	65	0.9023	1.36679	145	0.9712	3.18819	PREDICTED: tRNA-specific adenosine deaminase 1-like [Solanum lycopersicum]	-	-	GO:0016814//hydrolase activity, acting on carbon-nitrogen (but not peptide) bonds, in cyclic amidines;GO:0003676//nucleic acid binding	GO:0010467//gene expression
Unigene0029454	1719	426	0.9948	7.54957	132	0.925	2.13299	397	0.9634	6.708	homeodomain protein ARBORKNOX1 [Populus tremula x Populus alba]	-	GO:0043231//intracellular membrane-bounded organelle	GO:0003677//DNA binding;GO:0001071//nucleic acid binding transcription factor activity	GO:0006351//transcription, DNA-templated
Unigene0009815	1247	500	0.9992	12.215	191	0.9992	4.25459	426	0.98	9.92252	Cytokinin oxidase [Theobroma cacao]	ko00908//Zeatin biosynthesis	-	-	-
Unigene0013842	1682	431	0.9667	7.8062	201	0.9667	3.31941	421	0.9477	7.27001	RNA-binding protein [Medicago truncatula]	-	-	-	-
Unigene0019588	966	1498	0.9959	47.2415	624	0.9689	17.9431	1473	0.999	44.2899	PREDICTED: short-chain dehydrogenase TIC 32, chloroplastic-like [Solanum lycopersicum]	-	GO:0009526//plastid envelope;GO:0016020//membrane	GO:0016628//oxidoreductase activity, acting on the CH-CH group of donors, NAD or NADP as acceptor	-
Unigene0015660	453	65	0.8918	4.37123	10	0.6843	0.613187	52	0.872	3.33414	PREDICTED: homeobox-leucine zipper protein HAT14-like [Vitis vinifera]	-	-	-	-
Unigene0002267	941	251	0.9203	8.12592	63	0.8916	1.8597	428	0.9894	13.2109	PREDICTED: probable DNA double-strand break repair Rad50 ATPase-like [Cicer arietinum]	-	-	-	-
Unigene0019039	663	144	0.9789	6.61664	8	0.8431	0.335172	161	0.9925	7.05328	adenylate isopentenyltransferase [Ipomoea nil]	ko01100//Metabolic pathways;ko01110//Biosynthesis of secondary metabolites;ko00908//Zeatin biosynthesis	-	-	-
Unigene0009867	257	16	0.7393	1.8966	-	-	-	16	0.6654	1.80828	--	-	-	-	-
Unigene0011956	607	400	0.8699	20.0752	195	0.827	8.92354	1448	0.8715	69.2881	--	-	-	-	-
Unigene0000800	1239	947	0.9669	23.2845	359	0.8555	8.04849	735	0.937	17.2304	PREDICTED: photosystem II reaction center PSB28 protein, chloroplastic-like [Solanum lycopersicum]	ko01100//Metabolic pathways;ko00195//Photosynthesis	-	-	-
Unigene0020246	1609	508	0.9807	9.61825	92	0.9422	1.58827	395	0.9969	7.13049	F2E2.13 [Arabidopsis thaliana]	-	-	-	-
Unigene0004564	1109	43	0.9829	1.18121	13	0.6357	0.325614	74	0.9558	1.93811	PREDICTED: probable S-acyltransferase At5g41060-like [Vitis vinifera]	-	-	GO:0016740//transferase activity	-
Unigene0030606	1063	50	0.9276	1.43293	12	0.7253	0.313573	38	0.8928	1.03831	PREDICTED: protein IQ-DOMAIN 14-like [Glycine max]	-	-	-	-
Unigene0006149	563	16	0.8739	0.865765	-	-	-	39	0.984	2.01203	--	-	-	-	-
Unigene0004347	735	33	0.985	1.36778	3	0.3769	0.113377	48	0.9986	1.89685	PREDICTED: armadillo repeat-containing kinesin-like protein 1-like [Solanum lycopersicum]	-	GO:0005875//microtubule associated complex	GO:0032550;GO:0003774//motor activity;GO:0015631//tubulin binding	GO:0007017//microtubule-based process;GO:0022622//root system development
Unigene0012699	837	295	0.9606	10.7371	158	0.9654	5.24352	882	0.994	30.6071	Heat shock transcription factor A2 isoform 1 [Theobroma cacao]	-	GO:0043231//intracellular membrane-bounded organelle	GO:0001071//nucleic acid binding transcription factor activity;GO:0003677//DNA binding	GO:0009642//response to light intensity;GO:0001666//response to hypoxia;GO:0000302//response to reactive oxygen species;GO:0009408//response to heat;GO:0010243//response to organonitrogen compound;GO:0006986//response to unfolded protein;GO:0006351//transcription, DNA-templated
Unigene0007381	1681	1999	0.997	36.2271	988	0.9935	16.326	4206	0.997	72.6742	PREDICTED: uncharacterized LOC101208268 [Cucumis sativus]	-	-	-	-
Unigene0010656	2174	92	0.937	1.28919	16	0.6371	0.204433	147	0.9991	1.96398	PREDICTED: beta-fructofuranosidase, insoluble isoenzyme CWINV1-like isoform 1 [Vitis vinifera]	ko01100//Metabolic pathways;ko00500//Starch and sucrose metabolism;ko00052//Galactose metabolism	-	-	-
Unigene0001390	1228	121	0.9935	3.00176	31	0.9072	0.70122	80	0.8941	1.89221	PREDICTED: BTB/POZ domain-containing protein At3g56230-like [Solanum lycopersicum]	-	-	-	-
Unigene0012852	597	171	0.9765	8.7259	38	0.9564	1.76807	88	0.9849	4.28141	--	-	-	-	-
Unigene0014493	791	370	0.9962	14.25	6	0.5133	0.210701	67	0.9861	2.46024	amino acid transporter [Populus trichocarpa]	-	-	-	-
Unigene0002432	311	63	0.9968	6.17119	17	0.8328	1.51838	92	0.8521	8.59223	--	-	-	-	-
Unigene0017600	2856	2239	0.9961	23.8828	160	0.9226	1.55616	1568	0.9793	15.9465	PREDICTED: potassium channel SKOR-like [Solanum lycopersicum]	-	GO:0043231//intracellular membrane-bounded organelle;GO:0031224//intrinsic component of membrane	GO:0005249//voltage-gated potassium channel activity;GO:0016787//hydrolase activity	GO:0001101//response to acid;GO:0034220//ion transmembrane transport;GO:0030001//metal ion transport;GO:0006950//response to stress
Unigene0013623	1888	5279	0.9984	85.1801	2849	0.9995	41.9162	7158	0.9995	110.121	PREDICTED: nucleolar GTP-binding protein 2-like [Glycine max]	ko03008//Ribosome biogenesis in eukaryotes	-	-	-
Unigene0044855	1905	1449	0.9795	23.1719	739	0.9843	10.7756	1567	0.9827	23.892	PREDICTED: laccase-3-like [Solanum lycopersicum]	-	GO:0005576//extracellular region	GO:0046914//transition metal ion binding;GO:0016682//oxidoreductase activity, acting on diphenols and related substances as donors, oxygen as acceptor	GO:0009808//lignin metabolic process;GO:0010038//response to metal ion
Unigene0018965	649	75553	0.9877	3546.46	35921	0.9861	1537.43	87272	0.9877	3905.79	dehydrin 13 [Oryza sativa Indica Group]	-	-	-	-
Unigene0017639	1331	198	0.9857	4.53185	98	0.9376	2.04522	318	0.9857	6.93949	PREDICTED: probable leucine-rich repeat receptor-like protein kinase At5g49770-like [Solanum lycopersicum]	-	GO:0031224//intrinsic component of membrane	GO:0032550;GO:0016628//oxidoreductase activity, acting on the CH-CH group of donors, NAD or NADP as acceptor;GO:0004702//receptor signaling protein serine/threonine kinase activity	GO:0035556//intracellular signal transduction;GO:0032147//activation of protein kinase activity
Unigene0024345	4244	3772	0.996	27.076	276	0.8725	1.80645	3256	0.9979	22.2837	PREDICTED: probable disease resistance protein At4g27220-like [Vitis vinifera]	-	-	-	-
Unigene0035362	892	1844	0.9821	62.9774	327	0.9148	10.183	827	0.7691	26.9289	predicted protein [Populus trichocarpa]	-	-	-	-
Unigene0014796	399	56	0.9073	4.27567	21	0.8822	1.46197	55	0.9724	4.00376	--	-	-	-	-
Unigene0012957	1239	292	0.9734	7.1796	111	0.9693	2.48853	245	0.9863	5.74346	Calcium-binding EF-hand family protein isoform 1 [Theobroma cacao]	ko04626//Plant-pathogen interaction	-	GO:0046872//metal ion binding	-
Unigene0012702	2819	501	0.9773	5.41416	221	0.9915	2.17765	452	0.9968	4.65717	PREDICTED: plastid division protein CDP1, chloroplastic-like [Solanum lycopersicum]	-	-	-	GO:0048285
Unigene0020464	1744	219	0.9404	3.82548	19	0.504	0.30262	96	0.914	1.59883	PREDICTED: axoneme-associated protein mst101(2)-like isoform X3 [Setaria italica]	-	-	-	-
Unigene0012259	2509	2650	0.9976	32.1761	785	0.994	8.69081	1795	0.9976	20.7799	Cadmium/zinc-transporting ATPase 3 isoform 1 [Theobroma cacao]	-	GO:0031224//intrinsic component of membrane;GO:0044437;GO:0005911//cell-cell junction	GO:0043169//cation binding;GO:0032550;GO:0016787//hydrolase activity;GO:0046915//transition metal ion transmembrane transporter activity	GO:0010038//response to metal ion;GO:0006829//zinc ion transport;GO:0015691//cadmium ion transport;GO:0072507//divalent inorganic cation homeostasis
Unigene0023643	2390	594	0.9996	7.57142	170	0.9849	1.9758	1253	0.9983	15.2276	PREDICTED: probable LRR receptor-like serine/threonine-protein kinase At3g47570-like [Fragaria vesca subsp. vesca]	-	-	GO:0016301//kinase activity	-
Unigene0014822	2165	382	0.9857	5.37519	177	0.9778	2.27094	519	0.9945	6.96287	ZPT4-4 [Petunia x hybrida]	-	-	-	-
Unigene0009334	1234	98	0.9295	2.41935	27	0.8225	0.607771	147	0.9271	3.46004	PREDICTED: NAC domain-containing protein 7-like [Vitis vinifera]	-	GO:0043231//intracellular membrane-bounded organelle	GO:0003676//nucleic acid binding	GO:0006351//transcription, DNA-templated;GO:0010243//response to organonitrogen compound
Unigene0039754	2003	238	0.986	3.6198	59	0.9336	0.818205	185	0.967	2.68268	Cytochrome P450 [Medicago truncatula]	-	-	-	-
Unigene0009565	2999	1059	0.948	10.7574	501	0.9507	4.64037	1057	0.9727	10.2371	PREDICTED: lariat debranching enzyme [Vitis vinifera]	-	-	GO:0046906//tetrapyrrole binding;GO:0016209//antioxidant activity;GO:0043169//cation binding;GO:0016891//endoribonuclease activity, producing 5'-phosphomonoesters	GO:0007275//multicellular organismal development;GO:0006950//response to stress;GO:0006396//RNA processing
Unigene0014309	1762	1433	0.9909	24.7759	517	0.9869	8.15034	1302	0.9989	21.4627	Acyl-CoA N-acyltransferase isoform 1 [Theobroma cacao]	-	-	-	-
Unigene0007656	621	1590	0.9984	77.9999	83	0.9855	3.7126	530	0.9807	24.7892	Phloem specific protein [Medicago truncatula]	-	-	-	-
Unigene0022526	1143	176	0.9991	4.69089	3	0.3281	0.0729065	169	0.9974	4.29456	UDP-glucosyl transferase 85A2 [Theobroma cacao]	-	-	GO:0035251//UDP-glucosyltransferase activity	-
Unigene0016177	978	940	0.998	29.2804	312	0.9724	8.86149	628	0.9959	18.6509	PREDICTED: probable plastid-lipid-associated protein 4, chloroplastic-like isoform X1 [Cicer arietinum]	-	-	-	-
Unigene0021970	1597	854	0.9987	16.2908	119	0.9011	2.06982	1420	0.9606	25.8263	PREDICTED: uncharacterized protein LOC100242238 [Vitis vinifera]	-	-	-	-
Unigene0041209	3322	2288	0.9302	20.9819	875	0.8925	7.31644	1811	0.9482	15.8342	Plastid movement impaired1 [Theobroma cacao]	-	GO:0016020//membrane	-	GO:0009658//chloroplast organization
Unigene0001153	2425	267	0.981	3.35419	42	0.779	0.481093	247	0.9781	2.95845	P-loop containing nucleoside triphosphate hydrolases superfamily protein isoform 1 [Theobroma cacao]	-	-	-	-
Unigene0010332	1350	147	0.8874	3.3172	58	0.6163	1.1934	121	0.8319	2.60334	Os03g0307000 [Oryza sativa Japonica Group]	-	-	-	-
Unigene0003637	797	73	0.995	2.79031	35	0.9561	1.21983	71	0.9435	2.58749	--	-	-	-	-
Unigene0012370	3141	5650	0.9981	54.7986	1722	0.9583	15.2285	4617	0.9965	42.6944	PREDICTED: probable inactive receptor kinase At5g58300-like [Glycine max]	-	GO:0030312;GO:0031224//intrinsic component of membrane	GO:0032550;GO:0004672//protein kinase activity;GO:0016491//oxidoreductase activity	GO:0006464//cellular protein modification process;GO:0006796//phosphate-containing compound metabolic process;GO:0045927//positive regulation of growth
Unigene0018749	381	259	0.9895	20.7092	111	0.9843	8.09262	316	0.9921	24.0902	Histone H3 [Medicago truncatula]	-	-	-	-
Unigene0009264	364	1909	0.9973	159.769	206	0.9753	15.7202	1141	0.9808	91.0464	--	-	-	-	-
Unigene0014940	584	133	0.9983	6.93789	47	0.9863	2.23551	129	0.9966	6.41587	plastidic hexokinase [Solanum lycopersicum]	ko01100//Metabolic pathways;ko01110//Biosynthesis of secondary metabolites;ko00010//Glycolysis / Gluconeogenesis;ko00500//Starch and sucrose metabolism;ko00520//Amino sugar and nucleotide sugar metabolism;ko00051//Fructose and mannose metabolism;ko00052//Galactose metabolism	GO:0009536//plastid	GO:0004396//hexokinase activity;GO:0032550	GO:0016310//phosphorylation;GO:0044238;GO:0006091//generation of precursor metabolites and energy
Unigene0008975	4337	1941	0.9765	13.634	620	0.8792	3.97094	4296	0.9723	28.7709	PREDICTED: treacle protein-like [Setaria italica]	-	-	-	-
Unigene0004980	1146	93	0.9747	2.47222	13	0.6344	0.315101	67	0.9564	1.69812	PREDICTED: laccase-2-like [Solanum lycopersicum]	-	GO:0005576//extracellular region	GO:0046914//transition metal ion binding;GO:0016682//oxidoreductase activity, acting on diphenols and related substances as donors, oxygen as acceptor	GO:0009699//phenylpropanoid biosynthetic process;GO:0009808//lignin metabolic process
Unigene0015060	3681	3200	0.9986	26.4833	1568	0.988	11.8324	4375	0.9951	34.5216	PREDICTED: ABC transporter B family member 28-like [Vitis vinifera]	-	-	-	-
Unigene0013895	837	400	0.9761	14.5587	90	0.8865	2.98681	292	0.9809	10.133	PREDICTED: trigger factor-like [Solanum lycopersicum]	-	-	-	-
Unigene0002157	523	387	0.8929	22.5423	79	0.8719	4.19582	259	0.8451	14.3839	peroxiredoxin Q [Arabidopsis thaliana]	-	GO:0031976	GO:0016705//oxidoreductase activity, acting on paired donors, with incorporation or reduction of molecular oxygen;GO:0016209//antioxidant activity	-
Unigene0008028	1295	10396	0.9598	244.56	2065	0.9382	44.2937	6124	0.9452	137.355	hydroxypyruvate reductase [Solenostemon scutellarioides]	-	-	GO:0000166//nucleotide binding;GO:0016616//oxidoreductase activity, acting on the CH-OH group of donors, NAD or NADP as acceptor	-
Unigene0014618	510	31	0.8824	1.85174	2	0.4647	0.108931	28	0.9569	1.59465	senescence-inducible chloroplast stay-green protein 1 [Solanum lycopersicum]	-	-	-	-
Unigene0022361	699	92	0.99	4.00958	28	0.9528	1.11268	63	0.9671	2.61783	--	-	-	-	-
Unigene0022766	3076	409	0.9711	4.05066	106	0.9402	0.957218	732	0.9922	6.91199	Ribonuclease P protein subunit P38-related isoform 2 [Theobroma cacao]	-	-	-	-
Unigene0004023	1331	3823	0.9662	87.5014	765	0.9617	15.9652	1972	0.8986	43.0336	PREDICTED: 50S ribosomal protein L28, chloroplastic-like [Solanum lycopersicum]	-	-	-	-
Unigene0019646	2606	313	0.9789	3.65897	156	0.9651	1.66281	334	0.9424	3.72264	PREDICTED: protein NLP7-like [Solanum lycopersicum]	-	-	GO:0005488//binding	GO:0044260;GO:0090304
Unigene0018372	3454	1401	0.9913	12.3568	337	0.943	2.71018	989	0.9852	8.31673	trehalose-6-phosphate synthase [Petunia x hybrida]	-	-	GO:0035251//UDP-glucosyltransferase activity;GO:0019203//carbohydrate phosphatase activity	GO:0009756//carbohydrate mediated signaling;GO:0005991//trehalose metabolic process;GO:0006796//phosphate-containing compound metabolic process;GO:0007275//multicellular organismal development;GO:0003006//developmental process involved in reproduction;GO:0042546//cell wall biogenesis
Unigene0016653	1444	301	0.9972	6.35021	126	0.9896	2.42379	369	0.9972	7.42229	PREDICTED: branched-chain-amino-acid aminotransferase-like protein 2-like [Solanum lycopersicum]	-	-	GO:0016769//transferase activity, transferring nitrogenous groups	-
Unigene0022071	1814	138	0.9956	2.31756	62	0.9471	0.949392	120	0.9906	1.92142	serine protease [Coffea arabica]	-	-	GO:0016491//oxidoreductase activity;GO:0070011//peptidase activity, acting on L-amino acid peptides	GO:0008152//metabolic process
Unigene0018376	4464	8737	0.9998	59.6248	2363	0.9991	14.7038	7995	0.9998	52.0203	P-loop nucleoside triphosphate hydrolases superfamily protein with CH (Calponin ) domain isoform 2 [Theobroma cacao]	-	GO:0005875//microtubule associated complex	GO:0015631//tubulin binding;GO:0003774//motor activity;GO:0032550	GO:0006950//response to stress;GO:0007017//microtubule-based process
Unigene0020574	360	112	0.9583	9.47773	28	0.8778	2.16046	286	0.9694	23.075	--	-	-	-	-
Unigene0012254	574	98	0.8815	5.20119	24	0.9669	1.16142	218	0.9582	11.0312	PREDICTED: uncharacterized LOC101207103 [Cucumis sativus]	-	-	-	-
Unigene0021737	2699	895	0.9996	10.102	447	0.9989	4.6004	1078	0.9974	11.601	PREDICTED: DNA ligase 1-like [Solanum lycopersicum]	ko03420//Nucleotide excision repair;ko03030//DNA replication;ko03410//Base excision repair;ko03430//Mismatch repair	-	-	-
Unigene0047540	1771	49	0.9379	0.842881	16	0.6663	0.250953	45	0.9842	0.738028	PREDICTED: regulator of telomere elongation helicase 1-like [Solanum lycopersicum]	-	GO:0043231//intracellular membrane-bounded organelle	GO:0032550;GO:0003676//nucleic acid binding;GO:0042623//ATPase activity, coupled;GO:0003678//DNA helicase activity	GO:0009154//purine ribonucleotide catabolic process;GO:0032392//DNA geometric change
Unigene0009805	1272	516	0.9371	12.3581	256	0.8451	5.59042	600	0.978	13.7007	ubiquinol-cytochrome C reductase complex 14 kDa protein [Jatropha curcas]	ko01100//Metabolic pathways;ko00190//Oxidative phosphorylation	-	-	-
Unigene0022813	1638	160	0.6459	2.97574	72	0.547	1.22098	483	0.9872	8.56469	PREDICTED: apyrase-like [Solanum lycopersicum]	ko00230//Purine metabolism;ko00240//Pyrimidine metabolism	-	-	-
Unigene0024467	817	147	0.9963	5.4813	42	0.8066	1.42797	141	0.94	5.01275	hydroxyproline-rich glycoprotein family protein [Arabidopsis thaliana]	-	-	-	-
Unigene0016590	1244	50	0.9839	1.22444	15	0.832	0.334936	81	0.9895	1.89123	Os09g0514500 [Oryza sativa Japonica Group]	-	-	-	-
Unigene0020571	713	486	0.9986	20.7652	140	0.9958	5.45418	937	0.9467	38.1706	PREDICTED: homeobox-leucine zipper protein ATHB-52 [Vitis vinifera]	-	-	-	-
Unigene0025996	426	27	0.8638	1.93082	2	0.4155	0.13041	34	0.9437	2.31818	--	-	-	-	-
Unigene0030843	1455	88	0.923	1.8425	10	0.446	0.19091	36	0.9986	0.718651	PREDICTED: omega-hydroxypalmitate O-feruloyl transferase [Vitis vinifera]	-	GO:0009536//plastid	GO:0016746//transferase activity, transferring acyl groups	-
Unigene0016341	1097	875	0.9973	24.2991	21	0.6545	0.531746	138	0.9754	3.65385	PREDICTED: bidirectional sugar transporter SWEET1-like [Solanum lycopersicum]	-	GO:0043231//intracellular membrane-bounded organelle;GO:0016021//integral component of membrane	GO:0015144//carbohydrate transmembrane transporter activity	GO:0008643//carbohydrate transport
Unigene0006475	946	313	0.981	10.0796	96	0.9662	2.81885	1282	0.9831	39.3619	PREDICTED: probable aquaporin NIP-type-like [Solanum lycopersicum]	-	-	-	-
Unigene0006772	400	313	0.965	23.8382	14	0.93	0.972208	115	0.975	8.35058	Rpp4 candidate R5 [Glycine max]	-	-	-	-
Unigene0023677	1408	327	0.956	7.07512	115	0.9957	2.26875	240	0.9908	4.95093	RNA-binding S4 domain-containing protein [Theobroma cacao]	-	GO:0009536//plastid	GO:0003676//nucleic acid binding	-
Unigene0021130	2099	374	0.9933	5.4281	203	0.99	2.68643	398	0.9895	5.50743	PREDICTED: pentatricopeptide repeat-containing protein At3g53170-like [Vitis vinifera]	-	-	-	-
Unigene0000096	1444	61	0.9591	1.28692	18	0.6191	0.346255	143	0.9751	2.87639	PREDICTED: root phototropism protein 3-like [Solanum lycopersicum]	-	-	-	-
Unigene0023237	2378	2628	0.9786	33.6668	1028	0.8978	12.008	2477	0.9962	30.2547	PREDICTED: anthocyanidin reductase-like [Vitis vinifera]	-	-	-	-
Unigene0019634	2315	562	0.9983	7.39561	285	0.987	3.41968	799	0.9983	10.0248	ADA2 2A isoform 3 [Theobroma cacao]	-	GO:0043231//intracellular membrane-bounded organelle	GO:0003676//nucleic acid binding;GO:0046914//transition metal ion binding	GO:0050896//response to stimulus
Unigene0002237	298	16	0.9228	1.63566	-	-	-	166	0.9899	16.1797	--	-	-	-	-
Unigene0001584	1280	88	0.9633	2.09441	24	0.7359	0.520826	55	0.9516	1.24805	PREDICTED: subtilisin-like protease-like [Solanum lycopersicum]	-	-	-	-
Unigene0020137	1720	647	0.9988	11.4595	222	0.8326	3.58522	583	0.9349	9.84507	PREDICTED: probable plastid-lipid-associated protein 12, chloroplastic [Vitis vinifera]	-	-	-	-
Unigene0003054	1464	2867	0.9863	59.6589	1326	0.9973	25.159	2661	0.9966	52.7937	Vacuolar iron transporter (VIT) family protein [Theobroma cacao]	-	-	-	-
Unigene0011961	757	844	0.9604	33.9653	443	0.996	16.2555	3786	0.9987	145.266	9-cis-epoxycarotenoid dioxygenase 3 [Coffea canephora]	ko01100//Metabolic pathways;ko01110//Biosynthesis of secondary metabolites;ko00906//Carotenoid biosynthesis	GO:0009534//chloroplast thylakoid	GO:0016491//oxidoreductase activity	GO:0006972//hyperosmotic response;GO:0003006//developmental process involved in reproduction
Unigene0016587	2083	2209	0.9544	32.3069	547	0.8809	7.29439	1701	0.9626	23.7189	PREDICTED: uncharacterized LOC101211881 [Cucumis sativus]	-	-	-	-
Unigene0005914	1536	2212	0.959	43.8715	300	0.9062	5.42527	1733	0.9512	32.7707	PREDICTED: uncharacterized oxidoreductase At1g06690, chloroplastic-like [Solanum lycopersicum]	-	GO:0009526//plastid envelope;GO:0009534//chloroplast thylakoid	GO:0008106//alcohol dehydrogenase (NADP+) activity	-
Unigene0007284	1526	388	0.8814	7.74579	156	0.9587	2.83963	309	0.9803	5.88143	PREDICTED: general transcription factor IIE subunit 2 [Vitis vinifera]	ko03022//Basal transcription factors	-	-	-
Unigene0019655	1269	154	0.9488	3.69698	32	0.8014	0.700454	159	0.9835	3.63927	PREDICTED: serine/arginine repetitive matrix protein 1-like [Setaria italica]	-	-	-	-
Unigene0003815	1488	144	0.994	2.94814	65	0.9899	1.21339	345	0.9953	6.73434	PREDICTED: leucine-rich repeat receptor protein kinase EXS-like [Solanum lycopersicum]	-	-	-	-
Unigene0001362	2137	76	0.9495	1.08342	35	0.7955	0.454941	71	0.9864	0.965011	PREDICTED: probable L-type lectin-domain containing receptor kinase S.7-like [Vitis vinifera]	-	-	-	-
Unigene0016597	538	433	0.9944	24.5185	29	0.8773	1.49729	193	0.9963	10.4197	ATP-dependent Clp protease ATP-binding subunit clpL [Medicago truncatula]	-	-	-	-
Unigene0005009	676	47	0.9778	2.11807	11	0.8698	0.451999	57	0.9778	2.4491	MLP-like protein 328 [Arabidopsis thaliana]	-	GO:0044444//cytoplasmic part	GO:0046914//transition metal ion binding	GO:0006950//response to stress;GO:0003006//developmental process involved in reproduction;GO:0014070//response to organic cyclic compound;GO:0010038//response to metal ion
Unigene0023001	1118	5749	0.9812	156.653	440	0.9723	10.9321	4254	0.9884	110.518	PREDICTED: short-chain dehydrogenase reductase 3b-like isoform 2 [Solanum lycopersicum]	-	-	GO:0016491//oxidoreductase activity	GO:0008152//metabolic process
Unigene0021138	335	56	0.8776	5.09251	22	0.8448	1.82419	81	0.8955	7.02294	--	-	-	-	-
Unigene0010023	1620	222	0.9969	4.17471	107	0.8086	1.83468	214	0.9889	3.83687	F12M16.25 [Arabidopsis thaliana]	-	-	-	-
Unigene0040534	469	210	0.919	13.6406	106	0.8699	6.27804	208	0.9318	12.8816	PREDICTED: uncharacterized protein LOC101260297 [Solanum lycopersicum]	-	-	-	-
Unigene0017028	752	481	0.9987	19.4857	36	0.7314	1.32977	100	0.8949	3.86243	PREDICTED: kirola-like [Fragaria vesca subsp. vesca]	-	-	-	-
Unigene0009816	1304	70	0.9271	1.63534	8	0.4294	0.170413	94	0.9578	2.09377	PREDICTED: probable actin-related protein 2/3 complex subunit 2-like [Solanum lycopersicum]	-	-	-	-
Unigene0019868	764	521	0.9961	20.7746	75	0.9856	2.72684	363	0.9987	13.8004	PREDICTED: protein FAF-like, chloroplastic-like [Fragaria vesca subsp. vesca]	-	-	-	-
Unigene0021588	2090	1666	0.9651	24.2838	554	0.9871	7.363	1826	0.9756	25.3766	PREDICTED: 70 kDa peptidyl-prolyl isomerase [Vitis vinifera]	-	-	-	-
Unigene0011111	2090	838	0.9995	12.2148	198	0.9608	2.63154	472	0.9928	6.55955	ent-kaurene oxidase 2 [Coffea arabica]	ko01100//Metabolic pathways;ko01110//Biosynthesis of secondary metabolites;ko00904//Diterpenoid biosynthesis	GO:0043231//intracellular membrane-bounded organelle	GO:0046906//tetrapyrrole binding;GO:0046914//transition metal ion binding;GO:0016709//oxidoreductase activity, acting on paired donors, with incorporation or reduction of molecular oxygen, NAD(P)H as one donor, and incorporation of one atom of oxygen	GO:0055114//oxidation-reduction process
Unigene0037939	696	3309	0.9986	144.836	296	0.9971	11.8134	3117	0.9986	130.079	PREDICTED: MLP-like protein 423-like [Fragaria vesca subsp. vesca]	-	-	-	-
Unigene0003668	206	88	0.9951	13.0138	34	0.9854	4.58462	73	0.9806	10.2928	PREDICTED: beta-glucosidase 18-like [Solanum lycopersicum]	ko01100//Metabolic pathways;ko01110//Biosynthesis of secondary metabolites;ko00500//Starch and sucrose metabolism;ko00940//Phenylpropanoid biosynthesis;ko00460//Cyanoamino acid metabolism	-	GO:0008422//beta-glucosidase activity	GO:0044238;GO:0009699//phenylpropanoid biosynthetic process
Unigene0012453	1461	1580	0.9952	32.9455	598	0.9261	11.3695	4244	0.9945	84.3731	myo-inositol-1-phosphate synthase [Cerastium arcticum]	ko01100//Metabolic pathways;ko01110//Biosynthesis of secondary metabolites;ko00562//Inositol phosphate metabolism	-	GO:0016872//intramolecular lyase activity	GO:0009642//response to light intensity;GO:0009620//response to fungus;GO:0000302//response to reactive oxygen species;GO:0006020//inositol metabolic process;GO:0009617//response to bacterium;GO:0006658//phosphatidylserine metabolic process;GO:0002252;GO:0007275//multicellular organismal development;GO:0003006//developmental process involved in reproduction;GO:0032958//inositol phosphate biosynth…
Unigene0009270	788	202	0.9911	7.80933	43	0.8338	1.51577	123	0.9378	4.53375	At2g01755 [Arabidopsis thaliana]	-	GO:0070469//respiratory chain;GO:0030964;GO:0009536//plastid;GO:0031966//mitochondrial membrane	GO:0016651//oxidoreductase activity, acting on NAD(P)H	GO:0055114//oxidation-reduction process
Unigene0000062	1109	115	0.991	3.15904	13	0.6285	0.325614	68	0.9811	1.78097	PREDICTED: agamous-like MADS-box protein AGL80-like [Cucumis sativus]	-	-	-	-
Unigene0028227	452	70	0.9912	4.71789	7	0.5376	0.430181	58	0.9779	3.72708	--	-	-	-	-
Unigene0004209	562	362	0.9893	19.6228	162	0.9769	8.007	367	0.9947	18.9674	PREDICTED: transcription initiation factor IIF subunit alpha-like [Solanum lycopersicum]	ko03022//Basal transcription factors	GO:0043231//intracellular membrane-bounded organelle;GO:0009521;GO:0031224//intrinsic component of membrane	GO:0008135//translation factor activity, nucleic acid binding;GO:0005515//protein binding	GO:0006412//translation;GO:0006366//transcription from RNA polymerase II promoter
Unigene0016244	360	126	0.9917	10.6624	36	0.8389	2.77774	109	0.95	8.79433	--	-	-	-	-
Unigene0015355	1732	507	0.9082	8.91761	204	0.9902	3.2717	492	0.9885	8.2508	protein silencing defective 5 [Arabidopsis thaliana]	-	-	-	-
Unigene0010334	1478	4393	0.9384	90.5473	1452	0.931	27.2887	3928	0.9411	77.1926	Chloroplast stem-loop binding protein of 41 kDa isoform 1 [Theobroma cacao]	-	-	-	-
Unigene0000539	664	110	0.9202	5.04677	58	0.5678	2.42634	169	0.8946	7.3926	PREDICTED: E3 ubiquitin-protein ligase MARCH2-like [Solanum lycopersicum]	-	-	-	-
Unigene0004392	1909	457	0.9921	7.29288	123	0.9261	1.78974	436	0.9387	6.63375	PREDICTED: probable flavin-containing monooxygenase 1 isoform 1 [Vitis vinifera]	-	-	GO:0004497//monooxygenase activity;GO:0000166//nucleotide binding	-
Unigene0006317	345	45	0.9913	3.97358	-	-	-	15	0.8928	1.26285	--	-	-	-	-
Unigene0011500	2818	1563	0.9815	16.8969	588	0.9603	5.79599	1749	0.956	18.0272	PREDICTED: uncharacterized LOC101219571 [Cucumis sativus]	-	-	-	-
Unigene0003385	1569	210	0.9981	4.07742	51	0.9465	0.902897	123	0.9178	2.27699	PREDICTED: protein Brevis radix-like 4-like [Solanum lycopersicum]	-	-	-	-
Unigene0015459	498	43	0.9217	2.63044	7	0.6747	0.390445	30	0.9618	1.74973	Disease resistance RPP8-like protein [Medicago truncatula]	-	-	-	-
Unigene0001646	1940	42	0.8732	0.659532	17	0.6758	0.24341	149	0.9552	2.23081	terpene synthase 2 [Populus trichocarpa]	-	-	-	-
Unigene0006744	1378	182	0.9325	4.02356	80	0.9942	1.61262	209	0.918	4.4053	autoinhibited H+ ATPase [Populus trichocarpa]	ko00190//Oxidative phosphorylation	GO:0031224//intrinsic component of membrane	GO:0032550;GO:0043169//cation binding;GO:0015662//ATPase activity, coupled to transmembrane movement of ions, phosphorylative mechanism;GO:0008324//cation transmembrane transporter activity	GO:0015992//proton transport;GO:0009152//purine ribonucleotide biosynthetic process;GO:0006970//response to osmotic stress;GO:0009154//purine ribonucleotide catabolic process
Unigene0014154	2211	861	0.9715	11.8632	177	0.9552	2.2237	691	0.9715	9.07753	Os09g0493400 [Oryza sativa Japonica Group]	-	-	-	-
Unigene0001745	848	701	0.9104	25.1832	217	0.862	7.10813	711	0.9965	24.353	predicted protein [Populus trichocarpa]	-	-	-	-
Unigene0005211	542	11	0.9649	0.618275	-	-	-	20	0.7085	1.07179	metallothionein-like protein 1 [Zea mays]	-	-	-	-
Unigene0011555	1314	416	0.9901	9.64465	110	0.9688	2.32535	247	0.9901	5.45984	PREDICTED: epimerase family protein slr1223-like [Solanum lycopersicum]	-	GO:0009526//plastid envelope	GO:0048037//cofactor binding	GO:0009658//chloroplast organization;GO:0008152//metabolic process
Unigene0006709	1630	147	0.9331	2.74738	46	0.8687	0.783901	135	0.9816	2.40561	PREDICTED: RING-H2 finger protein ATL43-like [Vitis vinifera]	-	-	-	-
Unigene0009034	1163	1645	0.9828	43.0898	473	0.9501	11.2972	976	0.9905	24.3752	PREDICTED: zeaxanthin epoxidase, chloroplastic [Vitis vinifera]	-	-	-	-
Unigene0021683	4523	37201	0.9996	250.563	14836	0.9998	91.1132	40866	0.9973	262.43	Serine transhydroxymethyltransferase 1 isoform 1 [Theobroma cacao]	ko01100//Metabolic pathways;ko01110//Biosynthesis of secondary metabolites;ko00630//Glyoxylate and dicarboxylate metabolism;ko00260//Glycine, serine and threonine metabolism;ko00460//Cyanoamino acid metabolism;ko00670//One carbon pool by folate	-	-	-
Unigene0010588	3013	1461	0.9781	14.772	619	0.9695	5.70667	1311	0.9691	12.6381	LETM1 and EF-hand domain-containing protein 1 isoform 1 [Theobroma cacao]	-	-	-	-
Unigene0000747	853	41	0.9848	1.46428	12	0.8183	0.390772	42	0.7749	1.43014	PREDICTED: LOB domain-containing protein 18 [Vitis vinifera]	-	-	-	-
Unigene0024014	1802	1354	0.9573	22.8904	219	0.8296	3.37583	1044	0.9245	16.8277	PREDICTED: cytochrome P450 71A2-like [Solanum lycopersicum]	-	GO:0043231//intracellular membrane-bounded organelle;GO:0044444//cytoplasmic part	GO:0046872//metal ion binding;GO:0016709//oxidoreductase activity, acting on paired donors, with incorporation or reduction of molecular oxygen, NAD(P)H as one donor, and incorporation of one atom of oxygen	-
Unigene0003532	632	81	0.9051	3.90442	6	0.3845	0.263709	160	0.9699	7.35329	--	-	-	-	-
Unigene0016654	711	231	0.9733	9.89762	49	0.6948	1.91433	178	0.7848	7.27158	aminotransferase class IV family protein [Arabidopsis lyrata subsp. lyrata]	-	-	GO:0004084//branched-chain-amino-acid transaminase activity	-
Unigene0027977	582	164	0.9983	8.58439	-	-	-	12	0.7509	0.598876	peru 2 [Solanum peruvianum]	-	-	-	-
Unigene0008675	1305	614	0.9464	14.3333	116	0.9418	2.4691	1073	0.9379	23.8818	low-temperature-induced cysteine proteinase precursor [Solanum lycopersicum]	-	-	-	-
Unigene0013346	1384	316	0.9913	6.95568	75	0.8808	1.50528	237	0.9494	4.97383	D6-type cyclin isoform 1 [Theobroma cacao]	-	-	-	-
Unigene0007157	457	20	0.9694	1.33322	2	0.4158	0.121564	24	0.8993	1.52536	PREDICTED: DNA repair and recombination protein RAD54-like [Solanum lycopersicum]	ko03440//Homologous recombination	GO:0043231//intracellular membrane-bounded organelle	GO:0017111//nucleoside-triphosphatase activity;GO:0032550;GO:0003676//nucleic acid binding	GO:0000278//mitotic cell cycle;GO:0010212//response to ionizing radiation;GO:0000724//double-strand break repair via homologous recombination
Unigene0024328	1780	1590	0.9978	27.2123	742	0.9989	11.5791	1874	0.9921	30.5793	PREDICTED: acetyl-coenzyme A carboxylase carboxyl transferase subunit alpha, chloroplastic-like isoform 1 [Solanum lycopersicum]	ko01100//Metabolic pathways;ko01110//Biosynthesis of secondary metabolites;ko00620//Pyruvate metabolism;ko00640//Propanoate metabolism;ko00061//Fatty acid biosynthesis	-	-	-
Unigene0001148	1330	77	0.9835	1.76371	15	0.7842	0.313279	233	0.9865	5.08842	PREDICTED: laccase-17 [Vitis vinifera]	-	-	-	-
Unigene0018401	4650	917	0.9882	6.00765	338	0.989	2.01909	1195	0.9974	7.46438	Erythroid differentiation-related factor 1 [Theobroma cacao]	-	-	-	-
Unigene0006636	1637	69	0.9859	1.28407	13	0.5388	0.22059	65	0.9792	1.1533	PREDICTED: probable LRR receptor-like serine/threonine-protein kinase At5g45840-like [Solanum lycopersicum]	-	-	-	-
Unigene0022936	1861	739	0.9463	12.0972	272	0.9205	4.05989	912	0.8769	14.234	PREDICTED: alpha-L-fucosidase 1-like [Vitis vinifera]	ko00511//Other glycan degradation	-	GO:0015928//fucosidase activity	GO:0022610;GO:0019318//hexose metabolic process
Unigene0019216	1810	325	0.9989	5.47008	21	0.7199	0.322279	94	0.9613	1.50844	Nramp1.1 [Psychotria gabriellae]	-	-	-	-
Unigene0015920	3377	1540	0.9929	13.8924	424	0.9876	3.48759	1470	0.9988	12.6434	Rho GTPase activating protein REN1 [Arabidopsis thaliana]	-	-	-	-
Unigene0009517	784	251	0.9974	9.75318	88	0.9082	3.11787	194	0.9439	7.18728	PREDICTED: DNA repair and recombination protein RAD26-like [Solanum lycopersicum]	ko03420//Nucleotide excision repair	GO:0043231//intracellular membrane-bounded organelle	GO:0017111//nucleoside-triphosphatase activity;GO:0032550;GO:0003676//nucleic acid binding	GO:0006259//DNA metabolic process;GO:0010212//response to ionizing radiation
Unigene0023164	2029	451	0.7669	6.77147	165	0.9142	2.25888	697	0.9749	9.97767	Lateral organ boundaries domain family protein [Theobroma cacao]	-	-	-	-
Unigene0003864	2080	129	0.9803	1.88936	20	0.6514	0.26709	132	0.9466	1.84327	P-loop containing nucleoside triphosphate hydrolases superfamily protein isoform 1 [Theobroma cacao]	-	-	-	-
Unigene0023313	1738	830	0.9712	14.5485	261	0.973	4.1714	688	0.9827	11.4979	PREDICTED: glycogen phosphorylase 1-like [Solanum lycopersicum]	ko00500//Starch and sucrose metabolism	-	-	-
Unigene0042735	522	17	0.9215	0.992126	-	-	-	32	0.9042	1.78057	unknown [Picea sitchensis]	-	-	-	-
Unigene0021399	1832	591	0.9918	9.82767	251	0.9378	3.80574	503	0.9782	7.97482	PREDICTED: peptidyl-prolyl cis-trans isomerase CYP37, chloroplastic-like [Solanum lycopersicum]	-	GO:0044436;GO:0009534//chloroplast thylakoid	GO:0016859//cis-trans isomerase activity	GO:0018208//peptidyl-proline modification
Unigene0002370	2879	261	0.9889	2.76177	43	0.7176	0.414876	275	0.968	2.7744	PREDICTED: uncharacterized LOC101207144 [Cucumis sativus]	-	-	-	GO:0016458//gene silencing;GO:0044260;GO:0090304
Unigene0009746	1796	469	0.9911	7.95527	58	0.9404	0.897042	121	0.971	1.95685	PREDICTED: WD repeat-containing protein 76-like [Solanum lycopersicum]	-	-	-	-
Unigene0002307	778	105	0.9627	4.11148	31	0.9139	1.10681	65	0.9614	2.42668	Multidrug resistance protein ABC transporter family protein [Medicago truncatula]	-	-	-	-
Unigene0007099	773	1540	0.9263	60.6918	177	0.7594	6.36041	1067	0.8913	40.0925	--	-	-	-	-
Unigene0023990	700	62	0.9943	2.69825	6	0.3357	0.238092	53	0.9657	2.19916	--	-	-	-	-
Unigene0008981	2304	179	0.9809	2.36679	62	0.7656	0.747481	257	0.9848	3.23988	PREDICTED: probably inactive leucine-rich repeat receptor-like protein kinase At3g28040-like [Solanum lycopersicum]	-	-	-	-
Unigene0018116	754	53	0.9881	2.14138	22	0.8435	0.81048	87	0.996	3.3514	--	-	-	-	-
Unigene0016534	689	235	0.9927	10.3905	85	0.9492	3.42682	319	0.9507	13.4478	expressed protein [Oryza sativa Japonica Group]	-	-	-	-
Unigene0007319	2665	941	0.9992	10.7567	183	0.9944	1.90741	771	0.9854	8.40303	Myosin heavy chain-related protein isoform 2 [Theobroma cacao]	-	-	-	-
Unigene0016315	951	2787	0.9905	89.2781	969	0.9958	28.3031	2868	0.9853	87.5946	Chaperonin-like RbcX protein isoform 1 [Theobroma cacao]	-	-	-	-
Unigene0001394	996	21	0.8133	0.642316	-	-	-	24	0.9538	0.699891	PREDICTED: uncharacterized mitochondrial protein AtMg00310-like [Fragaria vesca subsp. vesca]	-	-	-	-
Unigene0016089	3271	9847	0.9942	91.709	2315	0.9233	19.659	9544	0.9538	84.7478	ThiaminC isoform 4 [Theobroma cacao]	ko01100//Metabolic pathways;ko00730//Thiamine metabolism	-	-	-
Unigene0046621	1862	865	0.9989	14.1522	447	0.9801	6.66836	892	0.9946	13.9144	PREDICTED: CTD small phosphatase-like protein 2-B-like isoform 1 [Solanum lycopersicum]	-	GO:0032993//protein-DNA complex;GO:0043232;GO:0043231//intracellular membrane-bounded organelle	GO:0004722//protein serine/threonine phosphatase activity	GO:0006796//phosphate-containing compound metabolic process;GO:0006464//cellular protein modification process
Unigene0046751	285	48	0.9965	5.1308	20	0.9509	1.94929	65	0.9895	6.62441	--	-	-	-	-
Unigene0003926	1468	569	0.9925	11.808	139	0.9428	2.63015	413	0.9877	8.17152	CND41, chloroplast nucleoid DNA binding protein [Nicotiana tabacum]	-	-	-	-
Unigene0010047	1383	689	0.9906	15.177	312	0.9769	6.26648	634	0.9682	13.3151	Binding isoform 1 [Theobroma cacao]	-	-	-	-
Unigene0019291	3692	346	0.9989	2.85498	139	0.9147	1.04579	400	0.9959	3.14686	PREDICTED: structural maintenance of chromosomes protein 5-like [Solanum lycopersicum]	-	-	-	-
Unigene0010861	2761	1209	0.9978	13.3398	317	0.9478	3.18922	1276	0.9544	13.4234	PREDICTED: heat stress transcription factor A-6b-like [Fragaria vesca subsp. vesca]	-	-	GO:0003677//DNA binding	GO:0044238;GO:0044260
Unigene0018201	2347	490	0.9868	6.36021	180	0.8666	2.13035	362	0.9638	4.47996	PREDICTED: serine/threonine-protein kinase STN7, chloroplastic-like [Cucumis sativus]	-	GO:0009536//plastid	GO:0016301//kinase activity;GO:0032550	GO:0006464//cellular protein modification process
Unigene0019037	613	120	0.9543	5.96361	10	0.8026	0.453138	78	0.9592	3.69584	isopentenyl transferases protein [Chrysanthemum x morifolium]	ko01100//Metabolic pathways;ko01110//Biosynthesis of secondary metabolites;ko00908//Zeatin biosynthesis	-	-	-
Unigene0024051	2248	667	0.9729	9.03895	68	0.9213	0.840241	492	0.9813	6.35693	PREDICTED: tip elongation aberrant protein 1-like [Solanum lycopersicum]	-	-	-	-
Unigene0009796	1049	491	0.9838	14.2592	125	0.897	3.30998	399	0.9695	11.0478	PREDICTED: uncharacterized protein LOC101489159 [Cicer arietinum]	-	-	-	-
Unigene0017719	410	218	0.9976	16.198	76	0.9146	5.14898	207	0.9537	14.6644	PREDICTED: thylakoid lumenal 16.5 kDa protein, chloroplastic isoform 2 [Vitis vinifera]	-	GO:0009579//thylakoid;GO:0044434	-	-
Unigene0013674	1881	1336	0.9947	21.6375	438	0.9942	6.4681	1652	0.9963	25.5094	S1 RNA-binding domain-containing protein [Arabidopsis lyrata subsp. lyrata]	-	-	-	-
Unigene0009102	3044	1396	0.9793	13.9711	667	0.9694	6.08657	1411	0.9747	13.4636	PREDICTED: ABC transporter D family member 2, chloroplastic-like [Vitis vinifera]	-	-	-	-
Unigene0000818	842	48	0.8705	1.73667	16	0.848	0.527836	86	0.8741	2.96664	PREDICTED: transcription factor MYB46 [Vitis vinifera]	-	-	-	-
Unigene0009327	1389	192	0.9798	4.21102	59	0.8287	1.17989	206	0.9791	4.30768	PREDICTED: uncharacterized LOC101203142 [Cucumis sativus]	-	-	-	-
Unigene0014099	2312	8109	0.9732	106.848	1465	0.965	17.6011	5560	0.9753	69.8499	DEK domain-containing chromatin associated protein isoform 2 [Theobroma cacao]	-	-	-	-
Unigene0004607	856	77	0.9147	2.74035	8	0.4708	0.259602	48	0.9825	1.62872	Gb:AAC66597.1 [Theobroma cacao]	-	-	-	-
Unigene0030655	2233	1226	0.9928	16.7259	642	0.9987	7.98615	1404	0.9996	18.2624	PREDICTED: peptidyl-prolyl cis-trans isomerase-like 4-like [Solanum lycopersicum]	-	GO:0043231//intracellular membrane-bounded organelle;GO:0044444//cytoplasmic part	GO:0016859//cis-trans isomerase activity;GO:0046914//transition metal ion binding;GO:0003676//nucleic acid binding;GO:0036094//small molecule binding	GO:0018208//peptidyl-proline modification
Unigene0023208	1257	7205	0.9944	174.617	2415	0.9992	53.367	6338	0.9276	146.452	ST6-40 [Eutrema halophilum]	-	-	-	-
Unigene0000229	1551	117	0.9632	2.29807	8	0.3598	0.143275	46	0.9568	0.861439	PREDICTED: myosin-J heavy chain-like isoform X2 [Setaria italica]	-	-	-	-
Unigene0011338	1404	191	0.995	4.14433	83	0.9466	1.64211	279	0.9922	5.77186	PREDICTED: cyclin-D4-1 [Vitis vinifera]	-	-	-	-
Unigene0034380	907	354	0.9791	11.8901	83	0.9438	2.54192	220	0.968	7.04521	PREDICTED: LOB domain-containing protein 4-like [Solanum lycopersicum]	-	-	-	-
Unigene0020730	936	69	0.9605	2.24575	17	0.8173	0.504504	85	0.8472	2.63768	PREDICTED: probable GMP synthase [glutamine-hydrolyzing]-like [Vitis vinifera]	ko03410//Base excision repair	-	-	-
Unigene0021461	1880	811	0.9957	13.1417	418	0.9835	6.17603	942	0.9798	14.5536	Class III HD-Zip protein 8 isoform 2, partial [Theobroma cacao]	-	GO:0043231//intracellular membrane-bounded organelle	GO:0001071//nucleic acid binding transcription factor activity;GO:0003677//DNA binding	GO:0010065;GO:0009933//meristem structural organization;GO:0010087//phloem or xylem histogenesis;GO:0009725//response to hormone;GO:0030154//cell differentiation;GO:0008283//cell proliferation;GO:0006351//transcription, DNA-templated
Unigene0034265	805	913	0.9602	34.5512	293	0.9578	10.1103	1270	0.9975	45.8233	PREDICTED: snakin-2-like [Solanum lycopersicum]	-	GO:0030312	-	GO:0006950//response to stress
Unigene0002761	1282	35	0.8222	0.831704	11	0.5078	0.238339	40	0.9173	0.906255	OSJNBa0081G05.2 [Oryza sativa Japonica Group]	-	-	GO:0003676//nucleic acid binding;GO:0003824//catalytic activity	GO:0044260;GO:0090304
Unigene0015778	523	119	0.9771	6.93161	53	0.9885	2.81492	158	0.9981	8.77474	PREDICTED: histone-lysine N-methyltransferase SUVR2-like [Vitis vinifera]	-	GO:0043232;GO:0043231//intracellular membrane-bounded organelle	GO:0046914//transition metal ion binding;GO:0016279//protein-lysine N-methyltransferase activity	GO:0016571//histone methylation
Unigene0016032	1537	7314	0.9974	144.967	2531	0.9922	45.7414	7792	0.9993	147.249	PREDICTED: alpha-galactosidase-like [Fragaria vesca subsp. vesca]	ko00561//Glycerolipid metabolism;ko00052//Galactose metabolism;ko00600//Sphingolipid metabolism;ko00603//Glycosphingolipid biosynthesis - globo series	-	-	-
Unigene0008648	2220	924	0.9968	12.6797	322	0.9743	4.02897	916	0.9923	11.9845	Region-like protein isoform 2 [Theobroma cacao]	ko03015//mRNA surveillance pathway	-	-	-
Unigene0035389	308	21	0.9968	2.0771	-	-	-	17	0.9903	1.60316	--	-	-	-	-
Unigene0013263	1286	486	0.9984	11.5129	137	0.9611	2.95918	395	0.9984	8.92144	Os02g0129300 [Oryza sativa Japonica Group]	-	GO:0009536//plastid	-	-
Unigene0013190	2242	918	0.9924	12.4737	318	0.9911	3.93988	860	0.9728	11.1414	--	-	-	-	-
Unigene0010800	2943	657	0.9908	6.80086	319	0.9844	3.01087	963	0.9738	9.50418	PREDICTED: paired amphipathic helix protein Sin3-like 4-like [Vitis vinifera]	-	-	-	-
Unigene0009348	904	43	0.9624	1.44907	-	-	-	25	0.9801	0.803249	myosin heavy chain-like protein [Arabidopsis thaliana]	-	-	-	-
Unigene0023706	887	102	0.9166	3.5032	36	0.646	1.12738	73	0.9786	2.39044	MIF4G domain-containing protein / MA3 domain-containing protein isoform 6 [Theobroma cacao]	-	GO:0044444//cytoplasmic part;GO:0043231//intracellular membrane-bounded organelle	GO:0003676//nucleic acid binding	-
Unigene0024018	2715	1230	0.9993	13.8014	669	0.9945	6.84459	1436	0.9993	15.3625	PREDICTED: DNA polymerase V-like [Vitis vinifera]	-	GO:0044444//cytoplasmic part	GO:0003676//nucleic acid binding;GO:0034061	GO:0006260//DNA replication;GO:0010467//gene expression
Unigene0017655	1677	736	0.9738	13.3701	390	0.9845	6.45985	849	0.9451	14.7046	PREDICTED: cyclin-L1-1-like [Cucumis sativus]	-	GO:0005911//cell-cell junction	GO:0019900//kinase binding	GO:0051726//regulation of cell cycle;GO:0006970//response to osmotic stress;GO:0006351//transcription, DNA-templated
Unigene0041375	1200	136	0.9975	3.4526	22	0.9483	0.509252	100	0.9842	2.42046	PREDICTED: protein IFH1-like isoform X2 [Cicer arietinum]	-	-	-	-
Unigene0002667	1155	89	0.9723	2.34745	25	0.9368	0.601242	64	0.8753	1.60945	Kinase superfamily protein [Theobroma cacao]	-	-	GO:0032550;GO:0004702//receptor signaling protein serine/threonine kinase activity	GO:0035556//intracellular signal transduction;GO:0032147//activation of protein kinase activity
Unigene0003206	219	124	0.9817	17.2491	17	0.9954	2.15623	236	0.9909	31.3002	--	-	-	-	-
Unigene0023998	1556	479	0.9884	9.37809	251	0.9711	4.4808	713	0.9949	13.3094	UDP-Glycosyltransferase superfamily protein [Theobroma cacao]	-	-	GO:0008194//UDP-glycosyltransferase activity	GO:0009812//flavonoid metabolic process;GO:0009725//response to hormone
Unigene0020423	2603	593	0.9996	6.94015	144	0.975	1.53667	494	0.9889	5.51228	Phosphatase 2c-like protein isoform 1 [Theobroma cacao]	-	-	-	-
Unigene0007226	1599	404	0.9987	7.697	171	0.995	2.97056	373	0.99	6.77546	PREDICTED: probable peptide/nitrate transporter At5g62680-like [Solanum lycopersicum]	-	-	-	-
Unigene0024378	533	179	0.9568	10.2309	39	0.8424	2.03249	79	0.8593	4.30505	helicase [Arabidopsis thaliana]	-	-	-	-
Unigene0017334	3550	8462	0.9907	72.6162	3577	0.9893	27.9886	7199	0.971	58.901	PREDICTED: glucose-1-phosphate adenylyltransferase large subunit 1 [Vitis vinifera]	ko01100//Metabolic pathways;ko00500//Starch and sucrose metabolism;ko00520//Amino sugar and nucleotide sugar metabolism	GO:0009536//plastid	GO:0070566//adenylyltransferase activity	GO:0005982//starch metabolic process;GO:0005977//glycogen metabolic process
Unigene0003646	1008	406	0.9514	12.2703	75	0.8938	2.06677	211	0.9375	6.07996	DPH4-like protein [Aegilops tauschii]	-	-	-	-
Unigene0012908	646	262	0.9985	12.3554	133	0.9876	5.71887	293	0.9985	13.1739	PREDICTED: DUF246 domain-containing protein At1g04910-like [Cucumis sativus]	-	GO:0043231//intracellular membrane-bounded organelle	-	-
Unigene0014056	1215	413	0.9975	10.3553	197	0.9753	4.50382	851	0.9514	20.3438	Integrase-type DNA-binding superfamily protein isoform 1 [Theobroma cacao]	-	-	-	-
Unigene0016077	943	236	0.9374	7.62411	99	0.9544	2.91618	207	0.9353	6.37584	ultraviolet-B-inducible ribosomal protein [Pisum sativum]	ko03010//Ribosome	-	-	-
Unigene0020851	2205	289	0.9819	3.9928	151	0.9918	1.90221	393	0.9959	5.17681	bromodomain protein [Populus trichocarpa]	-	-	-	-
Unigene0000579	3332	535	0.9862	4.89145	183	0.9475	1.52559	388	0.9961	3.38225	Argonaute family protein [Theobroma cacao]	-	-	-	-
Unigene0009392	930	172	0.7344	5.63422	91	0.6495	2.718	1764	0.9935	55.0927	PEBP (phosphatidylethanolamine-binding protein) family protein [Theobroma cacao]	-	-	-	-
Unigene0020703	1159	297	0.9879	7.80659	135	0.9836	3.2355	268	0.9879	6.7163	PREDICTED: ABC transporter C family member 2 isoform 2 [Vitis vinifera]	-	-	-	-
Unigene0046115	1952	513	0.9831	8.00619	185	0.9821	2.63259	520	0.9524	7.73753	PREDICTED: transcription factor GTE1-like [Solanum lycopersicum]	-	-	-	-
Unigene0003253	1165	1335	0.9991	34.9095	38	0.9863	0.906043	1581	0.9991	39.4171	Sterol-4-methyl-oxidase [Medicago truncatula]	ko01100//Metabolic pathways;ko00100//Steroid biosynthesis	-	-	-
Unigene0013313	1609	1453	0.9795	27.5105	698	0.9372	12.0501	1538	0.9584	27.7638	DNA binding protein [Arabidopsis lyrata subsp. lyrata]	-	GO:0043231//intracellular membrane-bounded organelle	GO:0003676//nucleic acid binding	GO:0006351//transcription, DNA-templated
Unigene0014932	2545	375	0.9988	4.48882	59	0.8204	0.643955	356	0.9796	4.06294	Os01g0275900 [Oryza sativa Japonica Group]	-	-	-	-
Unigene0004402	1605	127	0.9882	2.41056	15	0.6598	0.259602	98	0.9769	1.77349	PREDICTED: abscisic acid 8'-hydroxylase 4 [Vitis vinifera]	-	-	GO:0046914//transition metal ion binding;GO:0016491//oxidoreductase activity;GO:0046906//tetrapyrrole binding	-
Unigene0007041	2009	208	0.9378	3.15407	96	0.8387	1.32734	239	0.9671	3.45539	PREDICTED: probable pectinesterase/pectinesterase inhibitor 51-like [Solanum lycopersicum]	-	GO:0071944//cell periphery	GO:0016788//hydrolase activity, acting on ester bonds	GO:0008152//metabolic process
Unigene0020729	2680	771	0.9679	8.76412	176	0.9515	1.82419	535	0.966	5.79826	PREDICTED: asparagine--tRNA ligase, cytoplasmic 2-like [Solanum lycopersicum]	ko00970//Aminoacyl-tRNA biosynthesis	-	-	-
Unigene0018117	893	650	0.9877	22.1743	172	0.9675	5.35018	732	0.6148	23.8088	WRKY family transcription factor [Theobroma cacao]	-	-	GO:0003677//DNA binding;GO:0001071//nucleic acid binding transcription factor activity	GO:0006351//transcription, DNA-templated
Unigene0032440	553	68	0.9855	3.74604	28	0.9584	1.40645	103	0.9819	5.40992	--	-	-	-	-
Unigene0012255	1769	645	0.9785	11.1076	224	0.9135	3.51732	1541	0.9553	25.3019	PREDICTED: uncharacterized LOC101207103 [Cucumis sativus]	-	-	-	-
Unigene0009304	2442	157	0.9619	1.95859	42	0.7211	0.477744	99	0.9754	1.17752	PREDICTED: probable LRR receptor-like serine/threonine-protein kinase At5g48740-like [Solanum lycopersicum]	-	-	GO:0032550;GO:0004702//receptor signaling protein serine/threonine kinase activity	GO:0035556//intracellular signal transduction;GO:0032147//activation of protein kinase activity
Unigene0008157	550	20	0.8327	1.10779	2	0.2455	0.101009	24	0.9109	1.26744	--	-	-	-	-
Unigene0045981	1069	21	0.8167	0.598453	4	0.392	0.103938	26	0.8326	0.706438	PREDICTED: transcription factor DYSFUNCTIONAL TAPETUM 1-like [Solanum lycopersicum]	-	-	-	-
Unigene0045785	415	5333	0.9952	391.482	1632	0.9855	109.235	3195	0.9952	223.615	PREDICTED: photosystem II 5 kDa protein, chloroplastic-like [Fragaria vesca subsp. vesca]	-	-	-	-
Unigene0010220	1509	651	0.9748	13.1426	216	0.9801	3.97609	886	0.9861	17.0539	PREDICTED: auxin-induced protein 5NG4-like [Vitis vinifera]	-	-	-	-
Unigene0022918	2989	1156	0.9749	11.782	483	0.9719	4.48862	1557	0.987	15.1301	PREDICTED: uncharacterized LOC101220789 [Cucumis sativus]	-	-	-	-
Unigene0003227	1067	64	0.956	1.82728	18	0.9194	0.468597	100	0.9372	2.72216	PREDICTED: ATP-dependent DNA helicase DDM1-like [Solanum lycopersicum]	-	-	-	-
Unigene0025116	1394	22	0.8702	0.480782	-	-	-	194	0.9986	4.0422	--	-	-	-	-
Unigene0026755	775	154	0.9497	6.05351	43	0.9561	1.5412	90	0.9355	3.37302	PREDICTED: germin-like protein subfamily T member 2-like [Fragaria vesca subsp. vesca]	-	-	GO:0032550;GO:0016882//cyclo-ligase activity;GO:0046914//transition metal ion binding;GO:0016209//antioxidant activity	GO:0006760//folic acid-containing compound metabolic process
Unigene0018588	793	116	0.9798	4.45629	-	-	-	224	0.9609	8.20453	Serine/threonine protein kinase [Medicago truncatula]	-	GO:0031981//nuclear lumen;GO:0016020//membrane	GO:0032550;GO:0004672//protein kinase activity	GO:0006468//protein phosphorylation;GO:0009620//response to fungus;GO:0052166
Unigene0011141	4552	344	0.9352	2.30221	80	0.7891	0.488179	263	0.9903	1.67816	PREDICTED: LOW QUALITY PROTEIN: protein PHYLLO, chloroplastic-like [Vitis vinifera]	ko01100//Metabolic pathways;ko01110//Biosynthesis of secondary metabolites;ko00130//Ubiquinone and other terpenoid-quinone biosynthesis	-	GO:0043169//cation binding;GO:0016829//lyase activity;GO:0016787//hydrolase activity	-
Unigene0014302	240	1186	0.9958	150.544	26	0.9625	3.00922	202	0.9917	24.4466	--	-	-	-	-
Unigene0023607	385	54	0.9299	4.27289	22	0.8883	1.58728	73	0.9662	5.50733	--	-	-	-	-
Unigene0002926	329	68	0.9939	6.29653	21	0.9149	1.77302	75	0.9848	6.62131	PREDICTED: protein IQ-DOMAIN 1-like isoform X1 [Cicer arietinum]	-	-	-	-
Unigene0024364	1212	153	0.9455	3.84572	81	0.9835	1.85641	190	0.9983	4.55333	cc-nbs-lrr resistance protein [Populus trichocarpa]	-	-	-	-
Unigene0005552	1043	4031	0.9971	117.738	1579	0.9856	42.0522	3094	0.9971	86.1618	PREDICTED: 50S ribosomal protein L6, chloroplastic-like [Solanum lycopersicum]	ko03010//Ribosome	-	-	-
Unigene0012087	539	80	0.9072	4.52158	24	0.9388	1.23684	65	0.9091	3.5027	--	-	-	-	-
Unigene0013493	998	2218	0.989	67.7048	103	0.9609	2.8668	2286	0.989	66.531	PREDICTED: retrotransposon-like protein 1-like [Cicer arietinum]	-	-	-	-
Unigene0003678	742	55	0.9084	2.25812	6	0.8208	0.224615	28	0.9946	1.09606	--	-	-	-	-
Unigene0011421	1946	1214	0.999	19.0048	79	0.9209	1.12765	1055	0.9897	15.7467	PREDICTED: cytochrome P450 78A4 isoform 1 [Vitis vinifera]	ko01100//Metabolic pathways;ko01110//Biosynthesis of secondary metabolites;ko00903//Limonene and pinene degradation;ko00945//Stilbenoid, diarylheptanoid and gingerol biosynthesis	GO:0043231//intracellular membrane-bounded organelle	GO:0046906//tetrapyrrole binding;GO:0046914//transition metal ion binding;GO:0016709//oxidoreductase activity, acting on paired donors, with incorporation or reduction of molecular oxygen, NAD(P)H as one donor, and incorporation of one atom of oxygen	GO:0040008//regulation of growth;GO:0009965//leaf morphogenesis;GO:0035265//organ growth;GO:0010073//meristem maintenance;GO:0003006//developmental process involved in reproduction;GO:0008283//cell proliferation
Unigene0018680	1292	679	0.9915	16.0102	277	0.9907	5.95537	579	0.9961	13.0165	Carboxyl-terminal proteinase [Medicago truncatula]	-	-	-	-
Unigene0021889	3935	760	0.9881	5.88379	312	0.9537	2.20242	693	0.9886	5.11525	PREDICTED: DNA ligase 4-like [Solanum lycopersicum]	ko03450//Non-homologous end-joining	-	-	-
Unigene0007144	2662	324	0.9981	3.70788	65	0.8633	0.67826	298	0.9955	3.25152	Tornado 1 [Theobroma cacao]	-	-	-	GO:0048507//meristem development;GO:0010051//xylem and phloem pattern formation;GO:0009926//auxin polar transport;GO:0016049//cell growth
Unigene0023787	1307	6182	0.951	144.093	671	0.9357	14.2606	3790	0.9617	84.2252	PREDICTED: ferredoxin--NADP reductase, leaf isozyme, chloroplastic isoform 1 [Vitis vinifera]	ko01100//Metabolic pathways;ko00195//Photosynthesis	GO:0044435;GO:0009579//thylakoid	GO:0097159//organic cyclic compound binding;GO:0009055//electron carrier activity;GO:0003824//catalytic activity	GO:0055114//oxidation-reduction process
Unigene0019661	2605	2390	0.9988	27.9498	998	0.9747	10.6418	2951	0.9988	32.9033	PREDICTED: 4-coumarate--CoA ligase-like 9-like [Solanum lycopersicum]	-	-	GO:0016491//oxidoreductase activity;GO:0016408	GO:0009694//jasmonic acid metabolic process
Unigene0011796	1654	75	0.9891	1.38138	9	0.3851	0.151147	58	0.9879	1.01852	PREDICTED: fap1 adhesin-like [Cicer arietinum]	-	-	-	-
Unigene0015010	1835	7801	0.9853	129.51	3404	0.9902	51.5282	24121	0.9907	381.802	PREDICTED: flavonoid 3'-monooxygenase [Vitis vinifera]	ko01100//Metabolic pathways;ko01110//Biosynthesis of secondary metabolites;ko00941//Flavonoid biosynthesis;ko00944//Flavone and flavonol biosynthesis	-	GO:0016709//oxidoreductase activity, acting on paired donors, with incorporation or reduction of molecular oxygen, NAD(P)H as one donor, and incorporation of one atom of oxygen;GO:0046914//transition metal ion binding;GO:0046906//tetrapyrrole binding	GO:0009725//response to hormone
Unigene0014401	1204	284	0.9967	7.18589	61	0.8937	1.40733	119	0.9892	2.87077	Pathogenesis-related thaumatin superfamily protein isoform 4, partial [Theobroma cacao]	-	-	-	-
Unigene0046848	1849	1966	0.9995	32.3918	933	0.9903	14.0164	2037	0.9984	31.9987	Core-2/I-branching beta-1,6-N-acetylglucosaminyltransferase family protein isoform 1 [Theobroma cacao]	-	-	-	-
Unigene0002068	676	570	0.9822	25.6872	119	0.9882	4.8898	551	0.8817	23.6746	--	-	-	-	-
Unigene0020577	816	902	0.9301	33.6748	391	0.9963	13.31	2478	0.9779	88.2043	PREDICTED: kirola-like isoform 1 [Solanum lycopersicum]	-	-	-	-
Unigene0012939	2756	825	0.9931	9.11934	161	0.9115	1.6227	751	0.9935	7.91479	PREDICTED: myosin-11-like isoform X1 [Cicer arietinum]	-	-	-	GO:0010038//response to metal ion;GO:0016458//gene silencing;GO:0006305
Unigene0019498	1721	118	0.9611	2.08877	40	0.8158	0.64561	169	0.993	2.85223	PREDICTED: probable receptor-like serine/threonine-protein kinase At5g57670-like [Vitis vinifera]	-	-	GO:0036094//small molecule binding;GO:0004672//protein kinase activity;GO:0097159//organic cyclic compound binding	GO:0006796//phosphate-containing compound metabolic process
Unigene0006618	1421	128	0.9859	2.74413	36	0.874	0.70372	76	0.9887	1.55345	acyl-CoA binding protein 3A [Vernicia fordii]	-	-	-	-
Unigene0009780	1037	45	0.9875	1.32197	4	0.4253	0.107145	61	0.9846	1.70856	PREDICTED: uncharacterized LOC101210043 [Cucumis sativus]	-	-	-	-
Unigene0007361	953	195	0.9255	6.23348	73	0.9349	2.12775	350	0.999	10.6673	--	-	-	-	-
Unigene0017563	669	641	0.991	29.1891	328	0.9716	13.6188	2495	0.9955	108.324	mixed amyrin synthase [Olea europaea]	-	GO:0031224//intrinsic component of membrane	GO:0016853//isomerase activity	-
Unigene0017185	1742	704	0.8766	12.3116	120	0.8852	1.91348	384	0.8014	6.40268	PREDICTED: serine carboxypeptidase-like 34-like [Solanum lycopersicum]	-	GO:0005618//cell wall;GO:0043231//intracellular membrane-bounded organelle	GO:0004180//carboxypeptidase activity	GO:0016485//protein processing
Unigene0006891	725	204	0.9931	8.57197	76	0.8786	2.91184	233	0.9903	9.33462	PREDICTED: oxygen-evolving enhancer protein 3-1, chloroplastic-like [Glycine max]	-	GO:0009523//photosystem II;GO:0043231//intracellular membrane-bounded organelle	-	GO:0044237//cellular metabolic process
Unigene0018844	2520	726	0.9829	8.77657	329	0.9611	3.62649	706	0.975	8.13735	PREDICTED: leucine-rich repeat-containing protein 40-like isoform 2 [Vitis vinifera]	-	-	-	-
Unigene0000044	593	197	0.9764	10.1205	66	0.9224	3.09158	231	0.9444	11.3145	hypothetical protein M569_05237 [Genlisea aurea]	-	-	-	-
Unigene0000688	533	152	0.9944	8.6877	27	0.9625	1.40711	181	0.9981	9.86348	arabinogalactan protein 20 [Arabidopsis thaliana]	-	-	-	-
Unigene0011464	1091	214	0.9322	5.97555	23	0.7012	0.585591	54	0.8222	1.43763	PREDICTED: probable transmembrane ascorbate ferrireductase 4 [Vitis vinifera]	-	GO:0031224//intrinsic component of membrane	-	-
Unigene0021650	214	42	0.9486	5.97894	-	-	-	50	0.9626	6.78633	PREDICTED: probable LRR receptor-like serine/threonine-protein kinase At3g47570-like [Vitis vinifera]	-	-	-	-
Unigene0047039	936	292	0.9979	9.50376	139	0.9947	4.12506	384	0.9979	11.9161	Expansin A8, ALPHA 1.11,EXPA8 [Theobroma cacao]	-	-	-	-
Unigene0018649	2144	482	0.9743	6.84874	122	0.9011	1.58062	332	0.9683	4.49771	PREDICTED: serine/threonine-protein kinase HT1-like [Vitis vinifera]	-	-	GO:0031406//carboxylic acid binding;GO:0004713//protein tyrosine kinase activity;GO:0032550	GO:0006468//protein phosphorylation
Unigene0010033	2014	454	0.9811	6.86728	212	0.9886	2.92393	716	0.9916	10.326	PREDICTED: probable allantoinase 1-like isoform 1 [Solanum lycopersicum]	ko01100//Metabolic pathways;ko00230//Purine metabolism	-	-	-
Unigene0021168	1402	457	0.985	9.93017	68	0.9444	1.34726	194	0.9993	4.01913	Chalcone-flavanone isomerase family protein [Arabidopsis thaliana]	-	-	-	-
Unigene0018434	2553	1135	0.962	13.5436	277	0.9518	3.01384	771	0.9937	8.77167	PREDICTED: pentatricopeptide repeat-containing protein At5g21222 [Vitis vinifera]	-	-	-	-
Unigene0021032	2590	1636	0.9996	19.243	635	0.9784	6.81028	1818	0.9985	20.3879	PREDICTED: CHD3-type chromatin-remodeling factor PICKLE-like [Vitis vinifera]	-	-	GO:0046914//transition metal ion binding;GO:0016818//hydrolase activity, acting on acid anhydrides, in phosphorus-containing anhydrides;GO:0003676//nucleic acid binding	GO:0048364//root development;GO:0007275//multicellular organismal development;GO:0006351//transcription, DNA-templated;GO:0009755//hormone-mediated signaling pathway;GO:0001101//response to acid;GO:0033993//response to lipid
Unigene0020180	5457	273	0.9824	1.52404	130	0.9089	0.66173	808	0.998	4.30067	PREDICTED: uncharacterized LOC101211160 [Cucumis sativus]	-	-	-	-
Unigene0003349	3366	515	0.9929	4.66103	263	0.9822	2.17037	596	0.9902	5.14293	PREDICTED: valine--tRNA ligase-like [Solanum lycopersicum]	ko00970//Aminoacyl-tRNA biosynthesis	-	-	-
Unigene0003918	3686	3778	0.975	31.2245	1231	0.9493	9.27671	3480	0.9788	27.4222	nuclear matrix constituent protein 2 [Apium graveolens]	-	-	-	-
Unigene0007875	1545	2069	0.9929	40.7963	267	0.8421	4.80036	1233	0.9495	23.18	WRKY4 [Panax quinquefolius]	-	-	GO:0003677//DNA binding;GO:0001071//nucleic acid binding transcription factor activity	GO:0006351//transcription, DNA-templated
Unigene0008869	1404	3445	0.9366	74.7499	1297	0.9195	25.6604	4015	0.9395	83.061	PREDICTED: phospholipid hydroperoxide glutathione peroxidase 1, chloroplastic [Vitis vinifera]	ko00480//Glutathione metabolism;ko00590//Arachidonic acid metabolism	-	-	-
Unigene0012837	1686	753	0.9905	13.6059	96	0.9917	1.58163	438	0.9852	7.54562	Glycosyl hydrolase 9B1 isoform 1 [Theobroma cacao]	-	GO:0009536//plastid	GO:0004553//hydrolase activity, hydrolyzing O-glycosyl compounds	GO:0009825//multidimensional cell growth;GO:0044238
Unigene0012815	3485	350	0.9722	3.05952	76	0.8735	0.605762	301	0.9888	2.50866	PREDICTED: DNA topoisomerase 2-binding protein 1-like [Solanum lycopersicum]	-	-	-	-
Unigene0000398	2563	972	0.9793	11.5533	235	0.9637	2.54689	979	0.9664	11.0946	PREDICTED: MAR-binding filament-like protein 1-1-like [Vitis vinifera]	-	-	-	-
Unigene0018484	2623	878	0.9451	10.1973	97	0.8929	1.02722	705	0.9611	7.80674	PREDICTED: interactor of constitutive active ROPs 3-like [Vitis vinifera]	-	-	-	-
Unigene0014936	678	170	0.9912	7.6385	57	0.972	2.33527	148	0.9941	6.34031	hypothetical protein AURANDRAFT_65843 [Aureococcus anophagefferens]	-	-	-	-
Unigene0012101	2392	770	0.995	9.80659	204	0.9674	2.36897	588	0.9975	7.13994	Topoisomerase 6 subunit B isoform 1 [Theobroma cacao]	-	GO:0043231//intracellular membrane-bounded organelle;GO:0043234//protein complex;GO:0043232	GO:0008094//DNA-dependent ATPase activity;GO:0032550;GO:0005515//protein binding;GO:0003676//nucleic acid binding	GO:0009725//response to hormone;GO:0009913//epidermal cell differentiation;GO:0009154//purine ribonucleotide catabolic process;GO:0071103//DNA conformation change
Unigene0032880	475	17	0.9811	1.09029	-	-	-	58	0.9832	3.54661	Erwinia induced protein 2 [Solanum tuberosum]	-	GO:0031224//intrinsic component of membrane;GO:0043231//intracellular membrane-bounded organelle	-	GO:0015031//protein transport
Unigene0013981	2425	2548	0.9711	32.0093	235	0.8392	2.69183	463	0.9464	5.54559	PREDICTED: zinc transporter 1 isoform 2 [Vitis vinifera]	-	-	-	-
Unigene0022188	3696	2556	0.9978	21.0677	1094	0.961	8.22198	3439	0.994	27.0258	zinc knuckle (CCHC-type) family protein [Arabidopsis thaliana]	-	-	-	-
Unigene0011510	616	255	0.961	12.611	19	0.8799	0.85677	490	0.9886	23.1044	PREDICTED: deacetylvindoline O-acetyltransferase-like [Solanum lycopersicum]	-	-	-	-
Unigene0024067	947	926	0.9461	29.7886	475	0.8997	13.9327	1338	0.9335	41.0379	PREDICTED: acylphosphatase-like [Glycine max]	ko00620//Pyruvate metabolism	-	-	-
Unigene0007378	1810	102	0.9939	1.71676	29	0.7403	0.445052	84	0.9276	1.34797	PREDICTED: flavonol synthase/flavanone 3-hydroxylase-like [Solanum lycopersicum]	-	-	-	-
Unigene0009253	733	508	0.9945	21.1129	147	0.9782	5.57063	340	0.9782	13.4727	hydrolase-like protein [Arabidopsis thaliana]	-	GO:0009526//plastid envelope	GO:0016787//hydrolase activity	GO:0006664//glycolipid metabolic process;GO:0015031//protein transport
Unigene0004572	712	12	0.7823	0.51344	-	-	-	24	0.8806	0.979061	--	-	-	-	-
Unigene0020709	4206	2054	0.9971	14.8772	1007	0.9762	6.65046	2291	0.9907	15.821	PREDICTED: E3 ubiquitin-protein ligase BRE1-like 1-like [Vitis vinifera]	-	-	-	-
Unigene0005152	1742	892	0.9879	15.5993	335	0.9661	5.3418	1073	0.9742	17.8908	Rho GTPase activating protein with PAK-box/P21-Rho-binding domain [Theobroma cacao]	-	GO:0044464	-	GO:0007154//cell communication;GO:0050896//response to stimulus
Unigene0020025	3100	693	0.9848	6.8102	336	0.9794	3.01071	732	0.9916	6.85848	PREDICTED: WPP domain-associated protein-like [Vitis vinifera]	-	-	-	-
Unigene0015618	1573	321	0.9905	6.21677	94	0.9905	1.65993	209	0.9847	3.85919	relative to APETALA2 1 [Solanum tuberosum subsp. andigenum]	-	-	-	-
Unigene0014660	4190	4214	0.9983	30.6386	1497	0.9969	9.92428	2869	0.9986	19.8882	nuclear matrix constituent protein 1-like [Petroselinum crispum]	-	-	-	-
Unigene0016202	785	263	0.9885	10.2064	109	0.9796	3.85699	271	0.9936	10.0272	PREDICTED: DNA-binding protein RHL1 isoform 1 [Vitis vinifera]	-	-	-	-
Unigene0027130	2210	86	0.9204	1.18548	34	0.8154	0.427344	98	0.9842	1.28799	PREDICTED: chromosome transmission fidelity protein 18 homolog [Vitis vinifera]	-	-	GO:0032550;GO:0016462//pyrophosphatase activity	-
Unigene0008971	1099	156	0.9845	4.3243	57	0.9827	1.44068	141	0.9955	3.72649	PREDICTED: zinc finger protein ZAT4-like [Solanum lycopersicum]	-	-	-	-
Unigene0007459	408	1046	0.9975	78.1016	6	0.6275	0.408491	1261	0.9926	89.7705	--	-	-	-	-
Unigene0009938	755	862	0.9947	34.7815	301	0.9934	11.0742	765	0.9974	29.4302	Os03g0206400 [Oryza sativa Japonica Group]	-	-	-	-
Unigene0017696	788	252	0.9898	9.74233	31	0.9543	1.09276	105	0.9937	3.87027	Disease resistance protein family [Theobroma cacao]	-	-	GO:0036094//small molecule binding;GO:0016787//hydrolase activity;GO:0097159//organic cyclic compound binding	-
Unigene0019959	5258	2365	0.9937	13.7025	1220	0.9715	6.44511	2694	0.9987	14.8818	PREDICTED: lipoxygenase 6, choloroplastic-like [Solanum lycopersicum]	ko01100//Metabolic pathways;ko00592//alpha-Linolenic acid metabolism;ko00591//Linoleic acid metabolism	-	-	-
Unigene0008615	4392	26968	0.9513	187.057	3719	0.9891	23.521	57165	0.9961	378.048	PREDICTED: 1,4-alpha-glucan-branching enzyme-like [Vitis vinifera]	ko01100//Metabolic pathways;ko00500//Starch and sucrose metabolism	-	-	-
Unigene0001955	669	30	0.9821	1.3661	4	0.4753	0.166083	28	0.9776	1.21566	--	-	-	-	-
Unigene0005985	2425	2574	0.9996	32.3359	472	0.9946	5.40657	2396	0.9975	28.6981	PREDICTED: protease 4-like [Solanum lycopersicum]	-	GO:0031224//intrinsic component of membrane;GO:0009526//plastid envelope;GO:0031976	GO:0004175//endopeptidase activity	GO:0016485//protein processing
Unigene0008505	920	192	0.9891	6.35773	86	0.8859	2.59658	181	0.9424	5.71438	PREDICTED: OTU domain-containing protein At3g57810-like [Glycine max]	-	-	-	-
Unigene0018251	408	303	0.9167	22.6241	93	0.9093	6.33161	202	0.8995	14.3804	--	-	-	-	-
Unigene0009365	323	124	0.7059	11.6952	47	0.7121	4.04191	104	0.6533	9.35211	Uncharacterized protein isoform 2 [Theobroma cacao]	-	-	-	-
Unigene0010635	3432	913	0.9983	8.10424	385	0.9714	3.11605	1113	0.9895	9.41947	PREDICTED: centromere protein F-like isoform X1 [Cicer arietinum]	-	-	-	-
Unigene0021780	841	77	0.9441	2.78922	17	0.7776	0.561493	107	0.9191	3.69544	PREDICTED: uncharacterized protein LOC100256959 [Vitis vinifera]	-	-	-	-
Unigene0041636	683	37	0.9004	1.65033	10	0.7057	0.406697	42	0.9561	1.78611	Wall-associated receptor kinase-like 20 [Theobroma cacao]	-	-	GO:0005488//binding;GO:0016772//transferase activity, transferring phosphorus-containing groups	-
Unigene0002360	1014	65	0.9063	1.95283	4	0.4112	0.109575	50	0.9852	1.43222	sentrin/sumo-specific protease [Cucumis melo subsp. melo]	-	-	-	-
Unigene0000951	1015	472	0.9261	14.1666	136	0.9232	3.72189	415	0.9468	11.8757	oxalate oxidase 2 precursor [Prunus armeniaca]	-	-	-	-
Unigene0024318	934	139	0.9775	4.53374	22	0.7131	0.654285	84	0.8298	2.61223	unknow protein [Oryza sativa Japonica Group]	-	-	-	-
Unigene0010506	1070	9226	0.9879	262.675	1611	0.985	41.8218	6998	0.986	189.963	PREDICTED: phosphatase IMPL1, chloroplastic-like isoform 1 [Solanum lycopersicum]	ko01100//Metabolic pathways;ko01110//Biosynthesis of secondary metabolites;ko00562//Inositol phosphate metabolism;ko04070//Phosphatidylinositol signaling system	-	-	-
Unigene0023336	1261	101	0.9072	2.44003	9	0.4607	0.198252	36	0.912	0.829213	PREDICTED: probable LRR receptor-like serine/threonine-protein kinase At4g08850-like [Vitis vinifera]	-	-	-	-
Unigene0015977	1895	324	0.9662	5.20864	80	0.9087	1.17266	244	0.981	3.73989	NHL domain-containing protein isoform 3 [Theobroma cacao]	-	-	-	-
Unigene0001585	1087	30	0.9798	0.840776	3	0.2162	0.0766625	25	0.7967	0.668019	PREDICTED: subtilisin-like protease-like [Vitis vinifera]	-	-	-	-
Unigene0021290	1906	90	0.9643	1.43849	46	0.8174	0.670388	92	0.9512	1.40199	RNA-binding CRS1 / YhbY domain protein [Theobroma cacao]	-	-	GO:0003676//nucleic acid binding	-
Unigene0012314	663	118	0.9744	5.42197	40	0.733	1.67586	82	0.8974	3.59235	--	-	-	-	-
Unigene0013845	4894	700	0.9689	4.35735	230	0.916	1.30543	497	0.9973	2.94965	Pre-mRNA-processing factor [Medicago truncatula]	-	-	-	-
Unigene0022517	1821	788	0.9989	13.1827	299	0.9561	4.56092	579	0.8847	9.23522	Potassium/sodium hyperpolarization-activated cyclic nucleotide-gated channel 1 [Theobroma cacao]	-	GO:0009536//plastid	-	-
Unigene0021429	1663	2519	0.9796	46.145	1104	0.9134	18.4403	3064	0.9832	53.515	Os08g0413100 [Oryza sativa Japonica Group]	-	-	-	-
Unigene0016924	2181	321	0.9693	4.48371	117	0.8097	1.49012	261	0.984	3.47587	PREDICTED: nibrin-like isoform 1 [Solanum lycopersicum]	ko03440//Homologous recombination	-	-	-
Unigene0015136	2020	1304	0.9876	19.6659	668	0.9589	9.18579	1338	0.9842	19.239	Magnesium transporter MRS2-2 isoform 1 [Theobroma cacao]	-	-	GO:0046873//metal ion transmembrane transporter activity	GO:0070838//divalent metal ion transport
Unigene0023788	1881	15795	0.9984	255.811	3841	0.9059	56.7214	15381	0.9995	237.506	PREDICTED: ferredoxin--NADP reductase, leaf isozyme, chloroplastic isoform 1 [Vitis vinifera]	ko01100//Metabolic pathways;ko00195//Photosynthesis	GO:0009532//plastid stroma;GO:0009526//plastid envelope;GO:0009534//chloroplast thylakoid;GO:0005576//extracellular region;GO:0044436	GO:0008187//poly-pyrimidine tract binding;GO:0016731;GO:0009055//electron carrier activity;GO:0036094//small molecule binding	GO:0022900//electron transport chain;GO:0009617//response to bacterium
Unigene0031223	941	53	0.9469	1.71583	6	0.3369	0.177114	34	0.9416	1.04946	ribonuclease H-like protein [Arabidopsis thaliana]	-	-	-	-
Unigene0013705	2746	9642	0.965	106.968	4380	0.9851	44.3062	8808	0.9934	93.1656	chloroplast pigment-binding protein CP24 [Nicotiana tabacum]	ko01100//Metabolic pathways;ko00196//Photosynthesis - antenna proteins	GO:0009521;GO:0031224//intrinsic component of membrane;GO:0009526//plastid envelope;GO:0009534//chloroplast thylakoid;GO:0009570//chloroplast stroma	GO:0046906//tetrapyrrole binding	GO:0006091//generation of precursor metabolites and energy;GO:0006464//cellular protein modification process
Unigene0016881	2009	2550	0.9965	38.6677	803	0.9676	11.1027	2650	0.9866	38.3129	PREDICTED: trigger factor isoform 1 [Vitis vinifera]	-	GO:0009526//plastid envelope;GO:0009532//plastid stroma	GO:0016859//cis-trans isomerase activity	GO:0045184//establishment of protein localization;GO:0018208//peptidyl-proline modification
Unigene0024268	674	98	0.9837	4.4295	25	0.9199	1.03032	80	0.6528	3.44754	UV-induced sesquiterpene cyclase [Capsicum annuum]	-	-	-	-
Unigene0023433	4088	602	0.9985	4.48615	203	0.9692	1.37936	587	0.9746	4.17067	chloroplast DNA-binding protein PD3 [Pisum sativum]	-	-	-	-
Unigene0022768	873	63	0.9645	2.19844	30	0.9611	0.954549	89	0.9542	2.96111	PREDICTED: U-box domain-containing protein 9 [Vitis vinifera]	-	-	-	-
Unigene0012890	1390	192	0.9583	4.20799	70	0.9676	1.39886	174	0.9597	3.63591	PREDICTED: ribonucleoside-diphosphate reductase small chain A [Vitis vinifera]	ko01100//Metabolic pathways;ko00230//Purine metabolism;ko00240//Pyrimidine metabolism;ko00480//Glutathione metabolism	GO:0044444//cytoplasmic part	GO:0016728	GO:0007049//cell cycle;GO:0008219//cell death;GO:0009132//nucleoside diphosphate metabolic process
Unigene0017576	2542	995	0.9949	11.9244	467	0.9583	5.10308	1193	0.9882	13.6315	PREDICTED: ALBINO3-like protein 1, chloroplastic-like [Solanum lycopersicum]	ko03060//Protein export	GO:0043231//intracellular membrane-bounded organelle;GO:0016020//membrane	-	GO:0016043//cellular component organization
Unigene0012271	1389	349	0.9928	7.65441	79	0.9539	1.57985	353	0.9489	7.38161	PREDICTED: xylosyltransferase 2-like [Solanum lycopersicum]	-	-	GO:0008194//UDP-glycosyltransferase activity	GO:0003006//developmental process involved in reproduction;GO:0009566//fertilization
Unigene0001827	737	103	0.9919	4.25754	3	0.4261	0.113069	23	0.8874	0.90644	actin 1, partial [Prunus maritima]	ko04145//Phagosome	GO:0030312;GO:0009532//plastid stroma;GO:0043232;GO:0009526//plastid envelope;GO:0005911//cell-cell junction;GO:0005576//extracellular region;GO:0016020//membrane	GO:0032550	GO:0048588//developmental cell growth
Unigene0022269	1068	325	0.9991	9.27045	173	0.9766	4.49952	595	0.9953	16.1817	PREDICTED: heat shock protein 83-like [Vitis vinifera]	ko04141//Protein processing in endoplasmic reticulum;ko04626//Plant-pathogen interaction	GO:0009532//plastid stroma;GO:0044437;GO:0009526//plastid envelope	GO:0032550;GO:0005515//protein binding;GO:0003676//nucleic acid binding;GO:0034061	GO:0044267//cellular protein metabolic process;GO:0006970//response to osmotic stress;GO:0001101//response to acid;GO:0009416//response to light stimulus;GO:0006260//DNA replication
Unigene0019531	1204	423	0.9958	10.7029	97	0.9917	2.23788	368	0.9967	8.87769	PREDICTED: 1-aminocyclopropane-1-carboxylate oxidase homolog 1-like [Vitis vinifera]	-	-	GO:0016491//oxidoreductase activity	-
Unigene0008546	1568	299	0.986	5.80917	16	0.6786	0.283443	537	0.977	9.94734	Pectinesterase 11 [Theobroma cacao]	ko01100//Metabolic pathways;ko00500//Starch and sucrose metabolism;ko00040//Pentose and glucuronate interconversions	-	-	-
Unigene0007928	1975	1884	0.9914	29.0605	779	0.997	10.9562	1688	0.9843	24.8247	PREDICTED: RNA polymerase sigma factor sigC-like [Solanum lycopersicum]	-	-	GO:0016987//sigma factor activity	GO:0010556;GO:0006351//transcription, DNA-templated
Unigene0018192	2219	905	0.9653	12.4245	75	0.8351	0.938848	1038	0.9689	13.5868	PREDICTED: SPX domain-containing membrane protein At4g22990 [Vitis vinifera]	-	GO:0031224//intrinsic component of membrane	-	-
Unigene0007290	1201	222	0.9825	5.63117	40	0.9042	0.925142	287	0.9692	6.94093	PREDICTED: expansin-B3-like [Vitis vinifera]	-	-	-	-
Unigene0004036	456	2713	0.9978	181.248	156	0.9759	9.50279	1173	0.9978	74.7157	Stress responsive A/B Barrel Domain [Theobroma cacao]	-	-	-	-
Unigene0008401	2755	888	0.9949	9.81929	468	0.9466	4.71862	918	0.9804	9.67831	PREDICTED: probable beta-1,3-galactosyltransferase 19-like [Solanum lycopersicum]	-	-	-	-
Unigene0002519	203	54	0.9901	8.10376	4	0.7685	0.547337	87	0.9951	12.4481	RNase NE [Nicotiana alata]	-	GO:0030312;GO:0016020//membrane;GO:0044421	GO:0003676//nucleic acid binding;GO:0016892//endoribonuclease activity, producing 3'-phosphomonoesters	GO:0009813//flavonoid biosynthetic process;GO:0009267//cellular response to starvation
Unigene0015798	1289	226	0.9736	5.34126	98	0.9635	2.11186	200	0.9728	4.50667	PREDICTED: DNA-damage-repair/toleration protein DRT100-like [Solanum lycopersicum]	-	GO:0005911//cell-cell junction;GO:0005576//extracellular region;GO:0030312;GO:0009536//plastid	GO:0016491//oxidoreductase activity	GO:0042221//response to chemical;GO:0008152//metabolic process;GO:0009416//response to light stimulus
Unigene0020349	1490	164	0.9826	3.3531	73	0.9094	1.3609	172	0.947	3.3529	Os06g0595700 [Oryza sativa Japonica Group]	-	-	-	-
Unigene0020475	3243	8281	0.9994	77.7901	3093	0.9994	26.4926	9678	0.9994	86.6797	PREDICTED: receptor-like protein kinase HAIKU2-like [Solanum lycopersicum]	-	-	-	-
Unigene0017253	4591	1283	0.983	8.5135	340	0.9739	2.05714	1119	0.9898	7.07948	PREDICTED: uncharacterized LOC101205105 [Cucumis sativus]	-	-	-	-
Unigene0014994	1349	65	0.983	1.46788	15	0.6323	0.308866	70	0.9696	1.50718	glutamate-gated kainate-type ion channel receptor subunit GluR5 [Populus trichocarpa]	-	-	-	-
Unigene0024853	752	19	0.8883	0.769705	-	-	-	18	0.9814	0.695238	--	-	-	-	-
Unigene0023226	5003	6725	0.9926	40.9497	2738	0.9668	15.2018	13393	0.9898	77.7546	alpha-glucan water dikinase [Solanum tuberosum]	-	-	-	-
Unigene0020996	3666	2468	0.9613	20.5088	1197	0.9427	9.0697	4183	0.9913	33.1416	PREDICTED: glutamate receptor 3.6-like [Solanum lycopersicum]	-	-	-	-
Unigene0024235	620	1110	0.9387	54.5406	491	0.9597	21.9979	1000	0.9484	46.8476	CYP72A54 [Nicotiana tabacum]	-	-	-	-
Unigene0004069	1201	100	0.9392	2.53656	22	0.7977	0.508828	54	0.9167	1.30596	Os05g0409100 [Oryza sativa Japonica Group]	-	-	-	-
Unigene0027654	470	199	0.8106	12.8986	74	0.7915	4.37346	185	0.8085	11.4328	PREDICTED: cyclic nucleotide-gated ion channel 4-like [Solanum lycopersicum]	-	-	-	-
Unigene0047381	320	121	0.9844	11.5192	46	0.8344	3.993	316	0.9906	28.6824	--	-	-	-	-
Unigene0004765	1718	282	0.9907	5.00051	150	0.9738	2.42527	342	0.9878	5.78205	PREDICTED: pentatricopeptide repeat-containing protein At2g32230, mitochondrial-like [Vitis vinifera]	-	-	-	-
Unigene0008985	1910	526	0.999	8.38959	120	0.9298	1.74518	231	0.9492	3.51283	PREDICTED: lysine histidine transporter-like 8-like [Solanum lycopersicum]	-	-	-	-
Unigene0010302	1340	723	0.994	16.437	323	0.9642	6.69559	642	0.9933	13.9158	PREDICTED: uncharacterized protein LOC101246632 [Solanum lycopersicum]	-	-	-	-
Unigene0024486	1598	91	0.9912	1.73482	38	0.9243	0.660538	77	0.9349	1.39956	PREDICTED: E3 ubiquitin-protein ligase ATL4-like [Solanum lycopersicum]	-	-	-	-
Unigene0024015	1029	1797	0.9874	53.2012	518	0.9854	13.9832	1711	0.9903	48.2962	PREDICTED: cytochrome P450 71A1-like [Vitis vinifera]	-	-	GO:0046914//transition metal ion binding;GO:0016491//oxidoreductase activity;GO:0046906//tetrapyrrole binding	-
Unigene0001048	749	3464	0.98	140.891	1173	0.9706	43.5018	2373	0.9947	92.0226	DnaJ/Hsp40 cysteine-rich domain superfamily protein isoform 1 [Theobroma cacao]	-	-	-	-
Unigene0013573	897	103	0.9855	3.49811	24	0.8606	0.743207	105	0.8685	3.39997	PREDICTED: chaperone protein ClpB1-like [Glycine max]	-	GO:0009536//plastid	-	GO:0050896//response to stimulus;GO:0043170
Unigene0005194	2429	2004	0.9885	25.1338	591	0.9938	6.75851	1253	0.9938	14.9831	PREDICTED: enolase-phosphatase E1-like [Cicer arietinum]	-	-	-	-
Unigene0016996	7086	557	0.9417	2.39465	296	0.9203	1.16033	755	0.9817	3.09474	Similar to tRNA-splicing endonuclease positive effector SEN1 [Arabidopsis thaliana]	-	-	GO:0016788//hydrolase activity, acting on ester bonds	-
Unigene0015898	1703	327	0.9977	5.84954	69	0.9689	1.12545	225	0.9871	3.83748	PREDICTED: chromosome partition protein Smc-like isoform X1 [Cicer arietinum]	-	-	-	-
Unigene0012704	1671	90	0.997	1.6408	18	0.5775	0.299218	74	0.982	1.28628	PREDICTED: regulator of telomere elongation helicase 1-like [Solanum lycopersicum]	-	GO:0043231//intracellular membrane-bounded organelle	GO:0032550;GO:0003676//nucleic acid binding;GO:0042623//ATPase activity, coupled;GO:0003678//DNA helicase activity	GO:0009154//purine ribonucleotide catabolic process;GO:0032392//DNA geometric change
Unigene0020184	1800	329	0.9833	5.56816	64	0.7311	0.98764	167	0.9322	2.69478	aldo-keto reductase [Rosa rugosa]	-	-	-	-
Unigene0012834	2269	131	0.9572	1.75884	57	0.8484	0.697801	115	0.9687	1.47212	Myosin 2 isoform 1 [Theobroma cacao]	-	-	GO:0097159//organic cyclic compound binding;GO:0036094//small molecule binding	-
Unigene0011610	787	471	0.9149	18.232	186	0.8628	6.56492	491	0.9975	18.1211	--	-	-	-	-
Unigene0006994	902	640	0.9933	21.6153	224	0.9645	6.89815	502	0.9756	16.165	PREDICTED: two-component response regulator ARR9-like [Solanum lycopersicum]	ko04075//Plant hormone signal transduction	-	GO:0004871//signal transducer activity;GO:0016772//transferase activity, transferring phosphorus-containing groups	GO:0006796//phosphate-containing compound metabolic process;GO:0009725//response to hormone;GO:0007165//signal transduction;GO:0048511//rhythmic process
Unigene0015547	2331	283	0.9966	3.69856	142	0.9687	1.69214	325	0.9991	4.04967	PREDICTED: pentatricopeptide repeat-containing protein At1g30610, chloroplastic-like [Solanum lycopersicum]	-	-	-	-
Unigene0012172	523	433	0.9981	25.2217	86	0.9962	4.5676	234	0.9809	12.9955	PREDICTED: subtilisin-like protease-like [Solanum lycopersicum]	-	-	GO:0004175//endopeptidase activity;GO:0005515//protein binding	GO:0016485//protein processing;GO:0044092//negative regulation of molecular function
Unigene0015573	1922	5381	0.9979	85.29	1327	0.9969	19.1782	3706	0.9995	56.0055	PREDICTED: transcription factor TGA1-like [Solanum lycopersicum]	ko04075//Plant hormone signal transduction	-	GO:0001071//nucleic acid binding transcription factor activity;GO:0003677//DNA binding	GO:0006351//transcription, DNA-templated
Unigene0045566	2030	800	0.9946	12.0056	320	0.9897	4.3787	1205	0.9823	17.2413	P-loop containing nucleoside triphosphate hydrolases superfamily protein [Theobroma cacao]	-	-	-	-
Unigene0010876	2422	653	0.9851	8.21349	166	0.9505	1.90382	551	0.9934	6.60779	PREDICTED: long chain acyl-CoA synthetase 1-like [Solanum lycopersicum]	ko01100//Metabolic pathways;ko04146//Peroxisome;ko00071//Fatty acid metabolism	-	GO:0015645//fatty acid ligase activity	GO:0006631//fatty acid metabolic process;GO:0009059//macromolecule biosynthetic process
Unigene0029137	1078	320	0.9907	9.04315	51	0.9471	1.31414	195	0.9796	5.25405	PREDICTED: transcription initiation factor IIF subunit beta-like [Solanum lycopersicum]	ko03022//Basal transcription factors	GO:0043231//intracellular membrane-bounded organelle	GO:0097159//organic cyclic compound binding	GO:0044238;GO:0034645//cellular macromolecule biosynthetic process;GO:0010467//gene expression
Unigene0021220	1343	1241	0.9993	28.1504	391	0.9911	8.08708	1166	0.9955	25.2174	cytochrome P450 [Catharanthus roseus]	-	-	GO:0005488//binding;GO:0016491//oxidoreductase activity	-
Unigene0001550	493	94	0.7748	5.80857	16	0.7282	0.901497	46	0.7444	2.71013	--	-	-	-	-
Unigene0038956	603	201	0.9983	10.1547	22	0.9071	1.01344	52	0.9519	2.50475	expressed protein [Oryza sativa Japonica Group]	ko01100//Metabolic pathways;ko01110//Biosynthesis of secondary metabolites;ko00280//Valine, leucine and isoleucine degradation;ko00770//Pantothenate and CoA biosynthesis;ko00290//Valine, leucine and isoleucine biosynthesis;ko00966//Glucosinolate biosynthesis	-	GO:0004084//branched-chain-amino-acid transaminase activity	GO:0006520//cellular amino acid metabolic process
Unigene0004372	954	279	0.9874	8.90932	86	0.8166	2.50404	336	0.9623	10.2299	PREDICTED: serine/threonine-protein kinase CBK1-like [Fragaria vesca subsp. vesca]	-	GO:0043231//intracellular membrane-bounded organelle;GO:0044444//cytoplasmic part;GO:0016020//membrane	GO:0004674//protein serine/threonine kinase activity;GO:0032550	GO:0006796//phosphate-containing compound metabolic process;GO:0006464//cellular protein modification process
Unigene0015392	714	469	0.9622	20.0107	202	0.9776	7.85859	446	0.9762	18.1433	Kinase superfamily protein isoform 2 [Theobroma cacao]	-	-	GO:0004713//protein tyrosine kinase activity;GO:0032550	GO:0006468//protein phosphorylation
Unigene0016224	1037	327	0.6789	9.60633	156	0.6355	4.17866	399	0.6663	11.1756	PREDICTED: E3 ubiquitin ligase BIG BROTHER-like [Solanum lycopersicum]	-	-	-	-
Unigene0019738	2557	284	0.9883	3.38358	150	0.964	1.62949	288	0.9988	3.27145	Tobamovirus multiplication 1 isoform 2, partial [Theobroma cacao]	ko04141//Protein processing in endoplasmic reticulum	-	-	-
Unigene0017974	2813	415	0.9772	4.49435	189	0.9563	1.86631	438	0.9993	4.52255	PREDICTED: uncharacterized LOC101218930 [Cucumis sativus]	-	-	-	-
Unigene0015755	1527	2151	0.9993	42.9131	176	0.9915	3.20158	789	0.9948	15.0078	PREDICTED: cytochrome P450 86B1-like [Solanum lycopersicum]	-	GO:0043231//intracellular membrane-bounded organelle	GO:0046906//tetrapyrrole binding;GO:0046914//transition metal ion binding;GO:0016713	GO:0009058//biosynthetic process
Unigene0015402	223	297	0.9865	40.5733	117	0.9865	14.5738	431	0.991	56.1372	--	-	-	-	-
Unigene0023507	1294	5543	0.9992	130.497	342	0.9158	7.34147	5633	0.9807	126.44	PREDICTED: probable carboxylesterase 8-like [Solanum lycopersicum]	-	-	-	-
Unigene0017102	706	89	0.9263	3.84038	35	0.8853	1.37707	94	0.9816	3.86725	--	-	-	-	-
Unigene0044837	1347	1055	0.9673	23.8602	284	0.9859	5.85655	1428	0.9963	30.7921	gibberellin 3 oxidase 1 [Castanea mollissima]	ko01110//Biosynthesis of secondary metabolites;ko00904//Diterpenoid biosynthesis	-	GO:0046914//transition metal ion binding;GO:0016705//oxidoreductase activity, acting on paired donors, with incorporation or reduction of molecular oxygen;GO:0005515//protein binding	GO:0009639//response to red or far red light;GO:0001101//response to acid
Unigene0023301	3151	364	0.9968	3.51918	193	0.8908	1.70138	380	0.9714	3.50279	PREDICTED: pentatricopeptide repeat-containing protein At1g03560, mitochondrial-like [Solanum lycopersicum]	-	-	-	-
Unigene0022636	2467	177	0.9558	2.18571	34	0.5857	0.382826	242	0.925	2.84921	Os01g0585600 [Oryza sativa Japonica Group]	-	-	-	-
Unigene0008049	770	466	0.9026	18.4367	168	0.9675	6.06052	3105	0.9922	117.125	glyoxalase family protein, expressed [Oryza sativa Japonica Group]	-	GO:0043231//intracellular membrane-bounded organelle	GO:0003824//catalytic activity	-
Unigene0004537	981	1695	0.9898	52.6368	878	0.8053	24.8609	2847	0.9551	84.2941	heat shock protein 70 isoform 3 [Solanum lycopersicum]	ko04141//Protein processing in endoplasmic reticulum;ko03040//Spliceosome;ko04144//Endocytosis	GO:0031981//nuclear lumen;GO:0005911//cell-cell junction;GO:0016020//membrane;GO:0005840//ribosome;GO:0005576//extracellular region;GO:0030312;GO:0044437;GO:0009526//plastid envelope	GO:0032550;GO:0044389	GO:0009620//response to fungus;GO:0009642//response to light intensity;GO:0009617//response to bacterium;GO:0010118//stomatal movement;GO:0000302//response to reactive oxygen species;GO:0010038//response to metal ion;GO:0009845//seed germination;GO:0032446//protein modification by small protein conjugation
Unigene0014323	381	56	0.9895	4.47767	7	0.7638	0.510345	39	0.9816	2.97316	PREDICTED: dehydrogenase/reductase SDR family member 12-like [Solanum lycopersicum]	-	-	-	-
Unigene0023693	823	60	0.9599	2.22096	7	0.4812	0.23626	39	0.9575	1.3764	PREDICTED: uncharacterized LOC101221445 [Cucumis sativus]	-	-	GO:0097159//organic cyclic compound binding	-
Unigene0044985	1038	559	0.8969	16.406	228	0.9663	6.10139	6667	0.9981	186.557	PREDICTED: heavy metal-associated isoprenylated plant protein 26-like [Solanum lycopersicum]	-	GO:0005911//cell-cell junction;GO:0016020//membrane	GO:0043169//cation binding	GO:0006812//cation transport;GO:0009408//response to heat
Unigene0002582	1055	888	0.9972	25.6418	312	0.9991	8.21473	655	0.9981	18.033	33 kd chloroplast ribonucleoprotein [Nicotiana sylvestris]	-	GO:0032991//macromolecular complex;GO:0009536//plastid;GO:0019028//viral capsid	GO:0036094//small molecule binding;GO:0097159//organic cyclic compound binding	-
Unigene0012173	2379	10058	0.992	128.797	3284	0.9903	38.3442	7044	0.9996	86.001	PREDICTED: subtilisin-like protease-like [Solanum lycopersicum]	-	-	GO:0004175//endopeptidase activity;GO:0005515//protein binding	GO:0016485//protein processing;GO:0044092//negative regulation of molecular function
Unigene0031668	552	118	0.9692	6.51226	12	0.6576	0.603856	65	0.9692	3.42021	PREDICTED: protein RADIALIS-like 6-like [Solanum lycopersicum]	-	GO:0043231//intracellular membrane-bounded organelle	GO:0003676//nucleic acid binding	GO:0003006//developmental process involved in reproduction;GO:0009639//response to red or far red light;GO:0009606//tropism
Unigene0047955	658	11	0.9164	0.509279	-	-	-	15	0.9286	0.662131	PREDICTED: fatty acyl-CoA reductase 3-like [Cicer arietinum]	-	-	-	GO:0008152//metabolic process
Unigene0000117	688	187	0.9201	8.28022	-	-	-	172	0.9985	7.26137	--	-	-	-	-
Unigene0015636	4596	892	0.9983	5.91253	424	0.993	2.56258	1298	0.9974	8.20301	FtsH extracellular protease family protein [Arabidopsis thaliana]	-	GO:0005911//cell-cell junction;GO:0009526//plastid envelope	GO:0004175//endopeptidase activity;GO:0032550;GO:0042623//ATPase activity, coupled	GO:0016485//protein processing;GO:0009154//purine ribonucleotide catabolic process
Unigene0019123	2524	3409	0.9873	41.1459	1554	0.9695	17.1022	3024	0.998	34.7993	PREDICTED: uncharacterized transporter AF_0788 [Vitis vinifera]	-	-	-	-
Unigene0002083	1869	459	0.9722	7.48156	181	0.9577	2.69005	484	0.9818	7.52168	PREDICTED: AP2-like ethylene-responsive transcription factor At2g41710-like [Solanum lycopersicum]	-	GO:0043231//intracellular membrane-bounded organelle	GO:0003676//nucleic acid binding;GO:0001071//nucleic acid binding transcription factor activity;GO:0016491//oxidoreductase activity	GO:0006351//transcription, DNA-templated
Unigene0010316	2488	1418	0.9924	17.3626	608	0.9751	6.78804	2109	0.9952	24.621	Bromodomain-containing protein [Medicago truncatula]	-	-	-	-
Unigene0019371	7484	5005	0.9951	20.3732	1480	0.882	5.49312	7127	0.9947	27.66	PREDICTED: U-box domain-containing protein 13 [Vitis vinifera]	-	GO:0044424	GO:0019787//small conjugating protein ligase activity;GO:0016772//transferase activity, transferring phosphorus-containing groups	GO:0032446//protein modification by small protein conjugation
Unigene0014322	799	116	0.99	4.42283	63	0.9312	2.19021	133	0.9775	4.83486	PREDICTED: dehydrogenase/reductase SDR family member 12 [Vitis vinifera]	-	-	-	-
Unigene0018579	2167	360	0.9469	5.06095	76	0.88	0.974195	199	0.9792	2.66731	PREDICTED: serine-rich adhesin for platelets-like [Cicer arietinum]	-	-	-	-
Unigene0017986	206	96	0.9951	14.1969	23	0.9417	3.10136	81	0.9951	11.4208	--	-	-	-	-
Unigene0014441	3293	1492	0.9951	13.8028	495	0.9605	4.17546	1661	0.9967	14.6506	DNA-binding protein 1, partial [Nicotiana tabacum]	-	-	-	-
Unigene0019152	2113	467	0.9976	6.73296	201	0.9962	2.64233	623	0.9967	8.56381	Remorin family protein isoform 1 [Theobroma cacao]	-	-	-	-
Unigene0013089	1042	817	0.9175	23.886	326	0.8983	8.69043	637	0.9184	17.7562	Expansin A4, ALPHA 1.6,EXPA4 [Theobroma cacao]	-	GO:0005911//cell-cell junction;GO:0005618//cell wall;GO:0044444//cytoplasmic part	-	GO:0048646//anatomical structure formation involved in morphogenesis;GO:0071555//cell wall organization
Unigene0013513	1185	237	0.9865	6.09282	36	0.9274	0.84387	73	0.9207	1.7893	peroxidase [Nicotiana tabacum]	ko01100//Metabolic pathways;ko01110//Biosynthesis of secondary metabolites;ko00940//Phenylpropanoid biosynthesis;ko00360//Phenylalanine metabolism	-	GO:0003824//catalytic activity;GO:0016209//antioxidant activity;GO:0043169//cation binding;GO:0046906//tetrapyrrole binding	GO:0006950//response to stress
Unigene0023453	5380	890	0.9937	5.0396	475	0.9807	2.45246	1371	0.9976	7.40174	PREDICTED: DNA repair protein UVH3-like [Vitis vinifera]	ko03420//Nucleotide excision repair	-	-	-
Unigene0014926	1169	1003	0.9991	26.1382	324	0.9701	7.69878	656	0.9547	16.2993	Elongation factor P family protein [Theobroma cacao]	-	GO:0009532//plastid stroma	GO:0008135//translation factor activity, nucleic acid binding	GO:0006518//peptide metabolic process;GO:0006412//translation
Unigene0017445	1052	5294	0.9914	153.305	1185	0.9572	31.2892	3738	0.9753	103.205	PREDICTED: RAB6-interacting golgin-like isoform X2 [Cicer arietinum]	-	GO:0005911//cell-cell junction;GO:0016020//membrane	-	-
Unigene0001747	814	30	0.8305	1.12276	3	0.441	0.102374	22	0.9951	0.785013	60S ribosomal protein L13e [Galdieria sulphuraria]	ko03010//Ribosome	-	-	-
Unigene0044983	341	6983	0.9971	623.844	2659	0.9971	216.598	7806	0.9971	664.895	--	-	-	-	-
Unigene0008183	907	1579	0.9967	53.0351	496	0.9967	15.1903	1008	0.9967	32.2799	pectate lyase precursor [Vitis vinifera]	ko00040//Pentose and glucuronate interconversions	-	GO:0003824//catalytic activity	-
Unigene0006172	1397	45	0.9792	0.981307	17	0.6843	0.338021	47	0.9084	0.977192	Os01g0151900 [Oryza sativa Japonica Group]	-	GO:0043229//intracellular organelle	-	-
Unigene0008280	2592	357	0.9572	4.19587	95	0.9769	1.01808	243	0.9136	2.72301	PREDICTED: homeobox-leucine zipper protein GLABRA 2-like [Vitis vinifera]	-	-	-	-
Unigene0020513	5040	1815	0.9974	10.9707	821	0.7458	4.52485	1755	0.9984	10.1141	PREDICTED: filament-like plant protein 7-like [Vitis vinifera]	-	-	-	-
Unigene0001110	947	819	0.9979	26.3465	223	0.9926	6.54103	566	0.9958	17.3598	Thiol-disulfide oxidoreductase DCC isoform 1 [Theobroma cacao]	-	-	-	-
Unigene0017057	565	41	0.931	2.21067	8	0.7398	0.393308	29	0.869	1.49083	--	-	-	-	-
Unigene0007455	1177	808	0.9864	20.9133	277	0.9201	6.53724	652	0.9915	16.0898	PREDICTED: isoflavone reductase homolog A622 [Vitis vinifera]	-	-	-	-
Unigene0017698	2521	304	0.9651	3.67358	68	0.9036	0.749251	209	0.9738	2.40798	PREDICTED: uncharacterized protein LOC100853672 [Vitis vinifera]	-	-	-	-
Unigene0020394	1371	892	0.9869	19.8206	285	0.8716	5.77429	715	0.9613	15.1477	PREDICTED: protein YeeZ-like [Solanum lycopersicum]	-	-	-	-
Unigene0041639	911	55	0.9945	1.83922	6	0.5071	0.182946	42	0.9802	1.33909	carotenoid cleavage dioxygenase 7 [Nicotiana tabacum]	-	-	GO:0016701//oxidoreductase activity, acting on single donors with incorporation of molecular oxygen	GO:0016119//carotene metabolic process;GO:0001763//morphogenesis of a branching structure;GO:0016106//sesquiterpenoid biosynthetic process
Unigene0008357	1917	484	0.9797	7.69151	37	0.8805	0.536131	330	0.9802	5.00001	PREDICTED: protein SAMHD1 homolog [Solanum lycopersicum]	-	-	-	-
Unigene0020632	713	206	0.9748	8.80169	57	0.6816	2.22063	125	0.986	5.09213	PREDICTED: expansin-A4-like [Glycine max]	-	-	-	-
Unigene0001684	1473	130	0.9885	2.68862	62	0.9457	1.16918	196	0.9946	3.86484	PREDICTED: potassium transporter 2-like [Solanum lycopersicum]	-	-	-	-
Unigene0007471	527	111	0.9791	6.41654	9	0.6357	0.474376	78	0.9848	4.29895	Wiscott-Aldrich syndrome, C-terminal [Medicago truncatula]	-	-	-	-
Unigene0021111	1366	219	0.9422	4.88407	35	0.8404	0.711719	469	0.9671	9.97242	UDP-glucose glucosyltransferase [Gardenia jasminoides]	-	-	GO:0035251//UDP-glucosyltransferase activity	-
Unigene0002416	1030	137	0.868	4.05202	67	0.8922	1.80688	141	0.9942	3.97613	Chromosome chr9 scaffold_7, whole genome shotgun sequence [Musa balbisiana]	-	-	-	-
Unigene0046770	2382	642	0.9824	8.21073	35	0.7779	0.408148	822	0.9992	10.0233	FtsH protease [Solanum lycopersicum]	-	-	-	-
Unigene0001222	2336	671	0.9906	8.75061	321	0.9606	3.81701	773	0.9782	9.61137	Phox domain-containing protein isoform 1 [Theobroma cacao]	-	-	-	-
Unigene0020441	2206	945	0.9995	13.0501	388	0.9959	4.88559	924	0.9955	12.1659	Magnesium transporter CorA-like family protein [Theobroma cacao]	-	-	-	-
Unigene0013714	2249	1232	0.9707	16.6882	251	0.9622	3.1001	995	0.9902	12.8503	Plasma membrane-like protein isoform 1 [Theobroma cacao]	-	-	-	-
Unigene0046303	1503	3556	0.9388	72.0761	1646	0.9754	30.4202	3593	0.9321	69.4347	PREDICTED: F-box protein At2g27310-like [Vitis vinifera]	-	-	-	-
Unigene0010842	254	268	0.9961	32.1432	55	0.9961	6.01479	233	0.9961	26.6441	--	-	-	-	-
Unigene0014300	1086	4462	0.9954	125.167	88	0.9761	2.25084	828	0.9917	22.1452	hypothetical chloroplast RF1 (chloroplast) [Catharanthus roseus]	-	-	-	-
Unigene0037892	1048	134	0.9924	3.89522	18	0.7347	0.477092	436	0.9981	12.0838	PREDICTED: syntaxin-124-like [Cicer arietinum]	ko04130//SNARE interactions in vesicular transport	-	-	-
Unigene0000566	1231	2071	0.9805	51.252	764	0.961	17.2396	1673	0.9789	39.4745	cinnamoyl-CoA reductase [Jatropha curcas]	-	-	-	-
Unigene0046469	225	12	0.8978	1.62475	-	-	-	103	0.9911	13.2964	--	-	-	-	-
Unigene0019689	2559	351	0.9781	4.17855	74	0.8351	0.803254	173	0.9179	1.96361	Uncharacterized protein isoform 2 [Theobroma cacao]	-	-	-	-
Unigene0020736	800	267	0.98	10.1674	21	0.805	0.729156	95	0.92	3.44915	PREDICTED: probable GMP synthase [glutamine-hydrolyzing]-like [Solanum lycopersicum]	ko03410//Base excision repair	-	-	-
Unigene0023056	1992	114	0.8775	1.74343	53	0.8373	0.739057	142	0.9307	2.07051	PREDICTED: glutamate receptor 2.7-like [Fragaria vesca subsp. vesca]	-	-	-	-
Unigene0018243	2850	2057	0.9804	21.9876	555	0.9758	5.40928	1216	0.9761	12.3927	PREDICTED: LOW QUALITY PROTEIN: U-box domain-containing protein 32-like [Solanum lycopersicum]	-	-	GO:0016772//transferase activity, transferring phosphorus-containing groups	-
Unigene0018557	1351	100	0.8838	2.25493	38	0.7313	0.781303	79	0.9497	1.69844	PREDICTED: gelsolin-related protein of 125 kDa-like [Cicer arietinum]	-	-	-	-
Unigene0014442	4917	2370	0.9945	14.6837	1146	0.9906	6.47404	2386	0.9957	14.0945	PREDICTED: transcription initiation factor TFIID subunit 2-like isoform 1 [Vitis vinifera]	ko03022//Basal transcription factors	-	-	-
Unigene0020019	1306	5190	0.9992	121.063	59	0.8668	1.25487	6263	0.9992	139.289	metallo-beta-lactamase family protein [Arabidopsis lyrata subsp. lyrata]	-	-	-	-
Unigene0014273	2393	26110	0.9996	332.394	11317	0.949	131.365	49435	0.9954	600.027	glutamate decarboxylase [Solanum lycopersicum]	ko01100//Metabolic pathways;ko01110//Biosynthesis of secondary metabolites;ko00410//beta-Alanine metabolism;ko00250//Alanine, aspartate and glutamate metabolism;ko00650//Butanoate metabolism;ko00430//Taurine and hypotaurine metabolism	-	-	-
Unigene0011115	1170	796	0.988	20.726	202	0.9504	4.79575	1295	0.9726	32.1486	alpha expansin protein 4 [Calotropis procera]	-	GO:0030312	-	GO:0071555//cell wall organization
Unigene0023104	201	92	0.99	13.9438	20	0.9154	2.76392	66	0.99	9.53732	cytochrome P450 [Populus trichocarpa]	-	-	-	-
Unigene0035824	712	1688	0.9958	72.2239	108	0.9747	4.21342	8639	0.9986	352.421	Bifunctional inhibitor/lipid-transfer protein/seed storage 2S albumin superfamily protein [Theobroma cacao]	-	-	-	-
Unigene0002035	1005	420	0.997	12.7313	185	0.9701	5.11325	406	0.992	11.7338	Os02g0672400 [Oryza sativa Japonica Group]	-	-	-	-
Unigene0017968	2041	1284	0.9721	19.1651	529	0.9721	7.19953	1129	0.9976	16.0668	DNAJ heat shock N-terminal domain-containing protein isoform 1 [Theobroma cacao]	-	GO:0043231//intracellular membrane-bounded organelle	-	-
Unigene0005508	819	555	0.9963	20.6442	205	0.9878	6.95282	439	0.9915	15.5689	PREDICTED: GTPase HflX-like [Solanum lycopersicum]	-	-	-	-
Unigene0012053	612	69	0.9869	3.43468	26	0.7712	1.18008	57	0.9575	2.70522	ATP Binding Cassette Transporter (CrWBC1) [Catharanthus roseus]	-	GO:0031224//intrinsic component of membrane	GO:0017111//nucleoside-triphosphatase activity;GO:0032550;GO:0015405	GO:0009154//purine ribonucleotide catabolic process;GO:0051234//establishment of localization
Unigene0011717	1393	773	0.967	16.9051	150	0.9088	2.9911	465	0.9691	9.69573	PREDICTED: probable phosphoglycerate mutase gpmB-like, partial [Vitis vinifera]	-	GO:0043231//intracellular membrane-bounded organelle	GO:0016868//intramolecular transferase activity, phosphotransferases	-
Unigene0017441	1182	341	0.9856	8.78872	89	0.9027	2.09153	352	0.9569	8.64975	PREDICTED: ribonuclease H2 subunit A isoform 1 [Vitis vinifera]	ko03030//DNA replication	-	GO:0003676//nucleic acid binding;GO:0016891//endoribonuclease activity, producing 5'-phosphomonoesters	-
Unigene0017017	899	121	0.9288	4.10029	24	0.8532	0.741554	97	0.9833	3.13394	glutaredoxin family protein [Arabidopsis lyrata subsp. lyrata]	-	-	GO:0015036//disulfide oxidoreductase activity	GO:0019725//cellular homeostasis
Unigene0020705	6443	1703	0.9856	8.05221	793	0.989	3.41882	1581	0.9786	7.12726	DNA binding protein [Cucumis melo subsp. melo]	-	-	-	-
Unigene0012260	644	149	0.9876	7.04837	71	0.8742	3.06241	143	0.9845	6.44954	PREDICTED: cadmium/zinc-transporting ATPase HMA2-like [Cucumis sativus]	-	GO:0031224//intrinsic component of membrane;GO:0044437;GO:0005911//cell-cell junction	GO:0043169//cation binding;GO:0032550;GO:0019829//cation-transporting ATPase activity;GO:0046915//transition metal ion transmembrane transporter activity	GO:0010038//response to metal ion;GO:0006829//zinc ion transport;GO:0015691//cadmium ion transport;GO:0072507//divalent inorganic cation homeostasis
Unigene0010106	3938	1214	0.9949	9.39143	511	0.9931	3.60443	1174	0.9987	8.65907	PREDICTED: RRP12-like protein-like [Solanum lycopersicum]	-	-	-	-
Unigene0012212	2312	570	0.9663	7.51062	161	0.8841	1.93432	464	0.9299	5.8292	PREDICTED: transcriptional adapter ADA2b-like [Vitis vinifera]	-	-	GO:0005488//binding	GO:0050789//regulation of biological process;GO:0009725//response to hormone;GO:0008152//metabolic process
Unigene0004081	2811	1331	0.9883	14.4247	729	0.9975	7.20374	2016	0.9932	20.8309	PREDICTED: U-box domain-containing protein 45-like [Solanum lycopersicum]	-	-	-	-
Unigene0016131	962	278	0.9854	8.80356	16	0.7328	0.461994	199	0.9605	6.00837	Tau1 [Solanum lycopersicum]	-	-	-	-
Unigene0010012	3847	4935	0.9982	39.0799	1511	0.9919	10.9102	3971	0.999	29.9817	PREDICTED: cellulose synthase A catalytic subunit 8 [UDP-forming]-like [Solanum lycopersicum]	-	-	-	-
Unigene0002256	3218	305	0.9136	2.88737	101	0.9195	0.871819	557	0.986	5.02745	RING/U-box superfamily protein [Theobroma cacao]	-	-	-	-
Unigene0007700	788	79	0.9987	3.05414	40	0.9365	1.41002	84	0.9518	3.09622	PREDICTED: heat stress transcription factor A-4a-like [Solanum lycopersicum]	-	GO:0043231//intracellular membrane-bounded organelle	GO:0001071//nucleic acid binding transcription factor activity;GO:0003677//DNA binding	GO:0009725//response to hormone;GO:0010243//response to organonitrogen compound;GO:0009630//gravitropism;GO:0003006//developmental process involved in reproduction;GO:0048528//post-embryonic root development;GO:0006351//transcription, DNA-templated
Unigene0009370	758	48	0.9024	1.92913	21	0.7889	0.769558	64	0.971	2.45239	--	-	-	-	-
Unigene0011239	1638	1818	0.9988	33.8118	481	0.9011	8.15685	1825	0.9591	32.3614	APX [Dimocarpus longan]	ko00480//Glutathione metabolism;ko00053//Ascorbate and aldarate metabolism	GO:0044436;GO:0009534//chloroplast thylakoid	GO:0046906//tetrapyrrole binding;GO:0016209//antioxidant activity	GO:0006950//response to stress
Unigene0008879	1548	1294	0.9961	25.4655	68	0.812	1.22019	660	0.9774	12.3837	Auxin efflux carrier component [Theobroma cacao]	-	-	-	-
Unigene0005918	1513	1500	0.9993	30.2024	245	0.9914	4.49799	1131	0.9967	21.7121	PREDICTED: translation initiation factor IF-2-like [Cicer arietinum]	-	-	GO:0046872//metal ion binding	GO:0006812//cation transport
Unigene0047512	1026	43	0.9162	1.27676	14	0.4873	0.379029	87	0.9981	2.46292	PREDICTED: transcription factor BEE 3-like [Cicer arietinum]	-	-	-	-
Unigene0003875	1410	562	0.9801	12.1424	226	0.9645	4.45226	515	0.9986	10.6088	Senescence/dehydration-associated protein-related isoform 1 [Theobroma cacao]	-	-	-	-
Unigene0006185	2886	672	0.9848	7.09352	366	0.8943	3.5227	1042	0.9834	10.487	PREDICTED: phosphoglucan phosphatase LSF1, chloroplastic-like [Cucumis sativus]	-	GO:0009532//plastid stroma;GO:0043036//starch grain	GO:0004721//phosphoprotein phosphatase activity	GO:0005982//starch metabolic process;GO:0006464//cellular protein modification process
Unigene0002920	1144	133	0.8916	3.54172	34	0.7115	0.825551	118	0.9677	2.99595	secondary cell wall-related glycosyltransferase family 43 [Populus tremula x Populus tremuloides]	-	-	GO:0016757//transferase activity, transferring glycosyl groups	GO:0042546//cell wall biogenesis;GO:0010413//glucuronoxylan metabolic process
Unigene0006395	1429	1641	0.9993	34.9836	476	0.9909	9.25265	1192	0.9937	24.2283	NAD(P)-binding Rossmann-fold superfamily protein [Theobroma cacao]	-	-	-	-
[truncated: 346 more rows]
