# Supplementary material for: Unigene-based RNA-seq provides insights on drought stress responses in Marsdenia tenacissima
Source: PLoS One. 2018 Nov 30;13(11):e0202848. doi: 10.1371/journal.pone.0202848 (PMC6268015; doi:10.1371/journal.pone.0202848)
Supplement: S3 Table — (XLSX) [file pone.0202848.s003.xlsx]

## Sheet: Table S3 Significant differenti
Significantly differentially expressed genes identified in the CK vs. T1 comparison that were annotated to KEGG pathways
#Pathway	CK-VS-T1 (1910)	All-Unigene (7677)	Pvalue	Qvalue	Pathway ID	Genes	KOs
Metabolic pathways	553	2106	0.0460348	0.345	ko01100	Unigene0043939;Unigene0047420;Unigene0008520;Unigene0046521;Unigene0043226;Unigene0001531;Unigene0008260;Unigene0009357;Unigene0015974;Unigene0032109;Unigene0021619;Unigene0004477;Unigene0011021;Unigene0000419;Unigene0021581;Unigene0030992;Unigene0012123;Unigene0023420;Unigene0008637;Unigene0019447;Unigene0015923;Unigene0021053;Unigene0012122;Unigene0009307;Unigene0047391;Unigene0014085;Unigene00…	K00122+K00454+K01610+K01955+K01184+K01051+K00083+K01193+K05933+K05349+K09755+K14157+K01176+K01953+K01580+K08081+K01177+K05350+K00789+K00430+K10712+K00948+K00831+K10525+K00695+K00615+K00511+K01626+K12502+K00133+K01188+K00549+K00827+K13811+K00021+K10775+K02641+K00815+K13789+K01696+K01739+K01595+K00261+K04713+K02155+K13508+K00031+K14156+K01733+K00012+K12448+K14674+K02115+K00029+K01834+K00058+K09833+…
Biosynthesis of secondary metabolites	299	1080	0.0123798	0.114	ko01110	Unigene0008520;Unigene0001531;Unigene0041027;Unigene0003722;Unigene0032109;Unigene0004477;Unigene0000419;Unigene0021581;Unigene0030992;Unigene0023420;Unigene0016644;Unigene0008234;Unigene0019447;Unigene0015923;Unigene0021053;Unigene0007863;Unigene0016643;Unigene0047391;Unigene0014085;Unigene0037539;Unigene0020807;Unigene0014084;Unigene0012393;Unigene0008948;Unigene0014083;Unigene0023417;Unigene00…	K01610+K01785+K01183+K00083+K05933+K05349+K09755+K14157+K04124+K01953+K01580+K08081+K05350+K00789+K00430+K00948+K00615+K00511+K01626+K12502+K00133+K01188+K00549+K00021+K10775+K00815+K13789+K15095+K01696+K01739+K09832+K00031+K13065+K12450+K00012+K12448+K01834+K09833+K01568+K00033+K00850+K00134+K01620+K07513+K00382+K02552+K01438+K00026+K01658+K12451+K00559+K12637+K01623+K01490+K01648+K00939+K00001+…
Ribosome	143	537	0.178249	0.764	ko03010	Unigene0004730;Unigene0047001;Unigene0001897;Unigene0027734;Unigene0011342;Unigene0002756;Unigene0005591;Unigene0026002;Unigene0018377;Unigene0006971;Unigene0016732;Unigene0003383;Unigene0000072;Unigene0004838;Unigene0008101;Unigene0004674;Unigene0008277;Unigene0010366;Unigene0013562;Unigene0004985;Unigene0001807;Unigene0001049;Unigene0006887;Unigene0002301;Unigene0045403;Unigene0000415;Unigene00…	K02998+K02973+K02962+K02925+K02981+K02866+K02949+K02898+K02954+K02977+K02924+K02918+K02905+K02942+K02923+K02969+K02868+K02991+K02955+K02882+K02987+K02894+K02974+K02880+K02932+K02971+K02917+K02958+K02910+K02889+K02951+K02941+K02966+K02983+K02984+K02979+K02927+K02997+K02943+K02891+K02938+K02877+K02978+K02936+K02872+K02930+K02883+K02929+K02975+K02912+K02885+K02976+K02937+K02921+K02870+K02995+K02901+…
Oxidative phosphorylation	60	269	0.857231	1	ko00190	Unigene0018011;Unigene0010562;Unigene0016054;Unigene0041743;Unigene0010561;Unigene0013526;Unigene0018008;Unigene0018413;Unigene0008777;Unigene0013523;Unigene0027981;Unigene0024971;Unigene0001673;Unigene0044843;Unigene0002815;Unigene0033001;Unigene0041999;Unigene0000475;Unigene0038865;Unigene0046923;Unigene0024769;Unigene0028939;Unigene0001414;Unigene0000200;Unigene0007960;Unigene0046919;Unigene00…	K01535+K02155+K03885+K02115+K01507+K00411+K02126+K02262+K02256+K03966+K02261+K00419+K00412+K02153+K00417+K02128+K03881+K03955+K03878+K02265+K03884+K03940+K02133+K05577+K00236+K05582+K02134+K02136+K02132+K00235+K05579+K02113+K02258+K05575
Protein processing in endoplasmic reticulum	54	260	0.950926	1	ko04141	Unigene0045112;Unigene0027445;Unigene0001593;Unigene0022260;Unigene0013849;Unigene0001860;Unigene0018271;Unigene0012659;Unigene0012660;Unigene0005611;Unigene0014684;Unigene0037903;Unigene0019583;Unigene0012661;Unigene0020178;Unigene0012944;Unigene0017325;Unigene0018693;Unigene0037904;Unigene0013570;Unigene0008249;Unigene0021103;Unigene0007944;Unigene0042020;Unigene0018178;Unigene0019299;Unigene00…	K13993+K03094+K03283+K10956+K09490+K08054+K13989+K14006+K13525+K12666+K09584+K09486+K04554+K09481+K09580+K14005+K03868+K06689+K14009+K08057+K04079+K08288+K11718+K04523
Spliceosome	39	218	0.99506	1	ko03040	Unigene0001860;Unigene0037903;Unigene0006041;Unigene0017325;Unigene0037904;Unigene0021048;Unigene0008261;Unigene0000030;Unigene0025468;Unigene0042323;Unigene0029727;Unigene0005853;Unigene0029633;Unigene0044293;Unigene0023060;Unigene0016440;Unigene0005833;Unigene0003225;Unigene0002023;Unigene0012951;Unigene0047074;Unigene0008764;Unigene0013080;Unigene0021278;Unigene0020212;Unigene0009012;Unigene00…	K03283+K12855+K11086+K12881+K12845+K12833+K13025+K12877+K11097+K12837+K12823+K12890+K12873+K11087+K11984+K12848+K12819+K12821+K12868+K12626+K12829+K12870
Glycolysis / Gluconeogenesis	47	205	0.767715	1	ko00010	Unigene0008520;Unigene0001531;Unigene0041027;Unigene0016603;Unigene0021262;Unigene0004028;Unigene0022713;Unigene0011695;Unigene0002649;Unigene0014656;Unigene0009288;Unigene0021850;Unigene0015947;Unigene0020499;Unigene0015939;Unigene0004713;Unigene0003500;Unigene0045944;Unigene0008519;Unigene0026987;Unigene0034343;Unigene0045945;Unigene0000706;Unigene0005504;Unigene0008987;Unigene0011035;Unigene00…	K01610+K01785+K01834+K01568+K00850+K00134+K00382+K01623+K00001+K00873+K13953+K00128+K01689+K01810+K01624+K01835+K00131+K03841+K00121+K00844+K00927
Plant-pathogen interaction	44	193	0.775193	1	ko04626	Unigene0007635;Unigene0003964;Unigene0024659;Unigene0041867;Unigene0003963;Unigene0012691;Unigene0032520;Unigene0003461;Unigene0010587;Unigene0010528;Unigene0013608;Unigene0021384;Unigene0017365;Unigene0004177;Unigene0006493;Unigene0023088;Unigene0013279;Unigene0007629;Unigene0019704;Unigene0014567;Unigene0010007;Unigene0016486;Unigene0016790;Unigene0012710;Unigene0042495;Unigene0028612;Unigene00…	K13447+K13420+K13464+K13448+K13426+K13425+K04368+K00864+K05391+K02183+K13449+K13412+K13429+K04079
RNA transport	31	192	0.99884	1	ko03013	Unigene0021361;Unigene0007418;Unigene0019141;Unigene0012709;Unigene0022584;Unigene0047408;Unigene0005785;Unigene0021517;Unigene0008834;Unigene0008261;Unigene0020173;Unigene0042323;Unigene0005853;Unigene0002909;Unigene0002287;Unigene0004796;Unigene0002401;Unigene0000119;Unigene0006280;Unigene0016440;Unigene0000718;Unigene0002910;Unigene0022796;Unigene0008764;Unigene0020764;Unigene0019125;Unigene00…	K14293+K03251+K07936+K03257+K07562+K13126+K03252+K12881+K13025+K12877+K12160+K03113+K03236+K03260+K03231+K14297+K13171+K09291+K14320+K14311
Purine metabolism	38	190	0.954251	1	ko00230	Unigene0012393;Unigene0005165;Unigene0000340;Unigene0011152;Unigene0005750;Unigene0015947;Unigene0021675;Unigene0010753;Unigene0030505;Unigene0046951;Unigene0034034;Unigene0026943;Unigene0002650;Unigene0006942;Unigene0009956;Unigene0020814;Unigene0003847;Unigene0012731;Unigene0023861;Unigene0007466;Unigene0001336;Unigene0012890;Unigene0012017;Unigene0018082;Unigene0016409;Unigene0019672;Unigene00…	K00948+K13811+K01939+K01490+K00939+K00873+K00764+K00860+K00365+K03009+K01514+K01835+K03014+K00759+K02684+K03026+K02324+K00940+K10808+K03024+K01488+K01427+K02327+K01945+K14641+K01466+K14977+K03023+K00962+K01519+K10807
Starch and sucrose metabolism	71	183	1.78e-05	0.00107	ko00500	Unigene0043226;Unigene0009357;Unigene0015974;Unigene0021619;Unigene0011021;Unigene0000419;Unigene0012721;Unigene0008637;Unigene0022077;Unigene0009307;Unigene0047391;Unigene0021676;Unigene0020807;Unigene0020621;Unigene0003100;Unigene0003101;Unigene0045645;Unigene0023586;Unigene0022076;Unigene0013406;Unigene0009603;Unigene0022509;Unigene0004917;Unigene0012034;Unigene0009602;Unigene0010234;Unigene00…	K01184+K01051+K01193+K05349+K01087+K01176+K01177+K05350+K00695+K01188+K00012+K08679+K01187+K13648+K01194+K01810+K01835+K00700+K00975+K00963+K00696+K00688+K00844+K00770+K00705+K00703
Plant hormone signal transduction	56	165	0.00525979	0.0701	ko04075	Unigene0015946;Unigene0003821;Unigene0005889;Unigene0032708;Unigene0012691;Unigene0031252;Unigene0003028;Unigene0015326;Unigene0010528;Unigene0009437;Unigene0009434;Unigene0017365;Unigene0020904;Unigene0023088;Unigene0020428;Unigene0022527;Unigene0009435;Unigene0007085;Unigene0018119;Unigene0031524;Unigene0003011;Unigene0007949;Unigene0024000;Unigene0016790;Unigene0039238;Unigene0010358;Unigene00…	K14497+K14516+K14504+K13464+K14488+K14493+K14503+K14432+K13415+K13946+K14496+K14487+K13449+K14490+K14492+K14484+K14431+K14498+K14505+K14494
Pyruvate metabolism	29	147	0.943021	1	ko00620	Unigene0008520;Unigene0001531;Unigene0006248;Unigene0008512;Unigene0003784;Unigene0011695;Unigene0005902;Unigene0005623;Unigene0015947;Unigene0015939;Unigene0045944;Unigene0005287;Unigene0008519;Unigene0045945;Unigene0008987;Unigene0007069;Unigene0006227;Unigene0013793;Unigene0007061;Unigene0019889;Unigene0019653;Unigene0045438;Unigene0012607;Unigene0018200;Unigene0010627;Unigene0024328;Unigene00…	K01610+K01069+K01595+K00029+K00382+K00026+K00873+K00128+K01006+K01759+K01638+K00025+K01962+K01512
Carbon fixation in photosynthetic organisms	43	138	0.0548059	0.365	ko00710	Unigene0008520;Unigene0001531;Unigene0007770;Unigene0008512;Unigene0007772;Unigene0003784;Unigene0012236;Unigene0005902;Unigene0005623;Unigene0002649;Unigene0009288;Unigene0015947;Unigene0045944;Unigene0005287;Unigene0008519;Unigene0045945;Unigene0007069;Unigene0011035;Unigene0006525;Unigene0021857;Unigene0046760;Unigene0011313;Unigene0007061;Unigene0021585;Unigene0009143;Unigene0045438;Unigene00…	K01610+K00615+K01595+K00029+K00814+K00026+K01623+K00873+K01624+K01602+K01006+K01601+K01783+K00025+K00855+K05298+K03841+K00927+K01100
RNA degradation	20	137	0.998914	1	ko03018	Unigene0007058;Unigene0018622;Unigene0021517;Unigene0000887;Unigene0003500;Unigene0000706;Unigene0046946;Unigene0003906;Unigene0047953;Unigene0002401;Unigene0038600;Unigene0004321;Unigene0004005;Unigene0005813;Unigene0013648;Unigene0014927;Unigene0016870;Unigene0000897;Unigene0017577;Unigene0022171	K12607+K12598+K13126+K04043+K01689+K04077+K12619+K12620+K12593+K03654+K12626+K00962+K03679
Phagosome	38	136	0.229456	0.853	ko04145	Unigene0003196;Unigene0003197;Unigene0005032;Unigene0011855;Unigene0010816;Unigene0008967;Unigene0010562;Unigene0018271;Unigene0010561;Unigene0005611;Unigene0008968;Unigene0011425;Unigene0008969;Unigene0010101;Unigene0012089;Unigene0012270;Unigene0009077;Unigene0007944;Unigene0000475;Unigene0001414;Unigene0006675;Unigene0042020;Unigene0044948;Unigene0001827;Unigene0016697;Unigene0022001;Unigene00…	K01365+K05692+K07375+K02155+K10956+K08054+K04392+K09481+K02153+K07897+K00921+K08057+K07374+K08517
Ribosome biogenesis in eukaryotes	17	136	0.9999	1	ko03008	Unigene0023673;Unigene0012709;Unigene0012248;Unigene0005785;Unigene0000050;Unigene0000030;Unigene0047953;Unigene0002909;Unigene0004005;Unigene0002910;Unigene0009614;Unigene0019105;Unigene0019712;Unigene0008379;Unigene0007444;Unigene0013623;Unigene0017612	K14536+K07936+K03115+K07562+K14558+K12845+K12619+K14545+K14569+K14573+K14564+K14565+K14537+K14567
Peroxisome	29	132	0.810017	1	ko04146	Unigene0012966;Unigene0010178;Unigene0016846;Unigene0016744;Unigene0014867;Unigene0041941;Unigene0008301;Unigene0045010;Unigene0032006;Unigene0025967;Unigene0004753;Unigene0011732;Unigene0031376;Unigene0045383;Unigene0005305;Unigene0009047;Unigene0000544;Unigene0030553;Unigene0016336;Unigene0020831;Unigene0016333;Unigene0009029;Unigene0010876;Unigene0023696;Unigene0013854;Unigene0023857;Unigene00…	K00031+K12261+K07513+K03781+K04564+K11187+K11147+K13237+K04565+K01897+K11517+K01578
Ubiquitin mediated proteolysis	20	131	0.997435	1	ko04120	Unigene0027445;Unigene0008249;Unigene0007103;Unigene0034988;Unigene0038310;Unigene0037579;Unigene0034982;Unigene0014876;Unigene0021966;Unigene0007180;Unigene0013239;Unigene0006462;Unigene0002391;Unigene0011738;Unigene0020518;Unigene0018799;Unigene0002500;Unigene0018798;Unigene0014767;Unigene0016246	K03094+K04554+K10573+K10592+K03868+K06689+K03363+K12456+K10606+K04506+K03352+K10140
Amino sugar and nucleotide sugar metabolism	36	129	0.239529	0.853	ko00520	Unigene0003722;Unigene0016644;Unigene0007863;Unigene0016643;Unigene0007571;Unigene0023586;Unigene0017945;Unigene0007570;Unigene0009603;Unigene0007569;Unigene0045600;Unigene0012034;Unigene0009234;Unigene0009602;Unigene0028860;Unigene0005504;Unigene0016492;Unigene0026943;Unigene0023775;Unigene0012836;Unigene0008583;Unigene0007537;Unigene0005963;Unigene0038023;Unigene0002223;Unigene0004526;Unigene00…	K01183+K12450+K00012+K12448+K08679+K12451+K13648+K12449+K00820+K01810+K01835+K01840+K00621+K00975+K00963+K00326+K12373+K06118+K00844+K00770+K00849
Pyrimidine metabolism	27	123	0.804571	1	ko00240	Unigene0046521;Unigene0017672;Unigene0004690;Unigene0046951;Unigene0027868;Unigene0006942;Unigene0007525;Unigene0003847;Unigene0012731;Unigene0005166;Unigene0007466;Unigene0001336;Unigene0012890;Unigene0012017;Unigene0009015;Unigene0009957;Unigene0011523;Unigene0005079;Unigene0022813;Unigene0017742;Unigene0017577;Unigene0021990;Unigene0020401;Unigene0013275;Unigene0015582;Unigene0012881;Unigene00…	K01955+K00384+K13800+K03009+K03014+K00857+K02684+K03026+K09903+K02324+K00940+K10808+K03024+K02327+K01520+K01493+K14641+K03023+K00962+K01519+K10807+K00876+K00943
Glyoxylate and dicarboxylate metabolism	29	119	0.58699	1	ko00630	Unigene0043939;Unigene0005902;Unigene0016744;Unigene0005287;Unigene0004753;Unigene0009249;Unigene0018706;Unigene0020640;Unigene0007069;Unigene0046760;Unigene0008749;Unigene0016336;Unigene0021585;Unigene0019653;Unigene0020831;Unigene0046759;Unigene0016333;Unigene0045438;Unigene0009029;Unigene0013854;Unigene0014264;Unigene0016335;Unigene0021683;Unigene0009109;Unigene0010627;Unigene0015290;Unigene00…	K00122+K00026+K03781+K01681+K01915+K01602+K01601+K01638+K11517+K02437+K00025+K00600+K01433
Citrate cycle (TCA cycle)	23	119	0.938877	1	ko00020	Unigene0008520;Unigene0001531;Unigene0012966;Unigene0011695;Unigene0005902;Unigene0017995;Unigene0013991;Unigene0013540;Unigene0045944;Unigene0005287;Unigene0008519;Unigene0002591;Unigene0002592;Unigene0045945;Unigene0003333;Unigene0009249;Unigene0020640;Unigene0007069;Unigene0034839;Unigene0027001;Unigene0008749;Unigene0045438;Unigene0010627	K01610+K00031+K00382+K00026+K01648+K01679+K00658+K01681+K00236+K00235+K00025
Phenylpropanoid biosynthesis	42	111	0.00157775	0.0332	ko00940	Unigene0032109;Unigene0000419;Unigene0021581;Unigene0030992;Unigene0047391;Unigene0037539;Unigene0020807;Unigene0008948;Unigene0007407;Unigene0003100;Unigene0003101;Unigene0023719;Unigene0045735;Unigene0023720;Unigene0022294;Unigene0020714;Unigene0017542;Unigene0011098;Unigene0020713;Unigene0026625;Unigene0020499;Unigene0009865;Unigene0011371;Unigene0013513;Unigene0005267;Unigene0007113;Unigene00…	K00083+K05349+K09755+K05350+K00430+K01188+K10775+K13065+K12355+K09754
Endocytosis	27	109	0.547755	1	ko04144	Unigene0018837;Unigene0001860;Unigene0022560;Unigene0037903;Unigene0010608;Unigene0017325;Unigene0007164;Unigene0037904;Unigene0022555;Unigene0006675;Unigene0000662;Unigene0003225;Unigene0017805;Unigene0020912;Unigene0004173;Unigene0042233;Unigene0013080;Unigene0021278;Unigene0022541;Unigene0010064;Unigene0021467;Unigene0022261;Unigene0004536;Unigene0012564;Unigene0011720;Unigene0004537;Unigene00…	K12486+K03283+K04646+K01115+K07897+K12193+K12489+K00889
mRNA surveillance pathway	13	109	0.999777	1	ko03015	Unigene0021517;Unigene0007393;Unigene0008261;Unigene0042323;Unigene0005853;Unigene0025585;Unigene0002401;Unigene0016440;Unigene0008764;Unigene0018857;Unigene0015530;Unigene0008648;Unigene0017553	K13126+K14411+K12881+K13025+K12877+K06269+K13917+K13171+K14404+K04354
Arginine and proline metabolism	19	103	0.952815	1	ko00330	Unigene0008635;Unigene0004463;Unigene0047327;Unigene0012968;Unigene0005199;Unigene0015939;Unigene0018706;Unigene0002400;Unigene0008987;Unigene0006227;Unigene0013793;Unigene0004648;Unigene0014264;Unigene0019672;Unigene0015290;Unigene0005567;Unigene0016911;Unigene0009081;Unigene0023315	K00261+K01438+K12657+K00472+K00930+K00128+K01915+K01581+K00797+K01427+K00262+K00620
Pentose phosphate pathway	30	99	0.128223	0.641	ko00030	Unigene0012393;Unigene0007770;Unigene0007772;Unigene0005643;Unigene0004028;Unigene0002649;Unigene0005644;Unigene0021393;Unigene0009288;Unigene0016625;Unigene0036738;Unigene0006374;Unigene0005504;Unigene0011035;Unigene0026943;Unigene0006525;Unigene0021857;Unigene0011313;Unigene0009956;Unigene0009290;Unigene0009143;Unigene0011403;Unigene0033983;Unigene0005126;Unigene0046652;Unigene0016409;Unigene00…	K00948+K00615+K00033+K00850+K01623+K00616+K01810+K01624+K01835+K01783+K03841+K00036
Cysteine and methionine metabolism	30	99	0.128223	0.641	ko00270	Unigene0004477;Unigene0014085;Unigene0014084;Unigene0014083;Unigene0006274;Unigene0016038;Unigene0016561;Unigene0001728;Unigene0009084;Unigene0006275;Unigene0001729;Unigene0008579;Unigene0008824;Unigene0018044;Unigene0011872;Unigene0012154;Unigene0048044;Unigene0047584;Unigene0006323;Unigene0006650;Unigene0004648;Unigene0014140;Unigene0015867;Unigene0015791;Unigene0005895;Unigene0006651;Unigene00…	K05933+K00789+K00133+K00549+K00815+K01739+K01761+K01251+K00928+K00640+K00558+K00797+K08967+K01758+K01760+K01738+K09880+K01011
Glutathione metabolism	32	96	0.0381625	0.305	ko00480	Unigene0024840;Unigene0006449;Unigene0012966;Unigene0022714;Unigene0005643;Unigene0018511;Unigene0005644;Unigene0021393;Unigene0016625;Unigene0006597;Unigene0036738;Unigene0002400;Unigene0028329;Unigene0007401;Unigene0046472;Unigene0016520;Unigene0047222;Unigene0009290;Unigene0004648;Unigene0011239;Unigene0045391;Unigene0004568;Unigene0005250;Unigene0019073;Unigene0012890;Unigene0008869;Unigene00…	K00799+K00031+K00033+K00432+K01581+K00383+K00797+K00434+K10808+K10807+K00036
Pentose and glucuronate interconversions	34	94	0.00936586	0.0971	ko00040	Unigene0043226;Unigene0038535;Unigene0009357;Unigene0015974;Unigene0021676;Unigene0045645;Unigene0023586;Unigene0022509;Unigene0017847;Unigene0015939;Unigene0025967;Unigene0008987;Unigene0008546;Unigene0006227;Unigene0013793;Unigene0008057;Unigene0005963;Unigene0008056;Unigene0041291;Unigene0009403;Unigene0009404;Unigene0009143;Unigene0008182;Unigene0023163;Unigene0008183;Unigene0009315;Unigene00…	K01184+K01728+K01051+K00012+K01805+K00128+K00065+K00963+K01783+K00854
Glycerophospholipid metabolism	20	92	0.792662	1	ko00564	Unigene0004742;Unigene0018279;Unigene0013840;Unigene0045875;Unigene0045876;Unigene0047083;Unigene0005688;Unigene0010608;Unigene0007164;Unigene0000662;Unigene0015350;Unigene0020912;Unigene0004173;Unigene0042233;Unigene0023414;Unigene0003569;Unigene0016683;Unigene0023595;Unigene0010895;Unigene0002007	K13508+K14156+K14674+K01115+K13535+K00968+K06130+K13513+K01613+K01114
Fatty acid metabolism	19	90	0.829706	1	ko00071	Unigene0016846;Unigene0006973;Unigene0014656;Unigene0020499;Unigene0014867;Unigene0015939;Unigene0002970;Unigene0008987;Unigene0008200;Unigene0006227;Unigene0013793;Unigene0000544;Unigene0030553;Unigene0010876;Unigene0002864;Unigene0047187;Unigene0027649;Unigene0002998;Unigene0023315	K07513+K10527+K00001+K13953+K00128+K00249+K01897+K00121
Valine, leucine and isoleucine degradation	18	90	0.886937	1	ko00280	Unigene0016846;Unigene0011695;Unigene0021279;Unigene0014867;Unigene0015939;Unigene0025474;Unigene0002970;Unigene0038320;Unigene0008987;Unigene0008200;Unigene0006227;Unigene0013793;Unigene0038956;Unigene0030364;Unigene0006960;Unigene0006959;Unigene0006625;Unigene0023315	K07513+K00382+K00826+K00128+K05605+K00249
Photosynthesis	34	81	0.000518149	0.0207	ko00195	Unigene0041488;Unigene0036032;Unigene0041743;Unigene0014185;Unigene0013119;Unigene0009274;Unigene0010930;Unigene0007835;Unigene0010810;Unigene0023787;Unigene0000439;Unigene0007923;Unigene0017987;Unigene0023788;Unigene0006699;Unigene0023805;Unigene0016424;Unigene0023921;Unigene0000594;Unigene0007222;Unigene0038475;Unigene0003680;Unigene0039298;Unigene0047253;Unigene0016093;Unigene0000800;Unigene00…	K02639+K02641+K02115+K02689+K02693+K14332+K02716+K03541+K02706+K03542+K08901+K02712+K02717+K02698+K02699+K02694+K08903+K02723+K02636+K02695+K02638+K02692+K08902+K02113
Tryptophan metabolism	17	81	0.826824	1	ko00380	Unigene0016744;Unigene0015939;Unigene0008478;Unigene0004753;Unigene0008987;Unigene0006227;Unigene0013793;Unigene0016336;Unigene0034227;Unigene0016333;Unigene0009029;Unigene0013854;Unigene0016335;Unigene0023937;Unigene0045256;Unigene0037587;Unigene0023315	K03781+K00128+K11818+K11816+K11817+K01593
Phenylalanine metabolism	25	79	0.104414	0.625	ko00360	Unigene0037539;Unigene0008948;Unigene0007407;Unigene0023719;Unigene0045735;Unigene0009084;Unigene0023720;Unigene0020714;Unigene0022821;Unigene0009101;Unigene0011098;Unigene0020713;Unigene0026625;Unigene0009865;Unigene0048044;Unigene0013513;Unigene0005267;Unigene0015679;Unigene0038775;Unigene0015432;Unigene0012685;Unigene0032130;Unigene0007425;Unigene0003060;Unigene0045256	K00430+K10775+K00815+K00074+K00457+K01593
Glycerolipid metabolism	17	73	0.667709	1	ko00561	Unigene0021547;Unigene0004742;Unigene0013840;Unigene0045875;Unigene0045876;Unigene0004177;Unigene0047083;Unigene0005688;Unigene0015939;Unigene0008987;Unigene0006227;Unigene0013793;Unigene0010055;Unigene0016032;Unigene0023595;Unigene0020639;Unigene0023315	K07407+K13508+K14674+K00864+K00128+K06118+K13513+K03715
Propanoate metabolism	11	72	0.983104	1	ko00640	Unigene0015939;Unigene0025474;Unigene0002970;Unigene0038320;Unigene0008987;Unigene0008200;Unigene0006227;Unigene0013793;Unigene0023696;Unigene0024328;Unigene0023315	K00128+K05605+K00249+K01578+K01962
Fructose and mannose metabolism	15	68	0.748012	1	ko00051	Unigene0004028;Unigene0002649;Unigene0009288;Unigene0017847;Unigene0011035;Unigene0012836;Unigene0021857;Unigene0011313;Unigene0005126;Unigene0046652;Unigene0014940;Unigene0007631;Unigene0013466;Unigene0014941;Unigene0013467	K00850+K01623+K01805+K01624+K01840+K03841+K00844+K00895
beta-Alanine metabolism	13	68	0.896269	1	ko00410	Unigene0015923;Unigene0015939;Unigene0025474;Unigene0002970;Unigene0038320;Unigene0008987;Unigene0008200;Unigene0006227;Unigene0013793;Unigene0004648;Unigene0023696;Unigene0014273;Unigene0023315	K01580+K00128+K05605+K00249+K00797+K01578
Alanine, aspartate and glutamate metabolism	16	66	0.595084	1	ko00250	Unigene0046521;Unigene0019447;Unigene0015923;Unigene0019493;Unigene0008635;Unigene0012236;Unigene0008622;Unigene0000340;Unigene0021675;Unigene0028860;Unigene0018706;Unigene0014264;Unigene0014273;Unigene0015290;Unigene0018163;Unigene0016911	K01955+K01953+K01580+K00827+K00261+K00814+K01939+K00764+K00820+K01915+K00262
alpha-Linolenic acid metabolism	26	64	0.0038977	0.0585	ko00592	Unigene0047420;Unigene0008260;Unigene0012123;Unigene0012122;Unigene0045958;Unigene0008683;Unigene0036480;Unigene0023397;Unigene0013840;Unigene0016846;Unigene0000761;Unigene0023007;Unigene0006973;Unigene0014867;Unigene0032405;Unigene0030286;Unigene0002553;Unigene0027588;Unigene0002554;Unigene0013273;Unigene0012631;Unigene0001019;Unigene0006098;Unigene0022833;Unigene0018946;Unigene0019959	K00454+K10525+K08241+K14674+K07513+K10526+K05894+K10527+K10528+K10529
Glycine, serine and threonine metabolism	21	64	0.0944031	0.596	ko00260	Unigene0011198;Unigene0016038;Unigene0019493;Unigene0020138;Unigene0004276;Unigene0016603;Unigene0015048;Unigene0021338;Unigene0008622;Unigene0011695;Unigene0021337;Unigene0021850;Unigene0012166;Unigene0012154;Unigene0015939;Unigene0009546;Unigene0015867;Unigene0006590;Unigene0013175;Unigene0021683;Unigene0007640	K00831+K00133+K00827+K01696+K01733+K01834+K00058+K01620+K00382+K00928+K00130+K01754+K01758+K12235+K00281+K00600+K00605
Aminoacyl-tRNA biosynthesis	16	62	0.48145	1	ko00970	Unigene0004499;Unigene0020729;Unigene0032661;Unigene0009801;Unigene0012472;Unigene0016237;Unigene0023090;Unigene0020062;Unigene0016400;Unigene0009933;Unigene0046840;Unigene0006184;Unigene0013730;Unigene0003349;Unigene0045499;Unigene0011489	K01869+K01893+K04567+K02434+K02435+K14164+K01870+K01874+K01883+K01881+K01872+K01875+K01873+K01868
Nucleotide excision repair	11	62	0.93144	1	ko03420	Unigene0034982;Unigene0002045;Unigene0007466;Unigene0009517;Unigene0015015;Unigene0014551;Unigene0009015;Unigene0020520;Unigene0021737;Unigene0016246;Unigene0023453	K03868+K10739+K02324+K10841+K10838+K07466+K02327+K10754+K10747+K10140+K10846
Protein export	9	62	0.984082	1	ko03060	Unigene0018271;Unigene0012659;Unigene0012660;Unigene0027400;Unigene0012661;Unigene0007944;Unigene0031800;Unigene0014881;Unigene0017576	K10956+K09490+K13280+K09481+K12272+K09648+K03217
Nitrogen metabolism	17	59	0.285187	0.925	ko00910	Unigene0023040;Unigene0019447;Unigene0010736;Unigene0008635;Unigene0008777;Unigene0041999;Unigene0005802;Unigene0008737;Unigene0018706;Unigene0024042;Unigene0002249;Unigene0008470;Unigene0014264;Unigene0015723;Unigene0015290;Unigene0007640;Unigene0016911	K01674+K01953+K00366+K00261+K00411+K00412+K03522+K01915+K01673+K01725+K00605+K00262
Ascorbate and aldarate metabolism	14	59	0.630712	1	ko00053	Unigene0020374;Unigene0015905;Unigene0023586;Unigene0015939;Unigene0008987;Unigene0013819;Unigene0006227;Unigene0013793;Unigene0011239;Unigene0004568;Unigene0019073;Unigene0011349;Unigene0008220;Unigene0023315	K00469+K00012+K00128+K00434+K14190+K08232
Inositol phosphate metabolism	12	58	0.812814	1	ko00562	Unigene0020374;Unigene0015905;Unigene0044948;Unigene0013819;Unigene0019377;Unigene0010506;Unigene0023873;Unigene0022261;Unigene0012453;Unigene0016373;Unigene0011720;Unigene0002007	K00469+K00921+K05857+K01092+K00889+K01858+K10572+K01114
Terpenoid backbone biosynthesis	15	56	0.420443	1	ko00900	Unigene0005222;Unigene0026783;Unigene0010215;Unigene0003244;Unigene0045901;Unigene0020723;Unigene0011380;Unigene0010779;Unigene0018893;Unigene0020725;Unigene0022514;Unigene0018010;Unigene0013626;Unigene0005653;Unigene0010244	K00021+K13789+K05906+K11778+K01662+K00991+K05356+K03527+K10960
Biosynthesis of unsaturated fatty acids	13	56	0.663801	1	ko01040	Unigene0046284;Unigene0024474;Unigene0038435;Unigene0003747;Unigene0016846;Unigene0011874;Unigene0007298;Unigene0014867;Unigene0012637;Unigene0003914;Unigene0002298;Unigene0016956;Unigene0021870	K03921+K10256+K07513+K00059+K00507
Porphyrin and chlorophyll metabolism	14	55	0.512504	1	ko00860	Unigene0034250;Unigene0015476;Unigene0008928;Unigene0015188;Unigene0017505;Unigene0010000;Unigene0002408;Unigene0007515;Unigene0004059;Unigene0017560;Unigene0019645;Unigene0015187;Unigene0015477;Unigene0005653	K00522+K03404+K04035+K00231+K04040+K00218+K03403+K13606+K01719+K10960
Basal transcription factors	9	53	0.937701	1	ko03022	Unigene0006746;Unigene0005991;Unigene0029137;Unigene0019276;Unigene0005184;Unigene0007284;Unigene0004209;Unigene0021565;Unigene0014442	K03124+K03120+K03139+K03126+K03136+K03137+K03138+K03125+K03128
Galactose metabolism	17	52	0.12703	0.641	ko00052	Unigene0021619;Unigene0011021;Unigene0021547;Unigene0019192;Unigene0004028;Unigene0013406;Unigene0004917;Unigene0025718;Unigene0026943;Unigene0005963;Unigene0010656;Unigene0016032;Unigene0014940;Unigene0016409;Unigene0014764;Unigene0014941;Unigene0010163	K01193+K07407+K06611+K00850+K01187+K01835+K00963+K00844+K00849
Phosphatidylinositol signaling system	10	52	0.867429	1	ko04070	Unigene0007629;Unigene0044948;Unigene0019377;Unigene0010506;Unigene0027115;Unigene0023873;Unigene0022261;Unigene0016373;Unigene0011720;Unigene0011998	K02183+K00921+K05857+K01092+K00889+K10572
Proteasome	2	51	0.999992	1	ko03050	Unigene0013759;Unigene0001295	K03063+K03038
Homologous recombination	15	50	0.244909	0.853	ko03440	Unigene0016040;Unigene0007157;Unigene0014674;Unigene0010465;Unigene0002045;Unigene0047025;Unigene0023228;Unigene0012850;Unigene0016924;Unigene0023232;Unigene0014551;Unigene0009015;Unigene0017405;Unigene0013794;Unigene0017967	K10866+K10875+K08775+K03553+K10739+K10871+K10901+K10867+K07466+K02327+K10870+K10865+K03655
DNA replication	13	49	0.448424	1	ko03030	Unigene0023207;Unigene0003847;Unigene0017441;Unigene0002045;Unigene0022224;Unigene0007466;Unigene0014551;Unigene0011667;Unigene0009015;Unigene0020520;Unigene0001151;Unigene0008668;Unigene0021737	K02542+K02684+K10743+K10739+K04799+K02324+K07466+K02209+K02327+K10754+K10742+K02540+K10747
Tyrosine metabolism	15	48	0.193697	0.775	ko00350	Unigene0009084;Unigene0009101;Unigene0014656;Unigene0020499;Unigene0025656;Unigene0048044;Unigene0039611;Unigene0013487;Unigene0002864;Unigene0047187;Unigene0045256;Unigene0027649;Unigene0014787;Unigene0002998;Unigene0019676	K00815+K00457+K00001+K13953+K01555+K00451+K00121+K01592+K01593+K00599
SNARE interactions in vesicular transport	5	46	0.995002	1	ko04130	Unigene0007739;Unigene0036136;Unigene0035491;Unigene0037892;Unigene0003303	K08486+K08516+K08517
RNA polymerase	5	45	0.993873	1	ko03020	Unigene0046951;Unigene0006942;Unigene0012731;Unigene0012017;Unigene0017742	K03009+K03014+K03026+K03024+K03023
Cyanoamino acid metabolism	14	43	0.160391	0.713	ko00460	Unigene0000419;Unigene0047391;Unigene0020807;Unigene0003100;Unigene0003101;Unigene0000953;Unigene0011371;Unigene0007113;Unigene0006367;Unigene0003668;Unigene0011319;Unigene0021683;Unigene0005951;Unigene0014468	K05349+K05350+K01188+K08249+K00600+K08248
Limonene and pinene degradation	9	43	0.777935	1	ko00903	Unigene0015939;Unigene0004849;Unigene0008987;Unigene0011035;Unigene0011421;Unigene0006227;Unigene0013793;Unigene0011313;Unigene0023315	K00128+K00517+K00120
Histidine metabolism	9	43	0.777935	1	ko00340	Unigene0015939;Unigene0008987;Unigene0039304;Unigene0006227;Unigene0013793;Unigene0021265;Unigene0045256;Unigene0023315;Unigene0019676	K00128+K01590+K01593+K00599
N-Glycan biosynthesis	2	43	0.999933	1	ko00510	Unigene0003499;Unigene0012944	K03849+K12666
Lysine degradation	10	42	0.622575	1	ko00310	Unigene0023420;Unigene0023417;Unigene0015939;Unigene0002591;Unigene0002592;Unigene0003333;Unigene0008987;Unigene0006227;Unigene0013793;Unigene0023315	K14157+K00128+K00658
Phenylalanine, tyrosine and tryptophan biosynthesis	7	42	0.926806	1	ko00400	Unigene0008961;Unigene0009084;Unigene0020138;Unigene0008960;Unigene0024221;Unigene0048044;Unigene0010592	K01626+K00815+K01696+K01658+K00891
Base excision repair	16	40	0.0248184	0.213	ko03410	Unigene0013442;Unigene0020736;Unigene0004156;Unigene0003855;Unigene0033844;Unigene0011934;Unigene0020881;Unigene0020730;Unigene0007503;Unigene0022224;Unigene0007466;Unigene0009015;Unigene0017128;Unigene0021737;Unigene0019304;Unigene0011573	K10802+K01246+K03575+K10798+K10563+K10801+K04799+K02324+K02327+K01142+K10747+K10773
Pantothenate and CoA biosynthesis	9	40	0.69464	1	ko00770	Unigene0021279;Unigene0037545;Unigene0038956;Unigene0030364;Unigene0007670;Unigene0006960;Unigene0015085;Unigene0006959;Unigene0006625	K00826+K06133+K00606
Ubiquinone and other terpenoid-quinone biosynthesis	12	39	0.246986	0.853	ko00130	Unigene0004426;Unigene0009084;Unigene0021370;Unigene0005559;Unigene0009101;Unigene0048044;Unigene0011141;Unigene0022645;Unigene0017802;Unigene0008331;Unigene0020099;Unigene0010487	K12502+K00815+K09833+K02552+K00457+K14759+K14760+K02548+K12501+K01661+K06126
Mismatch repair	6	37	0.927117	1	ko03430	Unigene0002045;Unigene0014551;Unigene0003912;Unigene0009015;Unigene0020520;Unigene0021737	K10739+K07466+K07456+K02327+K10754+K10747
Carotenoid biosynthesis	12	35	0.137774	0.661	ko00906	Unigene0013668;Unigene0001896;Unigene0012208;Unigene0018254;Unigene0017667;Unigene0023937;Unigene0022485;Unigene0011955;Unigene0037587;Unigene0007321;Unigene0011961;Unigene0014593	K09843+K02291+K06444+K09838+K02293+K09842+K09835+K09840+K09839+K14606
Fatty acid biosynthesis	9	35	0.519257	1	ko00061	Unigene0046284;Unigene0038435;Unigene0002437;Unigene0011874;Unigene0007298;Unigene0012637;Unigene0003914;Unigene0002298;Unigene0024328	K03921+K09458+K00059+K01962
Valine, leucine and isoleucine biosynthesis	8	33	0.600335	1	ko00290	Unigene0021279;Unigene0035198;Unigene0009546;Unigene0038956;Unigene0030364;Unigene0006960;Unigene0006959;Unigene0006625	K00826+K01702+K01703+K01754
Natural killer cell mediated cytotoxicity	8	33	0.600335	1	ko04650	Unigene0021384;Unigene0012089;Unigene0016697;Unigene0048041;Unigene0000491;Unigene0028373;Unigene0000490;Unigene0006496	K04368+K04392+K06268
Ether lipid metabolism	8	33	0.600335	1	ko00565	Unigene0013840;Unigene0010608;Unigene0007164;Unigene0000662;Unigene0020912;Unigene0004173;Unigene0042233;Unigene0002007	K14674+K01115+K01114
Sulfur metabolism	9	32	0.400188	1	ko00920	Unigene0005165;Unigene0008579;Unigene0013069;Unigene0010753;Unigene0047584;Unigene0015344;Unigene0015867;Unigene0015791;Unigene0013896	K13811+K01739+K00392+K00860+K00640+K01082+K01760+K01738
Circadian rhythm - plant	7	32	0.717373	1	ko04712	Unigene0005063;Unigene0012248;Unigene0021524;Unigene0021525;Unigene0010632;Unigene0016270;Unigene0014107	K12127+K03115+K00660+K12129+K12132+K12133
Selenocompound metabolism	10	30	0.19182	0.775	ko00450	Unigene0017672;Unigene0016561;Unigene0005165;Unigene0008579;Unigene0008824;Unigene0027868;Unigene0015867;Unigene0020062;Unigene0015582;Unigene0016562	K00384+K00549+K13811+K01739+K01761+K01758+K01760+K01874
Steroid biosynthesis	9	30	0.320546	1	ko00100	Unigene0006731;Unigene0013840;Unigene0013138;Unigene0032894;Unigene0003779;Unigene0003253;Unigene0005497;Unigene0005601;Unigene0005600	K09832+K14674+K00559+K01853+K00227+K14423+K08246
Photosynthesis - antenna proteins	15	29	0.00165966	0.0332	ko00196	Unigene0033046;Unigene0015414;Unigene0019082;Unigene0023158;Unigene0015110;Unigene0047646;Unigene0020931;Unigene0013141;Unigene0006560;Unigene0008208;Unigene0015118;Unigene0020930;Unigene0013140;Unigene0004632;Unigene0013705	K08909+K08908+K08914+K08907+K08911+K08913+K14172+K08916+K08910+K08912+K08915+K08917
Butanoate metabolism	3	29	0.986374	1	ko00650	Unigene0015923;Unigene0022821;Unigene0014273	K01580+K00074
Zeatin biosynthesis	20	27	1.05e-07	1.26e-05	ko00908	Unigene0016317;Unigene0026623;Unigene0016318;Unigene0019441;Unigene0014456;Unigene0023979;Unigene0023978;Unigene0022719;Unigene0019039;Unigene0019570;Unigene0019037;Unigene0004539;Unigene0021878;Unigene0008162;Unigene0019569;Unigene0004538;Unigene0009815;Unigene0009812;Unigene0015697;Unigene0009806	K13495+K00279+K10760+K10717+K00791
Linoleic acid metabolism	14	26	0.0014274	0.0332	ko00591	Unigene0047420;Unigene0008260;Unigene0012123;Unigene0012122;Unigene0045958;Unigene0023397;Unigene0013840;Unigene0032405;Unigene0030286;Unigene0027588;Unigene0001019;Unigene0022833;Unigene0018946;Unigene0019959	K00454+K14674
Stilbenoid, diarylheptanoid and gingerol biosynthesis	5	24	0.749497	1	ko00945	Unigene0022294;Unigene0017542;Unigene0004849;Unigene0011421;Unigene0023078	K13065+K00517+K09754
One carbon pool by folate	4	24	0.882802	1	ko00670	Unigene0037718;Unigene0021683;Unigene0019370;Unigene0007640	K00297+K00600+K01433+K00605
Regulation of autophagy	4	24	0.882802	1	ko04140	Unigene0005162;Unigene0002405;Unigene0000130;Unigene0018392	K08341+K08336+K07198
Sphingolipid metabolism	4	23	0.860584	1	ko00600	Unigene0021547;Unigene0027918;Unigene0016032;Unigene0001681	K07407+K04713+K04712
Circadian rhythm - mammal	8	22	0.157876	0.713	ko04710	Unigene0027445;Unigene0022862;Unigene0037579;Unigene0034982;Unigene0007180;Unigene0024826;Unigene0006462;Unigene0002500	K03094+K08960+K03868+K02295
Flavonoid biosynthesis	9	21	0.0543739	0.365	ko00941	Unigene0022294;Unigene0017542;Unigene0021524;Unigene0021525;Unigene0005380;Unigene0026806;Unigene0023078;Unigene0001257;Unigene0015010	K13065+K00660+K00475+K08695+K09754+K05278+K05280
Glycosylphosphatidylinositol(GPI)-anchor biosynthesis	2	21	0.980549	1	ko00563	Unigene0016175;Unigene0021501	K05310+K03434
Diterpenoid biosynthesis	10	19	0.00851347	0.0971	ko00904	Unigene0008234;Unigene0005337;Unigene0000715;Unigene0024266;Unigene0008065;Unigene0011111;Unigene0044837;Unigene0014616;Unigene0036176;Unigene0016408	K04124+K04125+K04122+K12929+K04121+K04123
Tropane, piperidine and pyridine alkaloid biosynthesis	6	19	0.327573	1	ko00960	Unigene0021053;Unigene0009084;Unigene0048044;Unigene0039479;Unigene0012973;Unigene0023073	K08081+K00815
Vitamin B6 metabolism	3	19	0.886742	1	ko00750	Unigene0011198;Unigene0004276;Unigene0045208	K00831+K01733+K13248
Sulfur relay system	1	17	0.99232	1	ko04122	Unigene0013456	K01011
Lysine biosynthesis	2	16	0.935418	1	ko00300	Unigene0016038;Unigene0012154	K00133+K00928
Folate biosynthesis	4	15	0.534479	1	ko00790	Unigene0014403;Unigene0004085;Unigene0021306;Unigene0007637	K01495+K01633+K13950+K01930
Riboflavin metabolism	2	15	0.918509	1	ko00740	Unigene0012936;Unigene0019930	K14652+K01078
Arachidonic acid metabolism	6	14	0.109358	0.625	ko00590	Unigene0013840;Unigene0018511;Unigene0006597;Unigene0005250;Unigene0008869;Unigene0012361	K14674+K00432
Other glycan degradation	4	14	0.474466	1	ko00511	Unigene0004526;Unigene0020994;Unigene0022936;Unigene0020992	K12373+K01191+K01206
Glucosinolate biosynthesis	8	12	0.00266999	0.0458	ko00966	Unigene0021279;Unigene0008478;Unigene0023760;Unigene0038956;Unigene0030364;Unigene0006960;Unigene0006959;Unigene0006625	K00826+K12156+K11818+K12153
Glycosaminoglycan degradation	4	12	0.34744	1	ko00531	Unigene0004526;Unigene0004562;Unigene0014355;Unigene0022666	K12373+K01205+K07964
ABC transporters	4	12	0.34744	1	ko02010	Unigene0017192;Unigene0023469;Unigene0023467;Unigene0024131	K05658
Isoquinoline alkaloid biosynthesis	4	11	0.283292	0.925	ko00950	Unigene0009084;Unigene0048044;Unigene0045256;Unigene0014787	K00815+K01592+K01593
Glycosphingolipid biosynthesis - globo series	3	11	0.54116	1	ko00603	Unigene0021547;Unigene0004526;Unigene0016032	K07407+K12373
Taurine and hypotaurine metabolism	3	11	0.54116	1	ko00430	Unigene0015923;Unigene0004492;Unigene0014273	K01580+K10712
Thiamine metabolism	1	11	0.957114	1	ko00730	Unigene0016089	K03147
Non-homologous end-joining	6	9	0.00970682	0.0971	ko03450	Unigene0016040;Unigene0017291;Unigene0022224;Unigene0031463;Unigene0021889;Unigene0013794	K10866+K10885+K04799+K10886+K10777+K10865
Monoterpenoid biosynthesis	3	9	0.395943	1	ko00902	Unigene0021162;Unigene0022044;Unigene0023285	K15095+K15086
Caffeine metabolism	1	9	0.923941	1	ko00232	Unigene0030505	K00365
Fatty acid elongation in mitochondria	2	8	0.630031	1	ko00062	Unigene0001078;Unigene0016507	K01074
C5-Branched dibasic acid metabolism	1	8	0.898716	1	ko00660	Unigene0035198	K01703
Flavone and flavonol biosynthesis	1	7	0.86513	1	ko00944	Unigene0015010	K05280
Brassinosteroid biosynthesis	2	6	0.463241	1	ko00905	Unigene0014207;Unigene0023411	K12637+K09591
Sesquiterpenoid biosynthesis	1	5	0.760886	1	ko00909	Unigene0011805	K00511
Glycosphingolipid biosynthesis - ganglio series	1	4	0.681638	1	ko00604	Unigene0004526	K12373
Lipoic acid metabolism	1	4	0.681638	1	ko00785	Unigene0046098	K03644
Biotin metabolism	1	3	0.576143	1	ko00780	Unigene0011808	K00652
Betalain biosynthesis	1	1	0.248795	0.853	ko00965	Unigene0045256	K01593
