# Supplementary material for: Unigene-based RNA-seq provides insights on drought stress responses in Marsdenia tenacissima
Source: PLoS One. 2018 Nov 30;13(11):e0202848. doi: 10.1371/journal.pone.0202848 (PMC6268015; doi:10.1371/journal.pone.0202848)
Supplement: S4 Table — (XLSX) [file pone.0202848.s004.xlsx]

## Sheet: Table S4 Significant differenti
Significantly differentially expressed genes identified in the CK vs. T2 comparison that were annotated to KEGG pathways
#Pathway	CK-VS-T2 (1210)	All-Unigene (7677)	Pvalue	Qvalue	Pathway ID	Genes	KOs
Metabolic pathways	352	2106	0.0852698	0.371921	ko01100	Unigene0045342;Unigene0015486;Unigene0009328;Unigene0025851;Unigene0002605;Unigene0047521;Unigene0045724;Unigene0004806;Unigene0025226;Unigene0048106;Unigene0001494;Unigene0024571;Unigene0003670;Unigene0038243;Unigene0020395;Unigene0020138;Unigene0007770;Unigene0047324;Unigene0007771;Unigene0007772;Unigene0012589;Unigene0041166;Unigene0019462;Unigene0002622;Unigene0005691;Unigene0024266;Unigene00…	K01897+K01689+K00700+K00128+K00948+K00430+K03781+K01792+K00121+K01057+K00823+K00818+K00819+K00517+K01696+K00615+K00134+K13508+K02267+K12929+K14157+K01438+K01177+K00454+K00083+K05933+K12502+K01937+K00858+K00472+K08679+K00850+K09840+K01051+K09755+K13800+K12930+K10757+K10525+K01784+K01858+K00695+K09842+K01611+K00827+K01193+K08081+K01188+K00162+K00789+K05280+K11262+K12657+K00826+K01859+K01115+K00475+…
Biosynthesis of secondary metabolites	205	1080	0.00122042	0.0350642	ko01110	Unigene0015486;Unigene0025851;Unigene0002605;Unigene0047521;Unigene0045724;Unigene0004806;Unigene0025226;Unigene0048106;Unigene0024571;Unigene0003670;Unigene0038243;Unigene0020395;Unigene0020138;Unigene0007770;Unigene0047324;Unigene0007771;Unigene0007772;Unigene0012589;Unigene0005691;Unigene0024266;Unigene0008234;Unigene0023420;Unigene0004463;Unigene0002129;Unigene0004477;Unigene0004426;Unigene00…	K01689+K00128+K00948+K00430+K03781+K01792+K00121+K01057+K00818+K00819+K00517+K01696+K00615+K00134+K12929+K04124+K14157+K01438+K00083+K05933+K12502+K15086+K00850+K09840+K09755+K12930+K10757+K12450+K01784+K01858+K09842+K08081+K01188+K00162+K00789+K05280+K00826+K01859+K00475+K00660+K01590+K12451+K01953+K00166+K00511+K00001+K13648+K10046+K01962+K13606+K00031+K01568+K13953+K00621+K07513+K00026+K01681+…
Ribosome	92	537	0.19873	0.629311	ko03010	Unigene0002321;Unigene0008025;Unigene0047416;Unigene0047649;Unigene0018440;Unigene0004394;Unigene0007188;Unigene0016732;Unigene0004662;Unigene0012830;Unigene0003383;Unigene0000072;Unigene0004838;Unigene0006782;Unigene0035775;Unigene0002638;Unigene0007024;Unigene0010346;Unigene0008101;Unigene0007372;Unigene0012616;Unigene0004674;Unigene0008277;Unigene0016733;Unigene0013176;Unigene0038162;Unigene00…	K02975+K02979+K02976+K02949+K02941+K02978+K02910+K02977+K02921+K02885+K02924+K02918+K02905+K02984+K02983+K02951+K02866+K02873+K02942+K02943+K02889+K02923+K02969+K02927+K02883+K02872+K02958+K02868+K02930+K02953+K02964+K02991+K02955+K02995+K02893+K02973+K02966+K02987+K02896+K02912+K02925+K02908+K02877+K02938+K02997+K02929+K02937+K02940+K02894+K02875+K02915+K02947+K02974+K02998+K02891+K02880+K02932+…
Oxidative phosphorylation	47	269	0.239486	0.700036	ko00190	Unigene0021908;Unigene0002622;Unigene0033890;Unigene0006743;Unigene0006745;Unigene0016054;Unigene0021805;Unigene0018035;Unigene0044843;Unigene0018805;Unigene0033001;Unigene0000475;Unigene0046923;Unigene0034839;Unigene0024769;Unigene0005936;Unigene0005272;Unigene0001414;Unigene0007960;Unigene0004345;Unigene0005289;Unigene0037972;Unigene0027001;Unigene0014038;Unigene0027981;Unigene0001673;Unigene00…	K01535+K02267+K03885+K02133+K03966+K00419+K02153+K00417+K00236+K02128+K02134+K00413+K02155+K02265+K03940+K00235+K02132+K02126+K02256+K00412+K01507+K02262+K02261+K02111+K05582+K03878+K03935+K05575+K05577+K05573+K02115
Plant hormone signal transduction	47	165	2.05e-05	0.00233719	ko04075	Unigene0015946;Unigene0038676;Unigene0025992;Unigene0003011;Unigene0000442;Unigene0008801;Unigene0012691;Unigene0009510;Unigene0018787;Unigene0007983;Unigene0009509;Unigene0020428;Unigene0010958;Unigene0005179;Unigene0020916;Unigene0018720;Unigene0017391;Unigene0020904;Unigene0015326;Unigene0016790;Unigene0024666;Unigene0010660;Unigene0030862;Unigene0023088;Unigene0018118;Unigene0022777;Unigene00…	K14497+K14488+K14432+K13464+K14487+K14484+K14508+K14493+K13449+K14516+K14431+K14496+K14498+K14492+K14486+K13946
Protein processing in endoplasmic reticulum	43	260	0.389612	0.890679	ko04141	Unigene0027956;Unigene0045112;Unigene0003136;Unigene0046066;Unigene0016308;Unigene0009737;Unigene0005088;Unigene0001593;Unigene0003137;Unigene0001860;Unigene0027445;Unigene0006566;Unigene0013849;Unigene0012045;Unigene0007738;Unigene0022260;Unigene0012044;Unigene0009530;Unigene0019299;Unigene0003082;Unigene0013570;Unigene0010786;Unigene0017325;Unigene0014876;Unigene0018178;Unigene0008249;Unigene00…	K13993+K09490+K03283+K03094+K04079+K03347+K09486+K14007+K06689+K09580+K04554+K09481+K14005+K03868+K08054+K13989+K14009+K08057
Starch and sucrose metabolism	42	183	0.00633745	0.0802744	ko00500	Unigene0009328;Unigene0001494;Unigene0019462;Unigene0009307;Unigene0009603;Unigene0003328;Unigene0009602;Unigene0009357;Unigene0020621;Unigene0011021;Unigene0007654;Unigene0022076;Unigene0028032;Unigene0019467;Unigene0003100;Unigene0012721;Unigene0011371;Unigene0003101;Unigene0017826;Unigene0005036;Unigene0014625;Unigene0022077;Unigene0019087;Unigene0006576;Unigene0008615;Unigene0016795;Unigene00…	K00700+K01177+K08679+K01051+K00695+K01193+K01087+K00688+K01188+K01187+K00975+K13648+K01176+K01835+K05349+K05350+K00696+K00703+K00770
Glycolysis / Gluconeogenesis	40	205	0.0838727	0.371921	ko00010	Unigene0015486;Unigene0025851;Unigene0047521;Unigene0025226;Unigene0048106;Unigene0020395;Unigene0047324;Unigene0012546;Unigene0021489;Unigene0002998;Unigene0027649;Unigene0020886;Unigene0024205;Unigene0020499;Unigene0005159;Unigene0015939;Unigene0008987;Unigene0004713;Unigene0003500;Unigene0006227;Unigene0045944;Unigene0011035;Unigene0013793;Unigene0026987;Unigene0034343;Unigene0026943;Unigene00…	K01689+K00128+K01792+K00121+K00134+K00850+K00162+K00001+K01568+K13953+K01610+K01624+K01835+K01623+K00627+K00873+K01785
Plant-pathogen interaction	33	193	0.332132	0.860525	ko04626	Unigene0012045;Unigene0012691;Unigene0007738;Unigene0012044;Unigene0006493;Unigene0007151;Unigene0018618;Unigene0008802;Unigene0023297;Unigene0016461;Unigene0016486;Unigene0012710;Unigene0027115;Unigene0042495;Unigene0028612;Unigene0047043;Unigene0001998;Unigene0044823;Unigene0003963;Unigene0006658;Unigene0016790;Unigene0038334;Unigene0023088;Unigene0006659;Unigene0011998;Unigene0045249;Unigene00…	K04079+K13464+K05391+K13448+K04368+K13457+K13447+K13412+K02183+K13429+K13420+K13449+K13424
Peroxisome	27	132	0.0880864	0.371921	ko04146	Unigene0045342;Unigene0004806;Unigene0012589;Unigene0014889;Unigene0009431;Unigene0012966;Unigene0000287;Unigene0005305;Unigene0009047;Unigene0014867;Unigene0041941;Unigene0008301;Unigene0045010;Unigene0036629;Unigene0025967;Unigene0031376;Unigene0024928;Unigene0030553;Unigene0000544;Unigene0024665;Unigene0045383;Unigene0011732;Unigene0016335;Unigene0013854;Unigene0016336;Unigene0007485;Unigene00…	K01897+K03781+K04565+K13348+K00031+K07513+K04564+K11187+K11147+K13237+K00830+K01578
Phenylpropanoid biosynthesis	27	111	0.0120251	0.118762	ko00940	Unigene0045724;Unigene0002129;Unigene0021581;Unigene0030992;Unigene0003100;Unigene0011371;Unigene0003101;Unigene0020499;Unigene0032321;Unigene0009298;Unigene0040002;Unigene0002310;Unigene0046903;Unigene0008394;Unigene0020711;Unigene0013027;Unigene0024032;Unigene0007425;Unigene0015432;Unigene0014909;Unigene0000419;Unigene0013513;Unigene0011319;Unigene0026625;Unigene0007407;Unigene0010436;Unigene00…	K00430+K00083+K09755+K01188+K12355+K05349+K05350
Amino sugar and nucleotide sugar metabolism	25	129	0.154824	0.544484	ko00520	Unigene0009603;Unigene0009602;Unigene0007571;Unigene0022975;Unigene0007570;Unigene0007569;Unigene0019087;Unigene0006576;Unigene0008211;Unigene0004546;Unigene0008583;Unigene0038023;Unigene0026943;Unigene0028860;Unigene0023775;Unigene0016643;Unigene0023773;Unigene0002223;Unigene0012836;Unigene0015114;Unigene0007537;Unigene0007863;Unigene0023712;Unigene0010248;Unigene0010383	K08679+K12450+K01784+K12451+K00975+K13648+K05305+K10046+K00621+K01183+K01835+K00820+K00326+K01840+K00972+K00966+K00770
Fatty acid metabolism	25	90	0.00249861	0.0510531	ko00071	Unigene0045342;Unigene0025851;Unigene0047521;Unigene0048106;Unigene0020395;Unigene0002998;Unigene0027649;Unigene0020886;Unigene0000287;Unigene0020499;Unigene0014867;Unigene0015939;Unigene0008987;Unigene0006227;Unigene0013793;Unigene0008200;Unigene0036629;Unigene0024928;Unigene0030553;Unigene0000544;Unigene0002539;Unigene0023367;Unigene0047187;Unigene0002864;Unigene0005374	K01897+K00128+K00121+K00001+K13953+K07513+K00249
Pentose and glucuronate interconversions	24	94	0.00946542	0.107906	ko00040	Unigene0002274;Unigene0002275;Unigene0038535;Unigene0025851;Unigene0047521;Unigene0020395;Unigene0003328;Unigene0009357;Unigene0007654;Unigene0015939;Unigene0008987;Unigene0006227;Unigene0013793;Unigene0025967;Unigene0041291;Unigene0008056;Unigene0010373;Unigene0008057;Unigene0002539;Unigene0023367;Unigene0010372;Unigene0009315;Unigene0023163;Unigene0005374	K01728+K00128+K01051+K00065+K00854
Arginine and proline metabolism	23	103	0.0486125	0.277091	ko00330	Unigene0025851;Unigene0047521;Unigene0003670;Unigene0020395;Unigene0004463;Unigene0017544;Unigene0008216;Unigene0008215;Unigene0047327;Unigene0023585;Unigene0018706;Unigene0015939;Unigene0008987;Unigene0002400;Unigene0006227;Unigene0013793;Unigene0014264;Unigene0002539;Unigene0023367;Unigene0015290;Unigene0003108;Unigene0005374;Unigene0019672	K00128+K00818+K00819+K01438+K00472+K01611+K12657+K01583+K01915+K01581+K01427
Tryptophan metabolism	23	81	0.00268701	0.0510531	ko00380	Unigene0025851;Unigene0047521;Unigene0004806;Unigene0020395;Unigene0012589;Unigene0002850;Unigene0023935;Unigene0015939;Unigene0008987;Unigene0006227;Unigene0008478;Unigene0013793;Unigene0024665;Unigene0045358;Unigene0034227;Unigene0016335;Unigene0013854;Unigene0002539;Unigene0023367;Unigene0001725;Unigene0045256;Unigene0016336;Unigene0005374	K00128+K03781+K11817+K11818+K11816+K01593
Spliceosome	22	218	0.994575	0.999989	ko03040	Unigene0001860;Unigene0014180;Unigene0019855;Unigene0017325;Unigene0016440;Unigene0023060;Unigene0000030;Unigene0047074;Unigene0012951;Unigene0013080;Unigene0003225;Unigene0025468;Unigene0042323;Unigene0005833;Unigene0029727;Unigene0007117;Unigene0029633;Unigene0044293;Unigene0002792;Unigene0008767;Unigene0010064;Unigene0021278	K03283+K12854+K12874+K12881+K12823+K12845+K11087+K12873+K12833+K13025+K12890+K11086+K12839+K11097+K12837+K12897
Purine metabolism	22	190	0.960132	0.999989	ko00230	Unigene0002605;Unigene0009887;Unigene0022813;Unigene0013103;Unigene0020641;Unigene0030505;Unigene0046951;Unigene0026943;Unigene0002650;Unigene0002722;Unigene0001336;Unigene0012731;Unigene0007466;Unigene0019282;Unigene0018908;Unigene0024023;Unigene0011233;Unigene0024021;Unigene0022686;Unigene0048057;Unigene0019672;Unigene0004941	K00948+K14641+K03010+K00365+K03009+K01835+K01514+K02324+K00940+K03026+K00962+K00873+K03046+K00759+K03043+K00942+K03017+K01427+K14977
Pyruvate metabolism	22	147	0.640408	0.999989	ko00620	Unigene0025851;Unigene0047521;Unigene0020395;Unigene0006248;Unigene0021489;Unigene0019413;Unigene0020110;Unigene0007069;Unigene0015939;Unigene0008987;Unigene0006227;Unigene0045944;Unigene0005287;Unigene0013793;Unigene0005696;Unigene0043290;Unigene0019373;Unigene0002539;Unigene0023367;Unigene0000934;Unigene0018908;Unigene0005374	K00128+K01069+K00162+K11262+K01962+K00026+K01610+K00627+K00873
Glutathione metabolism	22	96	0.0410534	0.24632	ko00480	Unigene0018512;Unigene0012966;Unigene0006597;Unigene0035067;Unigene0002400;Unigene0036738;Unigene0047222;Unigene0028329;Unigene0016625;Unigene0045391;Unigene0031158;Unigene0006449;Unigene0004568;Unigene0016520;Unigene0009290;Unigene0012329;Unigene0041666;Unigene0014349;Unigene0019243;Unigene0005250;Unigene0015614;Unigene0015907	K00432+K00031+K00799+K01581+K00033+K00383+K00434+K00036+K01920
Valine, leucine and isoleucine degradation	20	90	0.0655301	0.311268	ko00280	Unigene0025851;Unigene0047521;Unigene0020395;Unigene0021279;Unigene0015595;Unigene0014867;Unigene0015939;Unigene0008987;Unigene0006227;Unigene0013793;Unigene0008200;Unigene0025474;Unigene0006959;Unigene0002539;Unigene0038956;Unigene0023367;Unigene0006625;Unigene0030364;Unigene0006960;Unigene0005374	K00128+K00826+K00166+K07513+K00249+K05605
Phagosome	19	136	0.752774	0.999989	ko04145	Unigene0005584;Unigene0016697;Unigene0022001;Unigene0012089;Unigene0012270;Unigene0009077;Unigene0007944;Unigene0000475;Unigene0015059;Unigene0001414;Unigene0006675;Unigene0042020;Unigene0010101;Unigene0011426;Unigene0001827;Unigene0003303;Unigene0000490;Unigene0023273;Unigene0002866	K07374+K04392+K05692+K01365+K09481+K02153+K07375+K02155+K07897+K08054+K08517+K08057
Ubiquitin mediated proteolysis	19	131	0.691214	0.999989	ko04120	Unigene0027445;Unigene0009075;Unigene0009074;Unigene0014713;Unigene0003082;Unigene0016836;Unigene0021107;Unigene0007689;Unigene0014876;Unigene0008249;Unigene0037579;Unigene0034982;Unigene0007103;Unigene0021966;Unigene0020518;Unigene0021233;Unigene0020517;Unigene0006462;Unigene0008554	K03094+K10592+K03347+K10609+K03178+K03875+K10590+K06689+K04554+K03868+K10573+K03363+K10144
Cysteine and methionine metabolism	19	99	0.207437	0.631087	ko00270	Unigene0004477;Unigene0008216;Unigene0008215;Unigene0014085;Unigene0014084;Unigene0008824;Unigene0006323;Unigene0015867;Unigene0047584;Unigene0006650;Unigene0006651;Unigene0016456;Unigene0015791;Unigene0018726;Unigene0003108;Unigene0020575;Unigene0014140;Unigene0016522;Unigene0016562	K05933+K01611+K00789+K01761+K01758+K01760+K00640+K00558+K00549+K01738+K01244+K08967
RNA transport	18	192	0.996673	0.999989	ko03013	Unigene0036934;Unigene0011782;Unigene0018621;Unigene0019736;Unigene0017964;Unigene0004796;Unigene0016440;Unigene0020764;Unigene0002910;Unigene0006280;Unigene0002401;Unigene0000119;Unigene0042323;Unigene0002909;Unigene0004794;Unigene0019141;Unigene0019125;Unigene0022796	K03113+K09291+K03260+K13174+K14311+K12881+K03231+K07936+K03257+K13126+K03236+K13025+K14293+K14297
Pyrimidine metabolism	18	123	0.673102	0.999989	ko00240	Unigene0017012;Unigene0004690;Unigene0009887;Unigene0022813;Unigene0013103;Unigene0020641;Unigene0046951;Unigene0027868;Unigene0002722;Unigene0001336;Unigene0012731;Unigene0007525;Unigene0007466;Unigene0019282;Unigene0024023;Unigene0009957;Unigene0024021;Unigene0048057	K01937+K13800+K14641+K03010+K03009+K00384+K02324+K00940+K03026+K00857+K00962+K03046+K01520+K03043+K03017
RNA degradation	17	137	0.888661	0.999989	ko03018	Unigene0015486;Unigene0006015;Unigene0018154;Unigene0011289;Unigene0022245;Unigene0003500;Unigene0002401;Unigene0038600;Unigene0046946;Unigene0003906;Unigene0016870;Unigene0013648;Unigene0022171;Unigene0004005;Unigene0005813;Unigene0019282;Unigene0018623	K01689+K12619+K04043+K10643+K12616+K13126+K04077+K03654+K03679+K12620+K00962+K12598
Pentose phosphate pathway	17	99	0.390649	0.890679	ko00030	Unigene0002605;Unigene0024571;Unigene0007770;Unigene0007771;Unigene0007772;Unigene0012546;Unigene0036738;Unigene0006374;Unigene0011035;Unigene0026943;Unigene0016625;Unigene0006525;Unigene0021857;Unigene0009290;Unigene0033983;Unigene0014349;Unigene0011403	K00948+K01057+K00615+K00850+K00033+K00616+K01624+K01835+K01623+K00036
Carbon fixation in photosynthetic organisms	16	138	0.934522	0.999989	ko00710	Unigene0007770;Unigene0007771;Unigene0007772;Unigene0007069;Unigene0045944;Unigene0011035;Unigene0005287;Unigene0005696;Unigene0043290;Unigene0019373;Unigene0006525;Unigene0021857;Unigene0033983;Unigene0014836;Unigene0018908;Unigene0006822	K00615+K00026+K01610+K01624+K01623+K01601+K00873+K05298
Citrate cycle (TCA cycle)	16	119	0.792953	0.999989	ko00020	Unigene0021489;Unigene0012966;Unigene0007069;Unigene0020640;Unigene0008749;Unigene0045944;Unigene0034839;Unigene0005287;Unigene0002591;Unigene0002592;Unigene0005696;Unigene0043290;Unigene0027001;Unigene0019373;Unigene0000934;Unigene0018091	K00162+K00031+K00026+K01681+K01610+K00236+K00658+K00235+K00627+K00030
Propanoate metabolism	16	72	0.0924468	0.376391	ko00640	Unigene0025851;Unigene0047521;Unigene0003670;Unigene0020395;Unigene0019413;Unigene0020110;Unigene0015939;Unigene0008987;Unigene0006227;Unigene0013793;Unigene0008200;Unigene0025474;Unigene0002539;Unigene0023367;Unigene0005374;Unigene0023696	K00128+K00823+K11262+K01962+K00249+K05605+K01578
beta-Alanine metabolism	16	68	0.0602466	0.311268	ko00410	Unigene0025851;Unigene0047521;Unigene0003670;Unigene0020395;Unigene0015939;Unigene0008987;Unigene0006227;Unigene0013793;Unigene0008200;Unigene0025474;Unigene0002539;Unigene0023367;Unigene0005374;Unigene0008854;Unigene0023696;Unigene0009642	K00128+K00823+K00249+K05605+K00276+K01578+K01918
Glyoxylate and dicarboxylate metabolism	15	119	0.861154	0.999989	ko00630	Unigene0004806;Unigene0012589;Unigene0018706;Unigene0007069;Unigene0020640;Unigene0008749;Unigene0005287;Unigene0024665;Unigene0014264;Unigene0016335;Unigene0013854;Unigene0014836;Unigene0015290;Unigene0016336;Unigene0007485	K03781+K01915+K00026+K01681+K01601+K00830
Glycerophospholipid metabolism	15	92	0.487142	0.999989	ko00564	Unigene0041166;Unigene0017518;Unigene0005754;Unigene0020914;Unigene0017519;Unigene0010608;Unigene0035957;Unigene0015350;Unigene0002007;Unigene0037724;Unigene0021576;Unigene0016683;Unigene0007164;Unigene0000662;Unigene0009676	K13508+K05929+K00111+K01115+K13535+K01114+K01126+K06130+K06129
Glycerolipid metabolism	15	73	0.165925	0.547039	ko00561	Unigene0025851;Unigene0047521;Unigene0020395;Unigene0041166;Unigene0017316;Unigene0013800;Unigene0015939;Unigene0008987;Unigene0006227;Unigene0013793;Unigene0020639;Unigene0002539;Unigene0023367;Unigene0018107;Unigene0005374	K00128+K13508+K07407+K00679+K03715+K06119
Ascorbate and aldarate metabolism	15	59	0.0368461	0.24632	ko00053	Unigene0025851;Unigene0047521;Unigene0020395;Unigene0004546;Unigene0015939;Unigene0008987;Unigene0006227;Unigene0013793;Unigene0004568;Unigene0002539;Unigene0023367;Unigene0015614;Unigene0020825;Unigene0005374;Unigene0016957	K00128+K10046+K00434+K14190+K10047
Lysine degradation	15	42	0.00123032	0.0350642	ko00310	Unigene0025851;Unigene0047521;Unigene0020395;Unigene0023420;Unigene0023417;Unigene0015939;Unigene0008987;Unigene0006227;Unigene0013793;Unigene0002591;Unigene0002592;Unigene0002958;Unigene0002539;Unigene0023367;Unigene0005374	K00128+K14157+K00658
Phenylalanine metabolism	14	79	0.360844	0.875239	ko00360	Unigene0045724;Unigene0040002;Unigene0002310;Unigene0046903;Unigene0008394;Unigene0020711;Unigene0013027;Unigene0007425;Unigene0015432;Unigene0013513;Unigene0026625;Unigene0007407;Unigene0045256;Unigene0008854	K00430+K01593+K00276
alpha-Linolenic acid metabolism	14	64	0.121963	0.455776	ko00592	Unigene0023397;Unigene0012123;Unigene0008683;Unigene0012122;Unigene0018945;Unigene0023394;Unigene0013273;Unigene0014867;Unigene0036917;Unigene0023008;Unigene0022833;Unigene0022831;Unigene0001019;Unigene0023007	K00454+K10525+K05894+K07513
Limonene and pinene degradation	14	43	0.00471921	0.0672487	ko00903	Unigene0025851;Unigene0047521;Unigene0038243;Unigene0020395;Unigene0005691;Unigene0015939;Unigene0008987;Unigene0006227;Unigene0004849;Unigene0011035;Unigene0013793;Unigene0002539;Unigene0023367;Unigene0005374	K00128+K00517+K00120
Endocytosis	13	109	0.895924	0.999989	ko04144	Unigene0001860;Unigene0022560;Unigene0020914;Unigene0010608;Unigene0017325;Unigene0013080;Unigene0003225;Unigene0006675;Unigene0022265;Unigene0010064;Unigene0021278;Unigene0007164;Unigene0000662	K03283+K04646+K01115+K07897+K00889
Histidine metabolism	13	43	0.0125013	0.118762	ko00340	Unigene0025851;Unigene0047521;Unigene0020395;Unigene0015429;Unigene0015939;Unigene0008987;Unigene0006227;Unigene0013793;Unigene0039304;Unigene0002539;Unigene0023367;Unigene0045256;Unigene0005374	K00128+K01590+K01593
Photosynthesis	12	81	0.639888	0.999989	ko00195	Unigene0041488;Unigene0013120;Unigene0024026;Unigene0015069;Unigene0023805;Unigene0022473;Unigene0017981;Unigene0006699;Unigene0007313;Unigene0024020;Unigene0003572;Unigene0044836	K02639+K02690+K03689+K02705+K02712+K02111+K02703+K08901+K02714+K02115
Nitrogen metabolism	12	59	0.210362	0.631087	ko00910	Unigene0023040;Unigene0019447;Unigene0018706;Unigene0005272;Unigene0005802;Unigene0014264;Unigene0041999;Unigene0002249;Unigene0005597;Unigene0002673;Unigene0015290;Unigene0010736	K01674+K01953+K01915+K00413+K03522+K00412+K00360+K00366
Glycine, serine and threonine metabolism	11	64	0.42851	0.939426	ko00260	Unigene0020138;Unigene0019493;Unigene0015939;Unigene0041740;Unigene0015867;Unigene0015052;Unigene0009546;Unigene0015048;Unigene0006590;Unigene0007485;Unigene0008854	K01696+K00827+K00130+K00639+K01758+K00058+K01754+K12235+K00830+K00276
Tyrosine metabolism	11	48	0.123939	0.455776	ko00350	Unigene0048106;Unigene0002998;Unigene0027649;Unigene0020886;Unigene0020499;Unigene0013487;Unigene0025656;Unigene0047187;Unigene0002864;Unigene0045256;Unigene0008854	K00121+K00001+K13953+K00451+K01555+K01592+K01593+K00276
Ribosome biogenesis in eukaryotes	10	136	0.999004	0.999989	ko03008	Unigene0003749;Unigene0034345;Unigene0012119;Unigene0006015;Unigene0011713;Unigene0000030;Unigene0002910;Unigene0002909;Unigene0004005;Unigene0019105	K14572+K14546+K12619+K07178+K12845+K07936+K14569
Carotenoid biosynthesis	10	35	0.039184	0.24632	ko00906	Unigene0001399;Unigene0013668;Unigene0011406;Unigene0011961;Unigene0011955;Unigene0002850;Unigene0023935;Unigene0001896;Unigene0037149;Unigene0037150	K09840+K09843+K09842+K02291
Fatty acid biosynthesis	10	35	0.039184	0.24632	ko00061	Unigene0046284;Unigene0019413;Unigene0047612;Unigene0020110;Unigene0012637;Unigene0003914;Unigene0002298;Unigene0007298;Unigene0018355;Unigene0037839	K03921+K11262+K09458+K01962+K00059
Biosynthesis of unsaturated fatty acids	9	56	0.531198	0.999989	ko01040	Unigene0046284;Unigene0014867;Unigene0016956;Unigene0012637;Unigene0003914;Unigene0006546;Unigene0002298;Unigene0007298;Unigene0037839	K03921+K07513+K00507+K00059
Galactose metabolism	9	52	0.436906	0.939759	ko00052	Unigene0019192;Unigene0012546;Unigene0017316;Unigene0022975;Unigene0011021;Unigene0017826;Unigene0005036;Unigene0026943;Unigene0025718	K06611+K00850+K07407+K01784+K01193+K01187+K01835
Pantothenate and CoA biosynthesis	9	40	0.167951	0.547039	ko00770	Unigene0021279;Unigene0007670;Unigene0006959;Unigene0038956;Unigene0006625;Unigene0030364;Unigene0006960;Unigene0021237;Unigene0009642	K00826+K00606+K01918
Natural killer cell mediated cytotoxicity	9	33	0.0641063	0.311268	ko04650	Unigene0004703;Unigene0018618;Unigene0016697;Unigene0012089;Unigene0048041;Unigene0042379;Unigene0000490;Unigene0015339;Unigene0002866	K06268+K04368+K04392
Valine, leucine and isoleucine biosynthesis	9	33	0.0641063	0.311268	ko00290	Unigene0021489;Unigene0021279;Unigene0035198;Unigene0006959;Unigene0038956;Unigene0006625;Unigene0030364;Unigene0009546;Unigene0006960	K00162+K00826+K01702+K01703+K01754
Zeatin biosynthesis	9	27	0.0186169	0.151595	ko00908	Unigene0023762;Unigene0019441;Unigene0016317;Unigene0004538;Unigene0013542;Unigene0008162;Unigene0009196;Unigene0022719;Unigene0017117	K13495+K00279+K10717+K10760
Linoleic acid metabolism	9	26	0.0143712	0.126025	ko00591	Unigene0023397;Unigene0012123;Unigene0012122;Unigene0018945;Unigene0023394;Unigene0036917;Unigene0022833;Unigene0022831;Unigene0001019	K00454
Circadian rhythm - mammal	9	22	0.00412811	0.0672292	ko04710	Unigene0027445;Unigene0003082;Unigene0037579;Unigene0034982;Unigene0022862;Unigene0039472;Unigene0024826;Unigene0006462;Unigene0008554	K03094+K03347+K03868+K08960+K02295
Alanine, aspartate and glutamate metabolism	8	66	0.83777	0.999989	ko00250	Unigene0003670;Unigene0019493;Unigene0019447;Unigene0018706;Unigene0028860;Unigene0014264;Unigene0015290;Unigene0007485	K00823+K00827+K01953+K01915+K00820+K00830
Terpenoid backbone biosynthesis	8	56	0.675428	0.999989	ko00900	Unigene0045901;Unigene0011380;Unigene0020723;Unigene0003244;Unigene0004793;Unigene0020725;Unigene0022514;Unigene0006081	K05906+K01662+K11778+K13789+K00991
Fructose and mannose metabolism	7	68	0.927686	0.999989	ko00051	Unigene0012546;Unigene0008211;Unigene0011035;Unigene0021857;Unigene0012836;Unigene0010248;Unigene0014811	K00850+K05305+K01624+K01623+K01840+K00966+K00895
Nucleotide excision repair	7	62	0.877417	0.999989	ko03420	Unigene0003082;Unigene0034982;Unigene0002722;Unigene0007466;Unigene0002045;Unigene0014551;Unigene0008554	K10609+K03868+K02324+K10739+K07466
Inositol phosphate metabolism	7	58	0.829831	0.999989	ko00562	Unigene0012454;Unigene0012453;Unigene0001871;Unigene0002007;Unigene0022265;Unigene0037724;Unigene0016957	K01858+K05857+K01114+K00889+K10047
DNA replication	7	49	0.671816	0.999989	ko03030	Unigene0023207;Unigene0037643;Unigene0002722;Unigene0007466;Unigene0011667;Unigene0002045;Unigene0014551	K02542+K10742+K02324+K02209+K10739+K07466
Glucosinolate biosynthesis	7	12	0.000905075	0.0350642	ko00966	Unigene0021279;Unigene0008478;Unigene0006959;Unigene0038956;Unigene0006625;Unigene0030364;Unigene0006960	K00826+K12156+K11818
Homologous recombination	6	50	0.821746	0.999989	ko03440	Unigene0014674;Unigene0023228;Unigene0002045;Unigene0023232;Unigene0014551;Unigene0017405	K08775+K10871+K10739+K07466+K10870
RNA polymerase	6	45	0.734062	0.999989	ko03020	Unigene0020641;Unigene0046951;Unigene0012731;Unigene0024023;Unigene0024021;Unigene0048057	K03010+K03009+K03026+K03046+K03043+K03017
Cyanoamino acid metabolism	6	43	0.691458	0.999989	ko00460	Unigene0003100;Unigene0011371;Unigene0003101;Unigene0000419;Unigene0011319;Unigene0007898	K01188+K05349+K05350+K08249
Base excision repair	6	40	0.619577	0.999989	ko03410	Unigene0013442;Unigene0002722;Unigene0007466;Unigene0020736;Unigene0019304;Unigene0033844	K10802+K02324+K01246+K10798+K03575
Ether lipid metabolism	6	33	0.422059	0.939426	ko00565	Unigene0020914;Unigene0010608;Unigene0002007;Unigene0037724;Unigene0007164;Unigene0000662	K01115+K01114
Steroid biosynthesis	6	30	0.331657	0.860525	ko00100	Unigene0032894;Unigene0003779;Unigene0016913;Unigene0005497;Unigene0009213;Unigene0020235	K01853+K00227+K14423+K08246+K01824+K09828
Flavonoid biosynthesis	6	21	0.099868	0.392585	ko00941	Unigene0015010;Unigene0006468;Unigene0005380;Unigene0021524;Unigene0026806;Unigene0021525	K05280+K01859+K00475+K00660+K08695
Phosphatidylinositol signaling system	5	52	0.929236	0.999989	ko04070	Unigene0001871;Unigene0027115;Unigene0011998;Unigene0022265;Unigene0016957	K05857+K02183+K00889+K10047
SNARE interactions in vesicular transport	5	46	0.871433	0.999989	ko04130	Unigene0037892;Unigene0007739;Unigene0036136;Unigene0035491;Unigene0003303	K08486+K08516+K08517
Sulfur metabolism	5	32	0.583195	0.999989	ko00920	Unigene0015344;Unigene0015867;Unigene0047584;Unigene0015791;Unigene0018726	K01082+K01760+K00640+K01738
Selenocompound metabolism	5	30	0.522405	0.999989	ko00450	Unigene0008824;Unigene0027868;Unigene0015867;Unigene0016456;Unigene0016562	K01761+K00384+K01758+K01760+K00549
mRNA surveillance pathway	4	109	0.999989	0.999989	ko03015	Unigene0016440;Unigene0002401;Unigene0042323;Unigene0023215	K12881+K13126+K13025+K14376
Protein export	4	62	0.992316	0.999989	ko03060	Unigene0003136;Unigene0003137;Unigene0007944;Unigene0031800	K09490+K09481+K12272
Porphyrin and chlorophyll metabolism	4	55	0.981493	0.999989	ko00860	Unigene0018669;Unigene0018670;Unigene0019556;Unigene0034250	K00522+K13606
Basal transcription factors	4	53	0.976377	0.999989	ko03022	Unigene0005991;Unigene0041872;Unigene0006746;Unigene0019276	K03120+K03124+K03126
Circadian rhythm - plant	4	32	0.765598	0.999989	ko04712	Unigene0021524;Unigene0016157;Unigene0021525;Unigene0017617	K00660+K12127+K12121
Diterpenoid biosynthesis	4	19	0.350865	0.869534	ko00904	Unigene0024266;Unigene0008234;Unigene0000715;Unigene0005337	K12929+K04124+K04122+K04125
Tropane, piperidine and pyridine alkaloid biosynthesis	4	19	0.350865	0.869534	ko00960	Unigene0012974;Unigene0039479;Unigene0023074;Unigene0008854	K08081+K00276
Monoterpenoid biosynthesis	4	9	0.039895	0.24632	ko00902	Unigene0022044;Unigene0023286;Unigene0010376;Unigene0023285	K15086+K15095
Phenylalanine, tyrosine and tryptophan biosynthesis	3	42	0.971299	0.999989	ko00400	Unigene0020138;Unigene0046466;Unigene0004580	K01696+K01736+K13832
Ubiquinone and other terpenoid-quinone biosynthesis	3	39	0.957765	0.999989	ko00130	Unigene0004426;Unigene0004871;Unigene0005559	K12502+K02552
Stilbenoid, diarylheptanoid and gingerol biosynthesis	3	24	0.7534	0.999989	ko00945	Unigene0038243;Unigene0005691;Unigene0004849	K00517
Arachidonic acid metabolism	3	14	0.383422	0.890679	ko00590	Unigene0018512;Unigene0006597;Unigene0005250	K00432
ABC transporters	3	12	0.290558	0.807894	ko02010	Unigene0017192;Unigene0023469;Unigene0024131	K05658
Aminoacyl-tRNA biosynthesis	2	62	0.999708	0.999989	ko00970	Unigene0032661;Unigene0046840	K04567
Mismatch repair	2	37	0.986264	0.999989	ko03430	Unigene0002045;Unigene0014551	K10739+K07466
Butanoate metabolism	2	29	0.955838	0.999989	ko00650	Unigene0003670;Unigene0021489	K00823+K00162
Photosynthesis - antenna proteins	2	29	0.955838	0.999989	ko00196	Unigene0013141;Unigene0013140	K14172
Regulation of autophagy	2	24	0.91083	0.999989	ko04140	Unigene0005162;Unigene0002405	K08341+K08336
Sphingolipid metabolism	2	23	0.89771	0.999989	ko00600	Unigene0017316;Unigene0041740	K07407+K00654
Vitamin B6 metabolism	2	19	0.825284	0.999989	ko00750	Unigene0012735;Unigene0046160	K13248+K08681
Riboflavin metabolism	2	15	0.709743	0.999989	ko00740	Unigene0019921;Unigene0016982	K01078+K14652
Nicotinate and nicotinamide metabolism	2	14	0.672305	0.999989	ko00760	Unigene0019659;Unigene0000590	K00858+K03517
Glycosaminoglycan degradation	2	12	0.585814	0.999989	ko00531	Unigene0004562;Unigene0014355	K01205+K07964
Glycosphingolipid biosynthesis - globo series	2	11	0.536605	0.999989	ko00603	Unigene0017316;Unigene0046337	K07407+K01988
Isoquinoline alkaloid biosynthesis	2	11	0.536605	0.999989	ko00950	Unigene0045256;Unigene0008854	K01592+K01593+K00276
Flavone and flavonol biosynthesis	2	7	0.304742	0.827157	ko00944	Unigene0045421;Unigene0015010	K10757+K05280
Glycosylphosphatidylinositol(GPI)-anchor biosynthesis	1	21	0.972866	0.999989	ko00563	Unigene0018586	K05286
Sulfur relay system	1	17	0.946018	0.999989	ko04122	Unigene0001116	K04487
Lysine biosynthesis	1	16	0.935893	0.999989	ko00300	Unigene0017594	K01778
Folate biosynthesis	1	15	0.92387	0.999989	ko00790	Unigene0004085	K01633
Other glycan degradation	1	14	0.909595	0.999989	ko00511	Unigene0007312	K01444
Thiamine metabolism	1	11	0.848629	0.999989	ko00730	Unigene0001116	K04487
Caffeine metabolism	1	9	0.786587	0.999989	ko00232	Unigene0030505	K00365
C5-Branched dibasic acid metabolism	1	8	0.746607	0.999989	ko00660	Unigene0035198	K01703
Fatty acid elongation in mitochondria	1	8	0.746607	0.999989	ko00062	Unigene0001078	K01074
Brassinosteroid biosynthesis	1	6	0.642802	0.999989	ko00905	Unigene0025265	K12638
Sesquiterpenoid biosynthesis	1	5	0.575917	0.999989	ko00909	Unigene0011805	K00511
Anthocyanin biosynthesis	1	2	0.290403	0.807894	ko00942	Unigene0045421	K12930
Betalain biosynthesis	1	1	0.157614	0.544484	ko00965	Unigene0045256	K01593
