# Supplementary material for: Unigene-based RNA-seq provides insights on drought stress responses in Marsdenia tenacissima
Source: PLoS One. 2018 Nov 30;13(11):e0202848. doi: 10.1371/journal.pone.0202848 (PMC6268015; doi:10.1371/journal.pone.0202848)
Supplement: S5 Table — (XLSX) [file pone.0202848.s005.xlsx]

## Sheet: Table S5 Significantly differen
Significantly differentially expressed genes identified in the T1 vs. T2 comparison that were annotated to KEGG pathways
#Pathway	T1-VS-T2 (1426)	All-Unigene (7677)	Pvalue	Qvalue	Pathway ID	Genes	KOs
Metabolic pathways	457	2106	1.08e-05	0.000208	ko01100	Unigene0020395;Unigene0015486;Unigene0012589;Unigene0009328;Unigene0025851;Unigene0003515;Unigene0047324;Unigene0002605;Unigene0031019;Unigene0004806;Unigene0025226;Unigene0028358;Unigene0048106;Unigene0034812;Unigene0000350;Unigene0001494;Unigene0032405;Unigene0024571;Unigene0025949;Unigene0003670;Unigene0004800;Unigene0026956;Unigene0003244;Unigene0024266;Unigene0021524;Unigene0003253;Unigene00…	K00128+K01689+K03781+K00700+K00517+K00134+K00948+K01490+K01792+K02701+K00121+K02692+K00616+K00454+K01057+K00823+K00818+K00819+K01623+K01595+K13789+K12929+K00660+K14423+K01051+K01897+K01188+K00475+K10760+K03541+K13508+K08914+K01006+K02636+K02267+K09591+K02695+K00430+K01696+K01115+K01638+K00797+K04120+K01601+K01193+K09840+K03014+K00615+K05577+K05894+K01858+K09842+K01590+K01184+K00695+K01610+K05280+…
Biosynthesis of secondary metabolites	255	1080	4.53e-06	0.000104	ko01110	Unigene0020395;Unigene0015486;Unigene0012589;Unigene0025851;Unigene0003515;Unigene0047324;Unigene0002605;Unigene0031019;Unigene0004806;Unigene0025226;Unigene0048106;Unigene0000350;Unigene0024571;Unigene0025949;Unigene0003670;Unigene0004800;Unigene0003244;Unigene0024266;Unigene0021524;Unigene0016492;Unigene0023760;Unigene0011371;Unigene0005380;Unigene0019039;Unigene0022044;Unigene0047521;Unigene00…	K00128+K01689+K03781+K00517+K00134+K00948+K01490+K01792+K00121+K00616+K01057+K00818+K00819+K01623+K13789+K12929+K00660+K12450+K12153+K01188+K00475+K10760+K15086+K09591+K00430+K01696+K04120+K09840+K00615+K01858+K09842+K01590+K01610+K05280+K12373+K05350+K08081+K00001+K04124+K01784+K01835+K10775+K01580+K01092+K01061+K00166+K04121+K12930+K10757+K01438+K11517+K09754+K01754+K05278+K00218+K02437+K00083+…
Ribosome	65	537	0.999989	1	ko03010	Unigene0013869;Unigene0037690;Unigene0001747;Unigene0001609;Unigene0001701;Unigene0013717;Unigene0013497;Unigene0011157;Unigene0009979;Unigene0004458;Unigene0000312;Unigene0005630;Unigene0023853;Unigene0008304;Unigene0020759;Unigene0007496;Unigene0018228;Unigene0014507;Unigene0016077;Unigene0019137;Unigene0018915;Unigene0005552;Unigene0004730;Unigene0047001;Unigene0027734;Unigene0001897;Unigene00…	K02950+K02895+K02873+K02930+K02973+K02924+K02964+K02925+K02922+K02901+K02976+K02951+K02982+K02878+K02939+K02889+K02904+K02888+K02996+K02986+K02876+K02933+K02998+K02962+K02971+K02936+K02912+K02866+K02900+K02898+K02870+K02927+K02981+K02978+K02960+K02979+K02952+K02897+K02942+K02883+K02966+K02953+K02918+K02938+K02880+K02959+K02958+K02877+K02894+K02943
Starch and sucrose metabolism	63	183	1.86e-07	1.07e-05	ko00500	Unigene0009328;Unigene0001494;Unigene0008546;Unigene0011371;Unigene0008615;Unigene0003328;Unigene0010656;Unigene0020465;Unigene0046797;Unigene0028032;Unigene0009403;Unigene0003000;Unigene0016795;Unigene0009404;Unigene0006367;Unigene0007113;Unigene0019465;Unigene0016409;Unigene0007535;Unigene0019466;Unigene0003759;Unigene0004242;Unigene0007537;Unigene0023311;Unigene0007654;Unigene0018242;Unigene00…	K00700+K01051+K01188+K01193+K00688+K01184+K00695+K05350+K01835+K00975+K00696+K00705+K01187+K00844+K08679+K01087+K00703+K05349+K01176
Plant hormone signal transduction	55	165	3.48e-06	0.0001	ko04075	Unigene0003011;Unigene0038676;Unigene0025992;Unigene0047450;Unigene0024000;Unigene0018720;Unigene0007949;Unigene0010358;Unigene0015946;Unigene0010400;Unigene0018787;Unigene0010958;Unigene0008801;Unigene0009509;Unigene0013030;Unigene0000442;Unigene0033819;Unigene0011840;Unigene0009510;Unigene0018293;Unigene0001809;Unigene0018972;Unigene0017391;Unigene0007679;Unigene0019412;Unigene0015573;Unigene00…	K14432+K14488+K14487+K13946+K14490+K14497+K14431+K14492+K14498+K14508+K14486+K14504+K13464+K14516+K14496+K14489+K14509+K14503+K14493
Protein processing in endoplasmic reticulum	46	260	0.670258	0.976	ko04141	Unigene0016308;Unigene0016307;Unigene0027956;Unigene0019299;Unigene0003136;Unigene0009737;Unigene0003137;Unigene0046066;Unigene0007738;Unigene0006565;Unigene0033838;Unigene0006566;Unigene0005088;Unigene0007180;Unigene0012045;Unigene0001860;Unigene0001292;Unigene0022269;Unigene0022266;Unigene0004537;Unigene0009530;Unigene0004535;Unigene0012044;Unigene0004536;Unigene0006462;Unigene0003082;Unigene00…	K13993+K09490+K04079+K03094+K03283+K03347+K08057+K14009+K11718+K04523+K06689+K08054+K13989+K10956+K09584+K07342+K12669
Glycolysis / Gluconeogenesis	45	205	0.122346	0.44	ko00010	Unigene0020395;Unigene0015486;Unigene0025851;Unigene0047324;Unigene0025226;Unigene0048106;Unigene0004800;Unigene0047521;Unigene0001483;Unigene0002998;Unigene0027649;Unigene0016409;Unigene0012290;Unigene0012546;Unigene0020886;Unigene0045603;Unigene0014940;Unigene0021489;Unigene0023315;Unigene0013467;Unigene0005126;Unigene0024205;Unigene0007235;Unigene0008520;Unigene0001531;Unigene0005159;Unigene00…	K00128+K01689+K00134+K01792+K00121+K01623+K01610+K00001+K01835+K00131+K00850+K00844+K00162+K01568+K01785+K00382+K01834+K00873
Phenylpropanoid biosynthesis	43	111	4.53e-07	1.74e-05	ko00940	Unigene0011371;Unigene0005267;Unigene0038775;Unigene0006365;Unigene0006367;Unigene0007113;Unigene0003060;Unigene0015679;Unigene0006364;Unigene0023078;Unigene0002129;Unigene0006668;Unigene0012685;Unigene0003668;Unigene0013513;Unigene0042009;Unigene0002310;Unigene0000419;Unigene0046903;Unigene0032109;Unigene0008394;Unigene0020711;Unigene0007407;Unigene0045735;Unigene0013027;Unigene0026625;Unigene00…	K01188+K00430+K12355+K05350+K10775+K09754+K00083+K05349+K09755+K13065
Plant-pathogen interaction	38	193	0.372174	0.817	ko04626	Unigene0047755;Unigene0007738;Unigene0012045;Unigene0022269;Unigene0022266;Unigene0012044;Unigene0011243;Unigene0015454;Unigene0007628;Unigene0011242;Unigene0012957;Unigene0024061;Unigene0047192;Unigene0021085;Unigene0018618;Unigene0003963;Unigene0003964;Unigene0041867;Unigene0007635;Unigene0024659;Unigene0023088;Unigene0006658;Unigene0032520;Unigene0013608;Unigene0034701;Unigene0003461;Unigene00…	K13447+K04079+K05391+K02183+K13448+K13457+K13412+K04368+K13420+K13464+K13429+K13425+K13426+K00864+K13456
Oxidative phosphorylation	36	269	0.991534	1	ko00190	Unigene0021908;Unigene0033890;Unigene0043649;Unigene0006743;Unigene0002622;Unigene0014299;Unigene0024956;Unigene0033027;Unigene0022388;Unigene0006744;Unigene0046133;Unigene0009805;Unigene0006745;Unigene0006742;Unigene0018413;Unigene0041743;Unigene0020706;Unigene0044836;Unigene0021022;Unigene0018008;Unigene0022473;Unigene0022155;Unigene0013523;Unigene0013526;Unigene0023798;Unigene0022797;Unigene00…	K01535+K02267+K05577+K05579+K02256+K00417+K01507+K02115+K02262+K02128+K02111+K02126+K02132+K03881+K02154+K05573+K03883+K00419+K00411+K02260+K02140+K02261+K00412
Pyruvate metabolism	32	147	0.183314	0.586	ko00620	Unigene0020395;Unigene0025851;Unigene0026956;Unigene0047521;Unigene0006248;Unigene0007061;Unigene0019653;Unigene0001483;Unigene0019889;Unigene0045603;Unigene0024067;Unigene0020110;Unigene0024328;Unigene0021489;Unigene0045438;Unigene0002535;Unigene0023315;Unigene0019413;Unigene0012607;Unigene0007235;Unigene0008520;Unigene0001531;Unigene0008513;Unigene0005621;Unigene0008512;Unigene0011695;Unigene00…	K00128+K01595+K01069+K01006+K01638+K01610+K01759+K01512+K01962+K00162+K00025+K11262+K00382+K00873+K00029
Pentose and glucuronate interconversions	31	94	0.000564803	0.00812	ko00040	Unigene0002275;Unigene0020395;Unigene0025851;Unigene0002274;Unigene0008546;Unigene0047521;Unigene0003328;Unigene0046797;Unigene0009403;Unigene0009404;Unigene0003642;Unigene0035008;Unigene0007654;Unigene0045603;Unigene0020892;Unigene0008182;Unigene0023315;Unigene0008183;Unigene0038535;Unigene0015974;Unigene0043226;Unigene0009357;Unigene0021676;Unigene0010373;Unigene0011517;Unigene0022508;Unigene00…	K01728+K00128+K01051+K01184
Purine metabolism	31	190	0.816494	1	ko00230	Unigene0002605;Unigene0031019;Unigene0006942;Unigene0022813;Unigene0013103;Unigene0009887;Unigene0016409;Unigene0020814;Unigene0003847;Unigene0010033;Unigene0020779;Unigene0017577;Unigene0012890;Unigene0012308;Unigene0012017;Unigene0009992;Unigene0009015;Unigene0002722;Unigene0005165;Unigene0010753;Unigene0012393;Unigene0004655;Unigene0022686;Unigene0021675;Unigene0005750;Unigene0024021;Unigene00…	K00948+K01490+K03014+K14641+K01835+K00759+K02684+K01466+K00939+K00962+K10808+K02685+K03024+K03018+K02327+K02324+K13811+K00860+K03027+K00942+K00764+K03043+K00873+K01939
Photosynthesis	30	81	6.63e-05	0.00109	ko00195	Unigene0028358;Unigene0034812;Unigene0010930;Unigene0010810;Unigene0006968;Unigene0042084;Unigene0023787;Unigene0041488;Unigene0023788;Unigene0017987;Unigene0016093;Unigene0007923;Unigene0007222;Unigene0047253;Unigene0010539;Unigene0038475;Unigene0016424;Unigene0023921;Unigene0000800;Unigene0013119;Unigene0036032;Unigene0013120;Unigene0014185;Unigene0024026;Unigene0041743;Unigene0044836;Unigene00…	K02701+K02692+K14332+K03541+K02636+K02695+K02641+K02639+K03542+K02694+K02717+K08902+K02693+K02698+K08903+K02689+K02690+K03689+K02115+K02111+K02705+K02714+K02703
Amino sugar and nucleotide sugar metabolism	30	129	0.105112	0.39	ko00520	Unigene0016492;Unigene0004526;Unigene0010055;Unigene0022975;Unigene0016409;Unigene0007535;Unigene0007537;Unigene0012836;Unigene0014940;Unigene0004546;Unigene0004049;Unigene0004545;Unigene0002511;Unigene0008942;Unigene0009602;Unigene0009603;Unigene0014764;Unigene0017334;Unigene0010158;Unigene0016643;Unigene0007863;Unigene0016644;Unigene0003722;Unigene0023773;Unigene0017945;Unigene0015114;Unigene00…	K12450+K12373+K06118+K01784+K01835+K00975+K01840+K00844+K10046+K08679+K00820+K00849+K01809+K01183+K12448+K00972+K00966
Phenylalanine metabolism	27	79	0.000674373	0.00862	ko00360	Unigene0005267;Unigene0038775;Unigene0003060;Unigene0015679;Unigene0006668;Unigene0012685;Unigene0018533;Unigene0013513;Unigene0042009;Unigene0002310;Unigene0046903;Unigene0008394;Unigene0020711;Unigene0007407;Unigene0045735;Unigene0013027;Unigene0026625;Unigene0008948;Unigene0037539;Unigene0020714;Unigene0022821;Unigene0023720;Unigene0023719;Unigene0000693;Unigene0022819;Unigene0019154;Unigene00…	K00430+K10775+K00815+K00074
Carbon fixation in photosynthetic organisms	27	138	0.415737	0.854	ko00710	Unigene0004800;Unigene0026956;Unigene0007061;Unigene0021585;Unigene0007771;Unigene0001483;Unigene0007770;Unigene0046760;Unigene0007772;Unigene0000993;Unigene0045438;Unigene0012607;Unigene0013467;Unigene0005126;Unigene0007235;Unigene0008520;Unigene0001531;Unigene0008513;Unigene0005621;Unigene0014836;Unigene0008512;Unigene0009288;Unigene0005623;Unigene0015947;Unigene0003784;Unigene0002649;Unigene00…	K01623+K01595+K01006+K01601+K00615+K01610+K01602+K00855+K00025+K00873+K00029+K00814
Phagosome	26	136	0.469933	0.877	ko04145	Unigene0017805;Unigene0001827;Unigene0005584;Unigene0028373;Unigene0023873;Unigene0023273;Unigene0008931;Unigene0003196;Unigene0003197;Unigene0005032;Unigene0022004;Unigene0011855;Unigene0001486;Unigene0041310;Unigene0010816;Unigene0011426;Unigene0008968;Unigene0008967;Unigene0008969;Unigene0011425;Unigene0005611;Unigene0017843;Unigene0018271;Unigene0006799;Unigene0002827;Unigene0017350	K07897+K05692+K07374+K04392+K00921+K08057+K01365+K07375+K08054+K02154+K10956+K07342
Cysteine and methionine metabolism	25	99	0.0598778	0.287	ko00270	Unigene0004648;Unigene0008216;Unigene0008215;Unigene0009279;Unigene0014140;Unigene0005894;Unigene0018533;Unigene0017899;Unigene0016038;Unigene0008579;Unigene0003108;Unigene0006274;Unigene0016522;Unigene0011455;Unigene0034499;Unigene0006275;Unigene0018726;Unigene0014083;Unigene0016561;Unigene0004477;Unigene0001728;Unigene0014084;Unigene0014085;Unigene0001729;Unigene0002571	K00797+K01611+K00558+K08967+K09880+K00815+K00789+K00133+K01739+K05933+K01762+K01738+K00549+K00640
Glycerophospholipid metabolism	23	92	0.0758362	0.311	ko00564	Unigene0041166;Unigene0000662;Unigene0042233;Unigene0017518;Unigene0020912;Unigene0004173;Unigene0003569;Unigene0023414;Unigene0017519;Unigene0015381;Unigene0020914;Unigene0007447;Unigene0005754;Unigene0035957;Unigene0002007;Unigene0007164;Unigene0037724;Unigene0045876;Unigene0013840;Unigene0045875;Unigene0018279;Unigene0021576;Unigene0009251	K13508+K01115+K05929+K00968+K14156+K00901+K00111+K01114+K14674+K01126+K06130
Arginine and proline metabolism	22	103	0.267529	0.695	ko00330	Unigene0020395;Unigene0025851;Unigene0025949;Unigene0003670;Unigene0047521;Unigene0004648;Unigene0017544;Unigene0004463;Unigene0008216;Unigene0010888;Unigene0045603;Unigene0008215;Unigene0023315;Unigene0014264;Unigene0003108;Unigene0011455;Unigene0018375;Unigene0005199;Unigene0005374;Unigene0008635;Unigene0005375;Unigene0023367	K00128+K00818+K00819+K00797+K00472+K01438+K01611+K00318+K01915+K00930+K00261
Pyrimidine metabolism	22	123	0.615253	0.956	ko00240	Unigene0006942;Unigene0022813;Unigene0013103;Unigene0009887;Unigene0017012;Unigene0003847;Unigene0005166;Unigene0017577;Unigene0012890;Unigene0012308;Unigene0012017;Unigene0004690;Unigene0009992;Unigene0009015;Unigene0046521;Unigene0017672;Unigene0002722;Unigene0004655;Unigene0024021;Unigene0015382;Unigene0015645;Unigene0009722	K03014+K14641+K01937+K02684+K09903+K00962+K10808+K02685+K03024+K13800+K03018+K02327+K01955+K00384+K02324+K03027+K03043+K01956
Spliceosome	22	218	0.999836	1	ko03040	Unigene0014959;Unigene0032074;Unigene0001860;Unigene0016864;Unigene0004537;Unigene0004535;Unigene0010578;Unigene0004536;Unigene0020211;Unigene0016686;Unigene0009012;Unigene0016866;Unigene0019431;Unigene0020212;Unigene0021974;Unigene0022411;Unigene0016440;Unigene0013080;Unigene0008261;Unigene0019176;Unigene0021048;Unigene0016412	K12859+K12823+K03283+K12821+K12819+K11984+K12868+K12848+K12856+K12860+K12881+K12845+K11086+K12896
Glycerolipid metabolism	21	73	0.0219375	0.14	ko00561	Unigene0020395;Unigene0025851;Unigene0047521;Unigene0041166;Unigene0010055;Unigene0017316;Unigene0016032;Unigene0045603;Unigene0015381;Unigene0023315;Unigene0013800;Unigene0018107;Unigene0045876;Unigene0013840;Unigene0004177;Unigene0020639;Unigene0021547;Unigene0045875;Unigene0005374;Unigene0005375;Unigene0023367	K00128+K13508+K06118+K07407+K00901+K00679+K06119+K14674+K00864+K03715
Glutathione metabolism	21	96	0.236329	0.663	ko00480	Unigene0046472;Unigene0004648;Unigene0011239;Unigene0019073;Unigene0018512;Unigene0008869;Unigene0012890;Unigene0035067;Unigene0024840;Unigene0006449;Unigene0031158;Unigene0012329;Unigene0014349;Unigene0005644;Unigene0045391;Unigene0005643;Unigene0022714;Unigene0014350;Unigene0021393;Unigene0015382;Unigene0022779	K00799+K00797+K00434+K00432+K10808+K00036+K00033
Pentose phosphate pathway	20	99	0.377116	0.817	ko00030	Unigene0002605;Unigene0000350;Unigene0024571;Unigene0004800;Unigene0007771;Unigene0007770;Unigene0007772;Unigene0016409;Unigene0012546;Unigene0013467;Unigene0005126;Unigene0014349;Unigene0005644;Unigene0012393;Unigene0005643;Unigene0014350;Unigene0009288;Unigene0021393;Unigene0004028;Unigene0002649	K00948+K00616+K01057+K01623+K00615+K01835+K00850+K00036+K00033
alpha-Linolenic acid metabolism	19	64	0.02055	0.139	ko00592	Unigene0032405;Unigene0030286;Unigene0002553;Unigene0002554;Unigene0012631;Unigene0006098;Unigene0018945;Unigene0018946;Unigene0019959;Unigene0023397;Unigene0028929;Unigene0013273;Unigene0023008;Unigene0030534;Unigene0036480;Unigene0023007;Unigene0013840;Unigene0012122;Unigene0015575	K00454+K05894+K10528+K10529+K08241+K14674+K10525
Glyoxylate and dicarboxylate metabolism	19	119	0.802309	1	ko00630	Unigene0012589;Unigene0004806;Unigene0019653;Unigene0021585;Unigene0009029;Unigene0046760;Unigene0016333;Unigene0020831;Unigene0016336;Unigene0046759;Unigene0021683;Unigene0020338;Unigene0045438;Unigene0043939;Unigene0014264;Unigene0014836;Unigene0018375;Unigene0012335;Unigene0011856	K03781+K01638+K01601+K01602+K11517+K02437+K00600+K00284+K00025+K00122+K01915
Zeatin biosynthesis	18	27	5.34e-08	6.14e-06	ko00908	Unigene0023762;Unigene0019039;Unigene0019570;Unigene0004539;Unigene0019037;Unigene0021878;Unigene0009812;Unigene0009815;Unigene0009806;Unigene0026623;Unigene0016317;Unigene0013542;Unigene0022719;Unigene0016318;Unigene0023978;Unigene0004538;Unigene0009196;Unigene0014456	K13495+K10760+K00279+K00791
Ascorbate and aldarate metabolism	18	59	0.0180175	0.138	ko00053	Unigene0020395;Unigene0025851;Unigene0013819;Unigene0047521;Unigene0011239;Unigene0019073;Unigene0045603;Unigene0004546;Unigene0004545;Unigene0011349;Unigene0023315;Unigene0020374;Unigene0016957;Unigene0015905;Unigene0005374;Unigene0005375;Unigene0023367;Unigene0020825	K00128+K00469+K00434+K10046+K14190+K10047
Tryptophan metabolism	18	81	0.235847	0.663	ko00380	Unigene0020395;Unigene0012589;Unigene0025851;Unigene0004806;Unigene0047521;Unigene0002849;Unigene0009029;Unigene0016333;Unigene0023935;Unigene0016336;Unigene0002850;Unigene0045603;Unigene0023931;Unigene0023315;Unigene0023936;Unigene0005374;Unigene0005375;Unigene0023367	K00128+K03781+K11817
RNA transport	18	192	0.999885	1	ko03013	Unigene0036934;Unigene0019736;Unigene0020885;Unigene0017964;Unigene0024303;Unigene0022796;Unigene0019284;Unigene0019125;Unigene0015530;Unigene0011782;Unigene0020764;Unigene0016440;Unigene0019141;Unigene0008261;Unigene0012709;Unigene0021361;Unigene0001238;Unigene0007418	K03113+K13174+K14311+K09291+K03231+K01164+K14297+K13171+K12881+K14293+K07936+K03248+K03251
Galactose metabolism	17	52	0.0104026	0.092	ko00052	Unigene0010656;Unigene0022975;Unigene0016409;Unigene0019192;Unigene0017316;Unigene0012546;Unigene0016032;Unigene0017826;Unigene0014940;Unigene0014764;Unigene0021619;Unigene0011021;Unigene0041951;Unigene0035173;Unigene0004028;Unigene0021547;Unigene0013406	K01193+K01784+K01835+K06611+K07407+K00850+K01187+K00844+K00849
Glycine, serine and threonine metabolism	17	64	0.0726414	0.31	ko00260	Unigene0020138;Unigene0009546;Unigene0021683;Unigene0007640;Unigene0015048;Unigene0015052;Unigene0016038;Unigene0011198;Unigene0012165;Unigene0011695;Unigene0016603;Unigene0012166;Unigene0011768;Unigene0021337;Unigene0021850;Unigene0008622;Unigene0004276	K01696+K01754+K00600+K00605+K00058+K00133+K00831+K00382+K01834+K01620+K00827+K01733
Alanine, aspartate and glutamate metabolism	16	66	0.151521	0.528	ko00250	Unigene0025949;Unigene0003670;Unigene0014273;Unigene0008942;Unigene0046521;Unigene0014264;Unigene0015923;Unigene0019447;Unigene0018375;Unigene0021675;Unigene0005730;Unigene0008635;Unigene0012236;Unigene0000340;Unigene0008622;Unigene0009722	K00823+K01580+K00820+K01955+K01915+K01953+K00764+K00278+K00261+K00814+K01939+K00827+K01956
Endocytosis	16	109	0.88289	1	ko04144	Unigene0017805;Unigene0000662;Unigene0042233;Unigene0020912;Unigene0004173;Unigene0021467;Unigene0001860;Unigene0004537;Unigene0004535;Unigene0004536;Unigene0011720;Unigene0020914;Unigene0007447;Unigene0013080;Unigene0007164;Unigene0018837	K07897+K01115+K12489+K03283+K00889+K12486
Porphyrin and chlorophyll metabolism	15	55	0.0726653	0.31	ko00860	Unigene0018669;Unigene0018670;Unigene0007515;Unigene0017505;Unigene0015477;Unigene0008928;Unigene0015188;Unigene0005653;Unigene0010000;Unigene0004059;Unigene0019556;Unigene0019645;Unigene0015187;Unigene0002408;Unigene0009772	K00522+K00218+K00231+K03404+K04035+K10960+K04040+K03403+K13606+K01719+K08099
beta-Alanine metabolism	15	68	0.272151	0.695	ko00410	Unigene0020395;Unigene0025851;Unigene0025949;Unigene0003670;Unigene0047521;Unigene0004648;Unigene0014273;Unigene0045603;Unigene0023315;Unigene0015923;Unigene0009643;Unigene0009642;Unigene0005374;Unigene0005375;Unigene0023367	K00128+K00823+K00797+K01580+K01918
Fatty acid metabolism	15	90	0.721127	1	ko00071	Unigene0020395;Unigene0025851;Unigene0048106;Unigene0045342;Unigene0047521;Unigene0002998;Unigene0027649;Unigene0010876;Unigene0020886;Unigene0045603;Unigene0023315;Unigene0014656;Unigene0005374;Unigene0005375;Unigene0023367	K00128+K00121+K01897+K00001
Carotenoid biosynthesis	14	35	0.0025403	0.0243	ko00906	Unigene0011955;Unigene0011961;Unigene0002849;Unigene0001399;Unigene0023935;Unigene0013666;Unigene0011406;Unigene0002850;Unigene0012208;Unigene0018254;Unigene0023931;Unigene0013668;Unigene0023936;Unigene0019936	K09840+K09842+K09843+K06444+K09838+K09841
Nitrogen metabolism	14	59	0.193813	0.602	ko00910	Unigene0024042;Unigene0008470;Unigene0015723;Unigene0020338;Unigene0007640;Unigene0014264;Unigene0010736;Unigene0005597;Unigene0019447;Unigene0002673;Unigene0018375;Unigene0008635;Unigene0008777;Unigene0020839	K01673+K01674+K01725+K00284+K00605+K01915+K00366+K01953+K00360+K00261+K00411+K00412
Propanoate metabolism	14	72	0.472152	0.877	ko00640	Unigene0020395;Unigene0025851;Unigene0025949;Unigene0003670;Unigene0047521;Unigene0045603;Unigene0020110;Unigene0024328;Unigene0023315;Unigene0019413;Unigene0005374;Unigene0005375;Unigene0023367;Unigene0008503	K00128+K00823+K01962+K11262+K01899
Ubiquitin mediated proteolysis	14	131	0.995408	1	ko04120	Unigene0033838;Unigene0007180;Unigene0011738;Unigene0006462;Unigene0003082;Unigene0002500;Unigene0002391;Unigene0022542;Unigene0003081;Unigene0009075;Unigene0017261;Unigene0021933;Unigene0014876;Unigene0021233	K03094+K10606+K03347+K10609+K12456+K03351+K10592+K10144+K06689
Peroxisome	14	132	0.995885	1	ko04146	Unigene0012589;Unigene0004806;Unigene0045342;Unigene0014889;Unigene0009029;Unigene0016333;Unigene0020831;Unigene0016336;Unigene0010876;Unigene0023857;Unigene0030290;Unigene0012335;Unigene0010178;Unigene0003415	K03781+K01897+K04565+K11517+K04564+K00869+K12261+K12663
Photosynthesis - antenna proteins	13	29	0.00103517	0.0119	ko00196	Unigene0014246;Unigene0015414;Unigene0019082;Unigene0042179;Unigene0023158;Unigene0015110;Unigene0047646;Unigene0020931;Unigene0006560;Unigene0015118;Unigene0008208;Unigene0013705;Unigene0020930	K08910+K08908+K08914+K08909+K08907+K08911+K08913+K08916+K08917+K08912
Base excision repair	13	40	0.0247031	0.15	ko03410	Unigene0004156;Unigene0011934;Unigene0020730;Unigene0020736;Unigene0003855;Unigene0020881;Unigene0033844;Unigene0022948;Unigene0007503;Unigene0022224;Unigene0021737;Unigene0009015;Unigene0002722	K01246+K10798+K10563+K03575+K10773+K10801+K04799+K10747+K02327+K02324
Inositol phosphate metabolism	13	58	0.271642	0.695	ko00562	Unigene0013819;Unigene0012454;Unigene0012453;Unigene0019377;Unigene0010506;Unigene0011720;Unigene0023873;Unigene0019378;Unigene0020374;Unigene0002007;Unigene0016957;Unigene0037724;Unigene0015905	K00469+K01858+K05857+K01092+K00889+K00921+K01114+K10047
Fructose and mannose metabolism	13	68	0.503349	0.877	ko00051	Unigene0004800;Unigene0012546;Unigene0012836;Unigene0014940;Unigene0010158;Unigene0013467;Unigene0005126;Unigene0010248;Unigene0009288;Unigene0041951;Unigene0035173;Unigene0004028;Unigene0002649	K01623+K00850+K01840+K00844+K01809+K00966
Fatty acid biosynthesis	12	35	0.0198607	0.139	ko00061	Unigene0047612;Unigene0020110;Unigene0024328;Unigene0018949;Unigene0019413;Unigene0038435;Unigene0046284;Unigene0022153;Unigene0018355;Unigene0011874;Unigene0011873;Unigene0002437	K09458+K01962+K00208+K11262+K03921
Histidine metabolism	12	43	0.0879547	0.349	ko00340	Unigene0020395;Unigene0025851;Unigene0047521;Unigene0021265;Unigene0045603;Unigene0015429;Unigene0023315;Unigene0015431;Unigene0019676;Unigene0005374;Unigene0005375;Unigene0023367	K00128+K01590+K00599
Protein export	12	62	0.488508	0.877	ko03060	Unigene0022594;Unigene0003136;Unigene0003137;Unigene0022592;Unigene0017576;Unigene0018141;Unigene0027400;Unigene0012660;Unigene0012661;Unigene0018271;Unigene0012659;Unigene0002827	K03070+K09490+K03217+K03106+K13280+K10956+K07342
Valine, leucine and isoleucine degradation	12	90	0.92757	1	ko00280	Unigene0020395;Unigene0025851;Unigene0047521;Unigene0015595;Unigene0045603;Unigene0038956;Unigene0023315;Unigene0030364;Unigene0011695;Unigene0005374;Unigene0005375;Unigene0023367	K00128+K00166+K00826+K00382
Ribosome biogenesis in eukaryotes	12	136	0.999557	1	ko03008	Unigene0003749;Unigene0009614;Unigene0019712;Unigene0013623;Unigene0012853;Unigene0012119;Unigene0019284;Unigene0019105;Unigene0012248;Unigene0012709;Unigene0019176;Unigene0005947	K14572+K14545+K14573+K14537+K14546+K01164+K14569+K03115+K07936+K12845+K11131
Limonene and pinene degradation	11	43	0.160758	0.528	ko00903	Unigene0020395;Unigene0025851;Unigene0003515;Unigene0047521;Unigene0011421;Unigene0005691;Unigene0045603;Unigene0023315;Unigene0005374;Unigene0005375;Unigene0023367	K00128+K00517
Cyanoamino acid metabolism	11	43	0.160758	0.528	ko00460	Unigene0011371;Unigene0006367;Unigene0007113;Unigene0021683;Unigene0014468;Unigene0003668;Unigene0000419;Unigene0042731;Unigene0020807;Unigene0047391;Unigene0017065	K01188+K05350+K00600+K08249+K05349+K08248
Ether lipid metabolism	10	33	0.0710733	0.31	ko00565	Unigene0000662;Unigene0042233;Unigene0020912;Unigene0004173;Unigene0020914;Unigene0007447;Unigene0002007;Unigene0007164;Unigene0037724;Unigene0013840	K01115+K01114+K14674
DNA replication	10	49	0.426945	0.861	ko03030	Unigene0017441;Unigene0003847;Unigene0037643;Unigene0022224;Unigene0021737;Unigene0012308;Unigene0020519;Unigene0009015;Unigene0023207;Unigene0002722	K10743+K02684+K10742+K04799+K10747+K02685+K10754+K02327+K02542+K02324
Terpenoid backbone biosynthesis	10	56	0.60935	0.956	ko00900	Unigene0003244;Unigene0018893;Unigene0005653;Unigene0017127;Unigene0010779;Unigene0026783;Unigene0006081;Unigene0030290;Unigene0005222;Unigene0004793	K13789+K11778+K10960+K01662+K00869+K00021
Phenylalanine, tyrosine and tryptophan biosynthesis	9	42	0.376108	0.817	ko00400	Unigene0020138;Unigene0010592;Unigene0018533;Unigene0008960;Unigene0008961;Unigene0004580;Unigene0024221;Unigene0011768;Unigene0003736	K01696+K00891+K00815+K01626+K13832+K01658
Phosphatidylinositol signaling system	9	52	0.648959	0.957	ko04070	Unigene0019377;Unigene0010506;Unigene0011720;Unigene0007628;Unigene0023873;Unigene0015381;Unigene0019378;Unigene0016957;Unigene0008994	K05857+K01092+K00889+K02183+K00921+K00901+K10047
Biosynthesis of unsaturated fatty acids	9	56	0.737132	1	ko01040	Unigene0000324;Unigene0021870;Unigene0038435;Unigene0024474;Unigene0011382;Unigene0046284;Unigene0003747;Unigene0011874;Unigene0011873	K10256+K00507+K03921+K10257
Nucleotide excision repair	9	62	0.838842	1	ko03420	Unigene0023453;Unigene0009516;Unigene0003082;Unigene0021737;Unigene0009517;Unigene0020519;Unigene0015015;Unigene0009015;Unigene0002722	K10846+K10841+K10609+K10747+K10754+K10838+K02327+K02324
Aminoacyl-tRNA biosynthesis	9	62	0.838842	1	ko00970	Unigene0020729;Unigene0009801;Unigene0003349;Unigene0017489;Unigene0045499;Unigene0020062;Unigene0016236;Unigene0023089;Unigene0046840	K01893+K02434+K01873+K01870+K01868+K01874+K14164+K04567
Diterpenoid biosynthesis	8	19	0.0150403	0.124	ko00904	Unigene0024266;Unigene0003557;Unigene0044837;Unigene0014616;Unigene0016408;Unigene0008065;Unigene0011111;Unigene0005337	K12929+K04120+K04124+K04121+K04123+K04122+K04125
Flavonoid biosynthesis	8	21	0.0286341	0.165	ko00941	Unigene0021524;Unigene0005380;Unigene0015010;Unigene0023078;Unigene0001257;Unigene0006468;Unigene0022294;Unigene0017542	K00660+K00475+K05280+K09754+K05278+K01859+K13065
Circadian rhythm - mammal	8	22	0.0378758	0.198	ko04710	Unigene0033838;Unigene0007180;Unigene0006462;Unigene0003082;Unigene0002500;Unigene0003081;Unigene0017261;Unigene0022862	K03094+K03347+K08960
Linoleic acid metabolism	8	26	0.0935634	0.359	ko00591	Unigene0032405;Unigene0030286;Unigene0018945;Unigene0018946;Unigene0019959;Unigene0023397;Unigene0013840;Unigene0012122	K00454+K14674
Sulfur metabolism	8	32	0.231932	0.663	ko00920	Unigene0013896;Unigene0008579;Unigene0005165;Unigene0015344;Unigene0010753;Unigene0013069;Unigene0018726;Unigene0002571	K01082+K01739+K13811+K00860+K00392+K01738+K00640
Ubiquinone and other terpenoid-quinone biosynthesis	8	39	0.441066	0.875	ko00130	Unigene0011141;Unigene0022645;Unigene0018533;Unigene0008331;Unigene0017802;Unigene0010487;Unigene0005559;Unigene0021370	K14759+K14760+K00815+K12501+K02548+K06126+K02552+K09833
Lysine degradation	8	42	0.53113	0.909	ko00310	Unigene0020395;Unigene0025851;Unigene0047521;Unigene0045603;Unigene0023315;Unigene0005374;Unigene0005375;Unigene0023367	K00128
Tyrosine metabolism	8	48	0.69064	0.981	ko00350	Unigene0048106;Unigene0002998;Unigene0027649;Unigene0020886;Unigene0014787;Unigene0018533;Unigene0019676;Unigene0014656	K00121+K00001+K01592+K00815+K00599
Homologous recombination	8	50	0.735367	1	ko03440	Unigene0027190;Unigene0007157;Unigene0016040;Unigene0047025;Unigene0010465;Unigene0016924;Unigene0009015;Unigene0013794	K08775+K10875+K10866+K03553+K10867+K02327+K10865
Citrate cycle (TCA cycle)	8	119	0.999947	1	ko00020	Unigene0001483;Unigene0021489;Unigene0045438;Unigene0007235;Unigene0008520;Unigene0001531;Unigene0011695;Unigene0008503	K01610+K00162+K00025+K00382+K01899
Vitamin B6 metabolism	7	19	0.0475944	0.238	ko00750	Unigene0045208;Unigene0012735;Unigene0011198;Unigene0020976;Unigene0046160;Unigene0005123;Unigene0004276	K13248+K00831+K00868+K08681+K06215+K01733
Butanoate metabolism	7	29	0.285111	0.698	ko00650	Unigene0025949;Unigene0003670;Unigene0014273;Unigene0021489;Unigene0015923;Unigene0022821;Unigene0022819	K00823+K01580+K00162+K00074
Basal transcription factors	7	53	0.886	1	ko03022	Unigene0029137;Unigene0021565;Unigene0004209;Unigene0005184;Unigene0016061;Unigene0014442;Unigene0007284	K03139+K03125+K03138+K03136+K03124+K03128+K03137
RNA degradation	7	137	0.999999	1	ko03018	Unigene0015486;Unigene0018154;Unigene0017577;Unigene0016870;Unigene0015645;Unigene0007815;Unigene0018622	K01689+K04043+K00962+K03654+K12589+K12598
Non-homologous end-joining	6	9	0.00204161	0.0213	ko03450	Unigene0016040;Unigene0017291;Unigene0022224;Unigene0021889;Unigene0017292;Unigene0013794	K10866+K10885+K04799+K10777+K10865
Stilbenoid, diarylheptanoid and gingerol biosynthesis	6	24	0.279068	0.698	ko00945	Unigene0003515;Unigene0011421;Unigene0005691;Unigene0023078;Unigene0022294;Unigene0017542	K00517+K09754+K13065
Steroid biosynthesis	6	30	0.493566	0.877	ko00100	Unigene0003253;Unigene0005600;Unigene0005601;Unigene0041063;Unigene0016913;Unigene0013840	K14423+K01853+K08242+K14674
Circadian rhythm - plant	6	32	0.561472	0.909	ko04712	Unigene0021524;Unigene0010632;Unigene0022320;Unigene0022587;Unigene0005063;Unigene0012248	K00660+K12129+K12124+K12127+K03115
Natural killer cell mediated cytotoxicity	6	33	0.593754	0.948	ko04650	Unigene0004703;Unigene0028373;Unigene0008931;Unigene0018618;Unigene0034701;Unigene0021384	K06268+K04392+K04368
Pantothenate and CoA biosynthesis	6	40	0.779275	1	ko00770	Unigene0038956;Unigene0030364;Unigene0007670;Unigene0021237;Unigene0009643;Unigene0009642	K00826+K00606+K01918
Glycosphingolipid biosynthesis - globo series	5	11	0.0376967	0.198	ko00603	Unigene0004526;Unigene0017316;Unigene0016032;Unigene0021547;Unigene0046337	K12373+K07407+K01988
Selenocompound metabolism	5	30	0.678981	0.976	ko00450	Unigene0020062;Unigene0017672;Unigene0008579;Unigene0005165;Unigene0016561	K01874+K00384+K01739+K13811+K00549
RNA polymerase	5	45	0.939338	1	ko03020	Unigene0006942;Unigene0012017;Unigene0009992;Unigene0004655;Unigene0024021	K03014+K03024+K03018+K03027+K03043
mRNA surveillance pathway	5	109	0.999997	1	ko03015	Unigene0018857;Unigene0008648;Unigene0015530;Unigene0016440;Unigene0008261	K13917+K14404+K13171+K12881
Other glycan degradation	4	14	0.253685	0.695	ko00511	Unigene0004526;Unigene0020994;Unigene0022936;Unigene0020995	K12373+K01191+K01206
Tropane, piperidine and pyridine alkaloid biosynthesis	4	19	0.481354	0.877	ko00960	Unigene0012974;Unigene0023075;Unigene0018533;Unigene0021053	K08081+K00815
Sphingolipid metabolism	4	23	0.642047	0.957	ko00600	Unigene0017316;Unigene0016032;Unigene0027918;Unigene0021547	K07407+K04713
Valine, leucine and isoleucine biosynthesis	4	33	0.886134	1	ko00290	Unigene0009546;Unigene0021489;Unigene0038956;Unigene0030364	K01754+K00162+K00826
Mismatch repair	4	37	0.932436	1	ko03430	Unigene0021737;Unigene0020519;Unigene0009015;Unigene0022674	K10747+K10754+K02327+K08737
Monoterpenoid biosynthesis	3	9	0.224801	0.663	ko00902	Unigene0022044;Unigene0021162;Unigene0010376	K15086+K15095
Taurine and hypotaurine metabolism	3	11	0.335332	0.775	ko00430	Unigene0014273;Unigene0004492;Unigene0015923	K01580+K10712
Glucosinolate biosynthesis	3	12	0.390832	0.817	ko00966	Unigene0023760;Unigene0038956;Unigene0030364	K12153+K00826
Arachidonic acid metabolism	3	14	0.497262	0.877	ko00590	Unigene0018512;Unigene0008869;Unigene0013840	K00432+K14674
Riboflavin metabolism	3	15	0.546848	0.909	ko00740	Unigene0019930;Unigene0019921;Unigene0012936	K01078+K14652
One carbon pool by folate	3	24	0.850084	1	ko00670	Unigene0021683;Unigene0007640;Unigene0037718	K00600+K00605+K00297
Brassinosteroid biosynthesis	2	6	0.309645	0.742	ko00905	Unigene0023411;Unigene0025265	K09591+K12638
Flavone and flavonol biosynthesis	2	7	0.383774	0.817	ko00944	Unigene0015010;Unigene0045421	K05280+K10757
Isoquinoline alkaloid biosynthesis	2	11	0.634109	0.957	ko00950	Unigene0014787;Unigene0018533	K01592+K00815
Nicotinate and nicotinamide metabolism	2	14	0.764102	1	ko00760	Unigene0000590;Unigene0005730	K03517+K00278
N-Glycan biosynthesis	2	43	0.998461	1	ko00510	Unigene0011878;Unigene0011358	K00737+K12669
SNARE interactions in vesicular transport	2	46	0.999119	1	ko04130	Unigene0037892;Unigene0041880	K08486+K08509+K08508
Anthocyanin biosynthesis	1	2	0.337016	0.775	ko00942	Unigene0045421	K12930
Biotin metabolism	1	3	0.460197	0.877	ko00780	Unigene0011808	K00652
Glycosphingolipid biosynthesis - ganglio series	1	4	0.560505	0.909	ko00604	Unigene0004526	K12373
Lipoic acid metabolism	1	4	0.560505	0.909	ko00785	Unigene0046098	K03644
Sesquiterpenoid biosynthesis	1	5	0.642183	0.957	ko00909	Unigene0015718	K00511
Thiamine metabolism	1	11	0.895858	1	ko00730	Unigene0016089	K03147
Glycosaminoglycan degradation	1	12	0.91523	1	ko00531	Unigene0004526	K12373
ABC transporters	1	12	0.91523	1	ko02010	Unigene0023467	K05658
Folate biosynthesis	1	15	0.95429	1	ko00790	Unigene0014403	K01495
Lysine biosynthesis	1	16	0.962797	1	ko00300	Unigene0016038	K00133
Sulfur relay system	1	17	0.969722	1	ko04122	Unigene0018000	K11996
