# Supplementary material for: Unigene-based RNA-seq provides insights on drought stress responses in Marsdenia tenacissima
Source: PLoS One. 2018 Nov 30;13(11):e0202848. doi: 10.1371/journal.pone.0202848 (PMC6268015; doi:10.1371/journal.pone.0202848)
Supplement: S6 Table — (XLSX) [file pone.0202848.s006.xlsx]

## Sheet: Table S6 Differentially express
Differentially expressed transcription factors identified in the CK vs. T1 comparison
Family	Up	Down	all
AP2	0	9	9
ARF	0	3	3
B3	2	6	8
BES1	2	1	3
bHLH	6	27	33
bZIP	1	14	15
C2H2	4	31	35
C3H	2	4	6
CO-like	0	1	1
CPP	0	1	1
DBB	0	1	1
Dof	0	7	7
ERF	16	10	26
FAR1	0	1	1
G2-like	1	10	11
GATA	2	8	10
GRAS	0	15	15
GRF	1	0	1
HB-other	1	3	4
HB-PHD	0	2	2
HD-ZIP	2	7	9
HSF	1	8	9
LBD	7	8	15
LSD	0	1	1
MIKC	1	7	8
M-type	1	1	2
MYB	7	14	21
MYB_related	0	17	17
NAC	9	15	24
NF-YA	0	5	5
NF-YB	0	4	4
NF-YC	0	3	3
Nin-like	0	3	3
SBP	0	4	4
SRS	1	1	2
STAT	0	1	1
TALE	0	6	6
TCP	2	1	3
Trihelix	3	7	10
WRKY	9	9	18
YABBY	0	5	5
ZF-HD	1	1	2
