# Supplementary material for: Unigene-based RNA-seq provides insights on drought stress responses in Marsdenia tenacissima
Source: PLoS One. 2018 Nov 30;13(11):e0202848. doi: 10.1371/journal.pone.0202848 (PMC6268015; doi:10.1371/journal.pone.0202848)
Supplement: S7 Table — (XLSX) [file pone.0202848.s007.xlsx]

## Sheet: Table S7
Differentially expressed transcription factors identified in the CK vs. T2 comparison
Family	Up	Down	all
AP2	1	4	5
ARF	0	3	3
B3	1	1	2
bHLH	5	17	22
bZIP	4	15	19
C2H2	3	29	32
C3H	1	3	4
DBB	1	1	2
Dof	0	1	1
ERF	13	17	30
FAR1	0	1	1
G2-like	0	4	4
GATA	0	4	4
GRAS	0	13	13
GRF	2	0	2
HB-other	1	2	3
HD-ZIP	8	2	10
HSF	4	2	6
LBD	1	5	6
MIKC	1	1	2
M-type	1	0	1
MYB	5	12	17
MYB_related	4	13	17
NAC	6	9	15
NF-YA	1	1	2
NF-YB	0	3	3
NF-YC	1	2	3
Nin-like	0	2	2
SBP	0	4	4
SRS	1	1	2
TALE	0	2	2
TCP	3	4	7
Trihelix	3	0	3
WOX	0	2	2
WRKY	3	7	10
YABBY	1	2	3
ZF-HD	2	1	3
