# Supplementary material for: Unigene-based RNA-seq provides insights on drought stress responses in Marsdenia tenacissima
Source: PLoS One. 2018 Nov 30;13(11):e0202848. doi: 10.1371/journal.pone.0202848 (PMC6268015; doi:10.1371/journal.pone.0202848)
Supplement: S8 Table — (XLSX) [file pone.0202848.s008.xlsx]

## Sheet: Table S8
Differentially expressed transcription factors identified in the T1 vs. T2 comparison
Family	Up	Down	all
AP2	5	0	5
ARF	2	1	3
B3	2	1	3
BBR-BPC	1	0	1
BES1	1	2	3
bHLH	20	11	31
bZIP	5	6	11
C2H2	10	9	19
C3H	4	2	6
CPP	1	0	1
DBB	0	2	2
Dof	3	0	3
ERF	9	28	37
G2-like	4	3	7
GATA	2	0	2
GRAS	4	6	10
GRF	3	0	3
HB-other	1	1	2
HB-PHD	2	0	2
HD-ZIP	9	0	9
HRT-like	0	1	1
HSF	6	0	6
LBD	5	7	12
LSD	1	0	1
MIKC	3	0	3
M-type	1	0	1
MYB	12	13	25
MYB_related	15	3	18
NAC	11	7	18
NF-YA	3	0	3
NF-YB	3	1	4
NF-YC	2	0	2
Nin-like	1	1	2
S1Fa-like	0	1	1
SBP	2	0	2
SRS	1	0	1
TALE	2	0	2
TCP	2	3	5
Trihelix	7	1	8
WOX	0	1	1
WRKY	5	12	17
YABBY	2	0	2
ZF-HD	2	1	3
