# Supplementary material for: Unigene-based RNA-seq provides insights on drought stress responses in Marsdenia tenacissima
Source: PLoS One. 2018 Nov 30;13(11):e0202848. doi: 10.1371/journal.pone.0202848 (PMC6268015; doi:10.1371/journal.pone.0202848)
Supplement: S9 Table — (XLSX) [file pone.0202848.s009.xlsx]

## Sheet: Table S9
Genes that were up-regulated under drought stress and down-regulated after re-watering treatment
GeneID	Length	CK_Uniq_reads_num(32825505)	CK_Coverage	CK_RPKM	T1_Uniq_reads_num(36000522)	T1_Coverage	T1_RPKM	T2_Uniq_reads_num(34428760)	T2_Coverage	T2_RPKM	Description	Pathway	GO Component	GO Function	GO Process
Unigene0010831	1684	2976	0.9994	53.8368	12415	0.9994	204.784	5424	0.9994	93.5527	pathogenesis-related thaumatin-like protein [Ziziphus jujuba]	-	GO:0005618//cell wall;GO:0005911//cell-cell junction	-	-
Unigene0003563	1107	1259	0.9937	34.6471	7086	0.9991	177.805	498	0.9919	13.0665	Phosphate transporter 1,4 [Theobroma cacao]	-	GO:0005911//cell-cell junction;GO:0031224//intrinsic component of membrane;GO:0043231//intracellular membrane-bounded organelle	GO:0015291//secondary active transmembrane transporter activity;GO:0008509//anion transmembrane transporter activity	GO:0015698//inorganic anion transport;GO:0001101//response to acid
Unigene0005591	1197	13030	0.9373	331.619	31934	0.9908	741.055	12557	0.9808	304.699	PREDICTED: 60S ribosomal protein L10-like [Cucumis sativus]	ko03010//Ribosome	-	-	-
Unigene0005727	1204	59	0.9527	1.49284	147	0.9867	3.39142	28	0.9194	0.675476	PREDICTED: zinc transporter 5 isoform 1 [Vitis vinifera]	-	GO:0031224//intrinsic component of membrane	GO:0016491//oxidoreductase activity;GO:0046915//transition metal ion transmembrane transporter activity	GO:0006829//zinc ion transport
Unigene0006832	2259	585	0.9726	7.88911	1352	0.9982	16.6246	310	0.9517	3.98588	PREDICTED: F-box/LRR-repeat protein 17-like [Solanum lycopersicum]	-	GO:0044424	-	GO:0009987//cellular process;GO:0007275//multicellular organismal development
Unigene0021193	1512	445	0.9821	8.96596	1364	0.9987	25.0584	555	0.9808	10.6615	PREDICTED: L-type lectin-domain containing receptor kinase S.4 [Vitis vinifera]	-	-	GO:0004674//protein serine/threonine kinase activity;GO:0032550	GO:0006796//phosphate-containing compound metabolic process;GO:0006464//cellular protein modification process
Unigene0008842	1600	22	0.835	0.418882	124	0.9981	2.15275	23	0.9087	0.417529	PREDICTED: U-box domain-containing protein 21-like [Fragaria vesca subsp. vesca]	-	-	-	-
Unigene0012446	496	14	0.8911	0.859874	224	0.994	12.5446	59	0.994	3.45501	NAC domain containing protein 80 [Theobroma cacao]	-	GO:0043231//intracellular membrane-bounded organelle	GO:0003676//nucleic acid binding;GO:0046983//protein dimerization activity	GO:0006970//response to osmotic stress;GO:0010260//organ senescence;GO:0006351//transcription, DNA-templated
Unigene0006029	1759	798	0.9358	13.8206	1894	0.9818	29.9092	842	0.9807	13.9035	PREDICTED: RING-H2 finger protein ATL54-like isoform 2 [Solanum lycopersicum]	-	-	-	-
Unigene0010007	551	84	0.9964	4.64426	187	0.9964	9.42717	77	0.9655	4.05899	NADPH oxidase [Nicotiana tabacum]	ko04626//Plant-pathogen interaction	-	-	-
Unigene0020943	979	183	0.9785	5.69452	634	0.999	17.9886	197	0.9857	5.8447	PREDICTED: probable leucine-rich repeat receptor-like protein kinase At2g33170-like [Vitis vinifera]	-	-	-	-
Unigene0030291	1192	19	0.9581	0.485586	402	0.9883	9.36787	23	0.7441	0.560441	Os11g0437600 [Oryza sativa Japonica Group]	-	-	-	-
Unigene0022185	1881	4613	0.9766	74.7108	13616	0.9809	201.072	5837	0.9612	90.1321	PREDICTED: pleiotropic drug resistance protein 1-like [Vitis vinifera]	-	-	GO:0042626//ATPase activity, coupled to transmembrane movement of substances	GO:0071702
Unigene0009567	1058	-	-	-	699	0.982	18.352	8	0.6862	0.219626	cysteine/histidine-rich C1 domain-containing protein [Arabidopsis thaliana]	-	-	-	-
Unigene0019533	1465	2607	0.9952	54.2116	6666	0.9918	126.392	1809	0.9898	35.8657	subtilase [Nicotiana tabacum]	-	-	GO:0070011//peptidase activity, acting on L-amino acid peptides	GO:0008152//metabolic process
Unigene0015865	398	4	0.701	0.306172	117	0.9497	8.16571	43	0.809	3.13808	PREDICTED: pollen-specific leucine-rich repeat extensin-like protein 1-like isoform X1 [Cicer arietinum]	-	-	-	-
Unigene0031252	616	18	0.9269	0.890185	85	0.9968	3.83292	16	0.8247	0.754428	SAUR family protein [Theobroma cacao]	ko04075//Plant hormone signal transduction	-	-	-
Unigene0010109	2202	625	0.9941	8.64672	1561	0.9914	19.6914	714	0.995	9.41802	PREDICTED: ATPase family AAA domain-containing protein 3-B [Vitis vinifera]	-	-	-	-
Unigene0006890	1226	37	0.9633	0.91939	119	0.9902	2.69617	4	0.4078	0.094765	DC1 domain containing protein [Nicotiana tabacum]	-	-	-	-
Unigene0013409	621	29	0.9195	1.42264	368	0.9968	16.4607	84	0.9903	3.92886	Ripening-related protein [Medicago truncatula]	-	-	-	-
Unigene0023720	236	236	0.9915	30.4641	828	0.9958	97.4562	185	0.9958	22.7687	phenylalanine ammonia lyase [Catharanthus roseus]	ko01100//Metabolic pathways;ko01110//Biosynthesis of secondary metabolites;ko00940//Phenylpropanoid biosynthesis;ko00360//Phenylalanine metabolism	GO:0044424	GO:0016841//ammonia-lyase activity	GO:0009699//phenylpropanoid biosynthetic process;GO:0006558//L-phenylalanine metabolic process
Unigene0022784	1985	123	0.7819	1.8877	2602	0.9874	36.4115	266	0.9496	3.89224	germacrene-D synthase [Actinidia deliciosa]	-	-	GO:0010333//terpene synthase activity;GO:0046872//metal ion binding	GO:0008152//metabolic process
Unigene0039050	1080	657	0.9713	18.5323	1903	0.9981	48.9448	869	0.975	23.3709	chitinase 3 [Avicennia marina]	-	GO:0044421	GO:0004553//hydrolase activity, hydrolyzing O-glycosyl compounds	GO:0005976//polysaccharide metabolic process;GO:0006026
Unigene0005611	2101	18714	0.9967	271.35	55958	0.9967	739.822	20116	0.9929	278.096	PREDICTED: calnexin homolog 1-like [Solanum lycopersicum]	ko04141//Protein processing in endoplasmic reticulum;ko04145//Phagosome	-	-	-
Unigene0021162	1619	820	0.9944	15.4296	3132	0.9796	53.7361	489	0.9747	8.77285	short-chain dehydrogenase/reductase [Capsicum annuum]	ko01110//Biosynthesis of secondary metabolites;ko00902//Monoterpenoid biosynthesis	-	GO:0016616//oxidoreductase activity, acting on the CH-OH group of donors, NAD or NADP as acceptor	GO:0008152//metabolic process
Unigene0024192	1916	1326	0.9562	21.0832	20989	0.9864	304.29	3953	0.9582	59.9253	Major facilitator superfamily protein [Theobroma cacao]	-	-	-	-
Unigene0020945	647	170	0.983	8.00448	608	0.9954	26.103	139	0.9861	6.24007	PREDICTED: probable leucine-rich repeat receptor-like protein kinase At2g33170-like [Solanum lycopersicum]	-	-	-	-
Unigene0010544	1374	3219	0.9731	71.3712	18201	0.9964	367.959	3415	0.9774	72.1909	alcohol dehydrogenase-like protein [Ocimum basilicum]	-	-	-	-
Unigene0004501	1692	47	0.76	0.846225	138	0.9894	2.26553	25	0.7654	0.429159	cytochrome P450 [Populus trichocarpa]	-	-	GO:0046872//metal ion binding;GO:0016491//oxidoreductase activity	-
Unigene0011602	564	200	0.8369	10.8029	1457	0.9982	71.7582	614	0.9947	31.6204	arabinogalactan protein [Nicotiana alata]	-	-	-	-
Unigene0014963	1691	4	0.2549	0.0720618	692	0.9994	11.3672	15	0.6334	0.257648	PREDICTED: cytochrome P450 94A1-like [Solanum lycopersicum]	-	-	GO:0046906//tetrapyrrole binding;GO:0046914//transition metal ion binding;GO:0016705//oxidoreductase activity, acting on paired donors, with incorporation or reduction of molecular oxygen;GO:0004497//monooxygenase activity	GO:0009625//response to insect;GO:0032787//monocarboxylic acid metabolic process;GO:0048229//gametophyte development;GO:0048608//reproductive structure development;GO:0006950//response to stress
Unigene0007348	696	36	0.8721	1.57573	133	0.9483	5.30803	39	0.875	1.62755	PREDICTED: RING-H2 finger protein ATL52-like [Cicer arietinum]	-	-	-	-
Unigene0037961	1151	46	0.9201	1.21751	1556	0.9722	37.5513	39	0.7116	0.984165	mannose binding lectin [Withania somnifera]	-	GO:0005618//cell wall;GO:0044444//cytoplasmic part	-	-
Unigene0018958	1240	247	0.9935	6.06826	647	0.9008	14.4935	210	0.996	4.91899	PREDICTED: cytochrome P450 71A2-like [Solanum lycopersicum]	-	-	-	-
Unigene0019840	1826	688	0.9814	11.4783	2872	0.9995	43.6893	451	0.966	7.17388	PREDICTED: protein ZINC INDUCED FACILITATOR-LIKE 1-like [Solanum lycopersicum]	-	-	-	-
Unigene0025214	1684	20448	0.9911	369.911	50296	1	829.626	18059	0.9941	311.48	UDP-glucose:glucosyltransferase [Lycium barbarum]	-	-	GO:0035251//UDP-glucosyltransferase activity	GO:0006970//response to osmotic stress;GO:0006805//xenobiotic metabolic process
Unigene0008833	1430	1188	0.9839	25.3087	11728	0.9993	227.813	1014	0.9944	20.5959	AER [Nicotiana tabacum]	-	-	-	-
Unigene0008296	1233	129	0.9805	3.18724	297	0.9781	6.6909	72	0.9708	1.69609	f-box family protein [Populus trichocarpa]	-	-	-	-
Unigene0000301	1406	6	0.2788	0.130003	97	0.9993	1.91636	2	0.1757	0.0413165	PREDICTED: UDP-glycosyltransferase 76C4 [Vitis vinifera]	-	-	-	-
Unigene0009434	349	237	0.9971	20.6877	748	0.9971	59.5343	325	0.9943	27.0481	BES1/BZR1-like protein [Medicago truncatula]	ko04075//Plant hormone signal transduction	GO:0043231//intracellular membrane-bounded organelle	-	-
Unigene0004276	2071	2774	0.9662	40.8051	8994	0.9763	120.632	4171	0.9652	58.4977	PREDICTED: threonine synthase, chloroplastic-like [Solanum lycopersicum]	ko01100//Metabolic pathways;ko00260//Glycine, serine and threonine metabolism;ko00750//Vitamin B6 metabolism	GO:0009532//plastid stroma	GO:0016838//carbon-oxygen lyase activity, acting on phosphates;GO:0043168//anion binding	GO:0019752//carboxylic acid metabolic process
Unigene0018052	1512	4478	0.9835	90.2238	24426	0.9993	448.737	3727	0.963	71.5956	mannitol transporter [Artemisia annua]	-	GO:0031224//intrinsic component of membrane	GO:0015146//pentose transmembrane transporter activity;GO:0022804;GO:0015149//hexose transmembrane transporter activity;GO:0016628//oxidoreductase activity, acting on the CH-CH group of donors, NAD or NADP as acceptor;GO:0015166//polyol transmembrane transporter activity	GO:0015791//polyol transport;GO:0008645//hexose transport;GO:0015750
Unigene0012892	832	195	0.9928	7.14003	526	0.9952	17.5612	248	0.9796	8.65779	Methyl esterase 11 [Theobroma cacao]	-	-	GO:0052689//carboxylic ester hydrolase activity	-
Unigene0021000	1503	559	0.9953	11.3303	15970	0.9993	295.146	957	0.9654	18.494	PREDICTED: GDSL esterase/lipase At1g28590-like [Solanum lycopersicum]	-	-	-	-
Unigene0008063	827	485	0.8815	17.8659	2078	0.9299	69.7961	690	0.9226	24.2338	PREDICTED: 36.4 kDa proline-rich protein-like, partial [Cucumis sativus]	-	GO:0000502//proteasome complex	GO:0004175//endopeptidase activity	GO:0006508//proteolysis
Unigene0003966	291	108	0.9278	11.3063	342	0.9966	32.6456	131	0.9175	13.0755	PREDICTED: uncharacterized LOC101208906 [Cucumis sativus]	-	-	-	-
Unigene0024248	4486	30	0.5245	0.203728	4440	0.9862	27.4925	37	0.5528	0.239564	PREDICTED: pleiotropic drug resistance protein 2-like [Vitis vinifera]	-	-	-	-
Unigene0000973	476	555	0.9769	35.5201	1318	0.9979	76.913	330	0.9727	20.1366	predicted protein [Populus trichocarpa]	-	-	-	-
Unigene0012122	1701	36	0.7531	0.644743	300	0.9994	4.89901	120	0.9571	2.04906	lipoxygenase [Adelostemma gracillimum]	ko01100//Metabolic pathways;ko00592//alpha-Linolenic acid metabolism;ko00591//Linoleic acid metabolism	GO:0043231//intracellular membrane-bounded organelle	GO:0046914//transition metal ion binding;GO:0016702//oxidoreductase activity, acting on single donors with incorporation of molecular oxygen, incorporation of two atoms of oxygen	GO:0006633//fatty acid biosynthetic process;GO:0055114//oxidation-reduction process;GO:0001101//response to acid;GO:0009791//post-embryonic development;GO:0022622//root system development
Unigene0006703	2326	1007	0.9996	13.1889	8645	0.9979	103.24	1333	0.9936	16.6456	PREDICTED: probable polyamine oxidase 4-like [Solanum lycopersicum]	-	-	GO:0016647//oxidoreductase activity, acting on the CH-NH group of donors, oxygen as acceptor	GO:0006595//polyamine metabolic process
Unigene0020647	2837	849	0.9711	9.11668	2031	0.9993	19.8857	522	0.97	5.34429	PREDICTED: receptor-like protein kinase HSL1-like [Solanum lycopersicum]	-	-	-	-
Unigene0012679	1464	453	0.9918	9.4264	1512	0.9904	28.6881	681	0.985	13.5109	RNA-binding family protein isoform 1 [Theobroma cacao]	-	-	GO:0097159//organic cyclic compound binding	-
Unigene0000692	598	7	0.8194	0.356603	72	0.9649	3.34443	10	0.9682	0.48571	PREDICTED: uncharacterized GPI-anchored protein At1g61900-like [Solanum lycopersicum]	-	-	-	-
Unigene0045927	1427	405	0.9727	8.64609	902	0.9467	17.5579	292	0.9376	5.94343	PREDICTED: F-box protein At5g07610-like [Solanum lycopersicum]	-	-	-	-
Unigene0017075	1459	66	0.3249	1.37809	161	0.3756	3.06522	19	0.2605	0.378248	PREDICTED: LOB domain-containing protein 37-like [Solanum lycopersicum]	-	-	-	-
Unigene0006614	1513	1806	0.9861	36.3636	6226	0.9921	114.304	1190	0.9769	22.8448	PREDICTED: uncharacterized LOC101221076 isoform 2 [Cucumis sativus]	-	-	-	-
Unigene0023591	1795	685	0.995	11.6256	3851	0.9989	59.5937	832	0.99	13.4629	PREDICTED: MATE efflux family protein 5 [Vitis vinifera]	-	GO:0031224//intrinsic component of membrane;GO:0044437;GO:0009536//plastid	GO:0015291//secondary active transmembrane transporter activity	GO:0015893//drug transport
Unigene0003940	1192	2037	0.9824	52.0599	5029	0.9748	117.192	1754	0.9799	42.7397	PREDICTED: transmembrane and coiled-coil domain-containing protein 1 homolog [Solanum lycopersicum]	-	-	-	-
Unigene0042223	661	16	0.9259	0.737407	149	0.9909	6.26147	37	0.8381	1.62584	PREDICTED: dCTP pyrophosphatase 1-like [Vitis vinifera]	-	-	-	-
Unigene0004183	1883	62	0.838	1.00307	173	0.9554	2.55204	73	0.7785	1.12603	WRKY transcription factor 53 [Jatropha curcas]	-	-	-	-
Unigene0008261	1074	101	0.9488	2.86487	224	0.9981	5.79342	71	0.919	1.92014	PREDICTED: RNA and export factor-binding protein 2-like [Cucumis sativus]	ko03040//Spliceosome;ko03013//RNA transport;ko03015//mRNA surveillance pathway	-	-	-
Unigene0007302	2172	1397	0.9517	19.5941	6106	0.9991	78.0887	773	0.9535	10.3371	PREDICTED: adenine/guanine permease AZG1-like [Solanum lycopersicum]	-	-	-	-
Unigene0010753	1289	85	0.9535	2.00888	187	0.986	4.02977	51	0.8627	1.1492	PREDICTED: adenylyl-sulfate kinase 1, chloroplastic [Vitis vinifera]	ko01100//Metabolic pathways;ko00230//Purine metabolism;ko00920//Sulfur metabolism	-	GO:0016301//kinase activity;GO:0032550	GO:0007276//gamete generation;GO:0044272//sulfur compound biosynthetic process;GO:0006796//phosphate-containing compound metabolic process
Unigene0007514	1961	10066	0.9995	156.375	37100	1	525.518	12719	0.9975	188.388	PREDICTED: ADP,ATP carrier protein, mitochondrial-like [Vitis vinifera]	-	-	-	-
Unigene0014912	1149	27	0.7789	0.715867	649	0.9043	15.6897	53	0.772	1.33978	hypothetical protein SELMODRAFT_442529 [Selaginella moellendorffii]	-	-	-	-
Unigene0011342	1734	502	0.9971	8.81948	3692	0.9913	59.1431	648	0.8818	10.8544	PREDICTED: 60S ribosomal protein L3-like [Solanum lycopersicum]	ko03010//Ribosome	GO:0005911//cell-cell junction;GO:0015934//large ribosomal subunit;GO:0016020//membrane;GO:0030312;GO:0044437;GO:0031981//nuclear lumen	GO:0005198//structural molecule activity	GO:0010467//gene expression
Unigene0018622	4679	1395	0.9974	9.08259	3256	0.9994	19.3296	1555	0.9981	9.65286	PREDICTED: superkiller viralicidic activity 2-like 2-like [Vitis vinifera]	ko03018//RNA degradation	GO:0044444//cytoplasmic part	GO:0032550;GO:0042623//ATPase activity, coupled	GO:0003006//developmental process involved in reproduction;GO:0009154//purine ribonucleotide catabolic process
Unigene0003339	2423	1034	0.9963	13.0004	2436	0.9938	27.9264	1079	0.9785	12.9344	PREDICTED: F-box protein ORE9-like [Solanum lycopersicum]	-	-	-	-
Unigene0024230	1385	48	0.9451	1.0558	111	0.9993	2.2262	45	0.9819	0.943716	PREDICTED: G-type lectin S-receptor-like serine/threonine-protein kinase At4g27290-like [Vitis vinifera]	-	-	-	-
Unigene0045822	705	8	0.6837	0.345692	43	0.9078	1.69422	11	0.7858	0.453192	Fasciclin-like arabinogalactan family protein [Arabidopsis thaliana]	-	-	-	-
Unigene0015567	402	6	0.8632	0.454688	33	0.9527	2.28023	6	0.9303	0.433515	PREDICTED: peptide transporter PTR3-A-like [Fragaria vesca subsp. vesca]	-	-	GO:0015198//oligopeptide transporter activity	GO:0006857//oligopeptide transport;GO:0009617//response to bacterium;GO:0006972//hyperosmotic response;GO:0043200//response to amino acid;GO:0014070//response to organic cyclic compound
Unigene0013069	2688	4240	0.9877	48.0535	9831	0.99	101.592	2976	0.9981	32.1575	sulfite reductase [Nicotiana attenuata]	ko01100//Metabolic pathways;ko00920//Sulfur metabolism	GO:0009526//plastid envelope;GO:0005576//extracellular region	GO:0046906//tetrapyrrole binding;GO:0046914//transition metal ion binding;GO:0051536//iron-sulfur cluster binding;GO:0016673	GO:0006970//response to osmotic stress;GO:0044237//cellular metabolic process
Unigene0010352	377	532	0.9973	42.9892	1763	0.9973	129.898	218	0.9947	16.7955	PREDICTED: LOW QUALITY PROTEIN: probable beta-D-xylosidase 5-like [Glycine max]	-	-	-	-
Unigene0009422	397	2	0.3753	0.153472	31	0.9773	2.16901	2	0.6297	0.146325	dehydration responsive protein [Corchorus olitorius]	-	-	-	-
Unigene0018413	1321	8746	0.9985	201.695	23212	0.9955	488.091	4129	0.9871	90.7864	soluble inorganic pyrophosphatase [Hevea brasiliensis]	ko00190//Oxidative phosphorylation	GO:0044444//cytoplasmic part	GO:0046872//metal ion binding;GO:0016462//pyrophosphatase activity	GO:0006793//phosphorus metabolic process;GO:0010038//response to metal ion
Unigene0005337	1395	446	0.9935	9.73978	1067	0.9943	21.2462	115	0.99	2.39443	gibberellin 2 oxidase [Nerium oleander]	ko00904//Diterpenoid biosynthesis	-	-	-
Unigene0012234	1897	262	0.9647	4.20748	884	0.9989	12.9442	63	0.8492	0.96461	UDP-glucose:glucosyltransferase [Lycium barbarum]	-	-	GO:0016758//transferase activity, transferring hexosyl groups	-
Unigene0005992	1725	30	0.8603	0.529811	145	0.9849	2.33491	14	0.5299	0.235731	PREDICTED: LRR receptor-like serine/threonine-protein kinase EFR-like [Fragaria vesca subsp. vesca]	-	-	GO:0016772//transferase activity, transferring phosphorus-containing groups	GO:0009987//cellular process
Unigene0021732	528	7	0.5152	0.40388	95	0.858	4.99782	2	0.4735	0.110021	PREDICTED: cysteine-rich receptor-like protein kinase 42-like [Glycine max]	-	-	-	-
Unigene0001848	963	40	0.9761	1.26538	138	0.9844	3.98056	1	0.1298	0.0301615	Major facilitator superfamily protein [Theobroma cacao]	-	GO:0005911//cell-cell junction;GO:0031224//intrinsic component of membrane	-	GO:0009620//response to fungus
Unigene0017093	3155	2744	0.9924	26.4956	12863	0.9997	113.249	5469	0.9908	50.3486	PREDICTED: formin-like protein 6-like [Solanum lycopersicum]	-	GO:0043232;GO:0071944//cell periphery;GO:0044446;GO:0005737//cytoplasm;GO:0005634//nucleus	-	GO:0009987//cellular process;GO:0008152//metabolic process
Unigene0015682	1027	8	0.6222	0.237306	313	0.9786	8.46574	2	0.2123	0.0565637	PREDICTED: momilactone A synthase-like [Vitis vinifera]	-	-	GO:0033764//steroid dehydrogenase activity, acting on the CH-OH group of donors, NAD or NADP as acceptor	-
Unigene0001266	595	5035	0.9832	257.793	16769	0.9866	782.855	1222	0.9832	59.6531	hypothetical protein AURANDRAFT_69476 [Aureococcus anophagefferens]	-	-	-	-
Unigene0019535	1135	1259	0.9868	33.7924	4176	0.9507	102.201	1367	0.9621	34.9825	Subtilisin-like serine endopeptidase family protein [Theobroma cacao]	-	-	GO:0070011//peptidase activity, acting on L-amino acid peptides	GO:0008152//metabolic process
Unigene0001728	1010	4092	0.9743	123.425	16942	0.9743	465.945	6653	0.9673	191.326	PREDICTED: S-adenosylmethionine synthase-like isoform 1 [Glycine max]	ko01100//Metabolic pathways;ko01110//Biosynthesis of secondary metabolites;ko00270//Cysteine and methionine metabolism	-	-	-
Unigene0032520	489	4	0.4703	0.249195	30	0.9939	1.70413	4	0.7014	0.237591	PREDICTED: polcalcin Nic t 1-like [Glycine max]	ko04626//Plant-pathogen interaction	GO:0044424	GO:0046872//metal ion binding	-
Unigene0007936	1177	3862	0.898	99.9596	14824	0.9992	349.849	4227	0.9227	104.312	phi-1 [Nicotiana tabacum]	-	GO:0005618//cell wall;GO:0043231//intracellular membrane-bounded organelle	-	GO:0006950//response to stress;GO:0009725//response to hormone
Unigene0046491	662	-	-	-	110	0.9215	4.61558	2	0.3776	0.0877507	PREDICTED: pectinesterase inhibitor-like [Vitis vinifera]	-	-	-	-
Unigene0038583	1631	51	0.8437	0.952587	317	0.9859	5.39879	5	0.2305	0.0890419	cytochrome P450 [Populus trichocarpa]	-	GO:0043227//membrane-bounded organelle	GO:0046906//tetrapyrrole binding;GO:0046914//transition metal ion binding;GO:0016713;GO:0016712//oxidoreductase activity, acting on paired donors, with incorporation or reduction of molecular oxygen, reduced flavin or flavoprotein as one donor, and incorporation of one atom of oxygen	GO:0006950//response to stress
Unigene0008961	1571	2555	0.9994	49.5454	12166	0.9987	215.111	3511	0.9981	64.9132	2-dehydro-3-deoxyphosphoheptonate aldolase [Morinda citrifolia]	ko01100//Metabolic pathways;ko01110//Biosynthesis of secondary metabolites;ko00400//Phenylalanine, tyrosine and tryptophan biosynthesis	-	-	-
Unigene0011425	652	243	0.7423	11.354	550	0.9816	23.4318	196	0.8528	8.73146	beta-tubulin-like protein [Solanum tuberosum]	ko04145//Phagosome	GO:0032991//macromolecular complex;GO:0016020//membrane;GO:0043231//intracellular membrane-bounded organelle;GO:0005856//cytoskeleton;GO:0044446;GO:0044444//cytoplasmic part	GO:0036094//small molecule binding;GO:0097159//organic cyclic compound binding	GO:0016043//cellular component organization
Unigene0022604	467	52	0.9829	3.39215	137	0.9979	8.14882	52	0.9272	3.23419	PREDICTED: T-complex protein 1 subunit zeta-like [Glycine max]	-	GO:0044444//cytoplasmic part	GO:0005515//protein binding;GO:0032550	GO:0044267//cellular protein metabolic process;GO:0010038//response to metal ion
Unigene0026763	1141	11	0.6074	0.293694	184	0.9816	4.47944	11	0.4864	0.280018	PREDICTED: protein SRG1 [Vitis vinifera]	-	-	GO:0016705//oxidoreductase activity, acting on paired donors, with incorporation or reduction of molecular oxygen	-
Unigene0007863	1213	161	0.8805	4.04346	1322	0.9695	30.2734	61	0.8607	1.46066	PREDICTED: endochitinase PR4 [Vitis vinifera]	ko01110//Biosynthesis of secondary metabolites;ko00520//Amino sugar and nucleotide sugar metabolism	GO:0030312	GO:0004553//hydrolase activity, hydrolyzing O-glycosyl compounds	GO:0009793//embryo development ending in seed dormancy;GO:0044036//cell wall macromolecule metabolic process;GO:0044238;GO:0006026
Unigene0010816	1225	2	0.1167	0.0497373	196	0.9902	4.44438	7	0.4171	0.165974	PREDICTED: thiol protease SEN102-like [Solanum lycopersicum]	ko04145//Phagosome	-	GO:0016628//oxidoreductase activity, acting on the CH-CH group of donors, NAD or NADP as acceptor;GO:0070011//peptidase activity, acting on L-amino acid peptides	GO:0016485//protein processing
Unigene0004994	922	500	0.9534	16.5207	5557	0.9946	167.417	106	0.961	3.33929	PREDICTED: cysteine-rich repeat secretory protein 55-like [Solanum lycopersicum]	-	-	-	-
Unigene0024225	1666	10	0.593	0.182858	2970	0.9988	49.5191	14	0.5294	0.24408	PREDICTED: tetrahydrocannabinolic acid synthase-like [Solanum lycopersicum]	-	-	-	-
Unigene0001450	801	21	0.7653	0.798685	255	0.9975	8.84298	17	0.8901	0.616446	plastid-targeted protein 3 [Craterostigma plantagineum]	-	-	-	-
Unigene0020807	825	1730	0.9867	63.8823	11560	0.9964	389.22	2856	0.9867	100.55	PREDICTED: beta-glucosidase 18-like [Glycine max]	ko01100//Metabolic pathways;ko01110//Biosynthesis of secondary metabolites;ko00500//Starch and sucrose metabolism;ko00940//Phenylpropanoid biosynthesis;ko00460//Cyanoamino acid metabolism	-	-	-
Unigene0007448	1439	179	0.9868	3.78949	393	0.9673	7.58618	112	0.9847	2.26066	PREDICTED: pentatricopeptide repeat-containing protein At1g02370, mitochondrial-like [Solanum lycopersicum]	-	-	-	-
Unigene0013115	1007	44	0.9623	1.3311	160	0.9821	4.41349	18	0.6882	0.519184	PREDICTED: transcription factor ICE1-like [Solanum lycopersicum]	-	-	GO:0005488//binding	-
Unigene0012405	926	165	0.9428	5.42827	534	0.865	16.0185	152	0.9546	4.76773	PREDICTED: iron-sulfur cluster assembly protein 1-like [Solanum lycopersicum]	-	-	GO:0046914//transition metal ion binding;GO:0051540	GO:0009058//biosynthetic process
Unigene0047577	2146	714	0.9725	10.1358	5446	0.9995	70.4919	1310	0.9963	17.7305	PREDICTED: L-ascorbate oxidase homolog [Glycine max]	-	GO:0005911//cell-cell junction;GO:0005576//extracellular region;GO:0005618//cell wall	GO:0046914//transition metal ion binding;GO:0016682//oxidoreductase activity, acting on diphenols and related substances as donors, oxygen as acceptor	-
Unigene0010325	2111	139	0.9555	2.00593	448	0.9683	5.89496	186	0.9654	2.55919	PREDICTED: probable anion transporter 5-like [Fragaria vesca subsp. vesca]	-	-	-	-
Unigene0020474	554	88	0.8917	4.83907	398	0.9928	19.9556	23	0.7852	1.20586	PREDICTED: uncharacterized amino acid permease YfnA-like [Glycine max]	-	-	-	-
Unigene0017165	4790	3541	0.9789	22.5206	16087	0.9965	93.2891	2912	0.9873	17.6577	PREDICTED: uncharacterized WD repeat-containing protein C3H5.08c-like isoform 2 [Solanum lycopersicum]	-	-	-	-
Unigene0047108	980	796	0.9673	24.7443	2127	0.9561	60.2882	535	0.9327	15.8565	PREDICTED: fasciclin-like arabinogalactan protein 7-like [Solanum lycopersicum]	-	-	-	-
Unigene0013718	1336	1918	0.9326	43.7352	4512	0.9326	93.811	516	0.9326	11.2182	PREDICTED: monoglyceride lipase-like [Solanum lycopersicum]	-	-	GO:0003824//catalytic activity	-
Unigene0021251	1109	1231	0.9729	33.8154	7357	0.9748	184.272	1487	0.9739	38.9456	Aluminum induced protein with YGL and LRDR motifs [Theobroma cacao]	-	GO:0005911//cell-cell junction;GO:0016020//membrane;GO:0044444//cytoplasmic part;GO:0043231//intracellular membrane-bounded organelle	-	-
Unigene0016091	1180	498	0.978	12.8569	1282	0.9958	30.1785	417	0.9932	10.2644	PREDICTED: UPF0301 protein Cpha266_0885-like isoform 2 [Vitis vinifera]	-	-	-	-
Unigene0018331	684	15	0.905	0.668073	54	0.962	2.19295	21	0.8319	0.891747	hypothetical protein NitaMp105 [Nicotiana tabacum]	-	GO:0043231//intracellular membrane-bounded organelle	-	-
Unigene0000013	2385	123	0.9119	1.57111	277	0.9782	3.22614	56	0.8243	0.68199	PREDICTED: L-type lectin-domain containing receptor kinase IX.1-like [Solanum lycopersicum]	-	-	-	-
Unigene0034072	1037	10	0.5612	0.293772	44	0.9508	1.1786	8	0.6837	0.224073	disease resistance protein At3g14460-like protein 1 [Vitis labrusca]	-	-	-	-
Unigene0008387	1269	359	0.9819	8.6183	3670	0.9953	80.3333	426	0.989	9.75049	polygalacturonase inhibitor [Actinidia deliciosa]	-	-	-	-
Unigene0036032	1525	1345	0.981	26.8684	5408	0.998	98.5049	1168	0.9836	22.246	PREDICTED: ferredoxin--NADP reductase, root isozyme, chloroplastic-like [Cicer arietinum]	ko01100//Metabolic pathways;ko00195//Photosynthesis	GO:0009536//plastid	GO:0016731;GO:0046914//transition metal ion binding	GO:0006091//generation of precursor metabolites and energy
Unigene0024429	1301	8770	0.9931	205.358	23439	0.1622	500.441	7761	0.5842	173.268	senescence-associated protein, partial [Auxenochlorella protothecoides]	-	-	-	-
Unigene0019188	714	706	0.916	30.1228	2094	0.9202	81.4647	778	0.9174	31.649	sugar transport protein [Coffea canephora]	-	-	-	-
Unigene0016966	453	106	0.9669	7.12847	353	0.9912	21.6455	120	0.9845	7.69417	PREDICTED: ras-related protein RABA1f-like [Solanum lycopersicum]	-	GO:0044444//cytoplasmic part	GO:0032550	GO:0035556//intracellular signal transduction;GO:0045184//establishment of protein localization;GO:0010038//response to metal ion
Unigene0000907	612	335	0.9886	16.6756	1169	0.9984	53.0584	292	0.9869	13.8583	PREDICTED: 60S ribosome subunit biogenesis protein NIP7 homolog [Solanum lycopersicum]	-	-	-	-
Unigene0001729	1128	2555	0.9441	69.0034	10054	0.9406	247.583	4719	0.9858	121.512	S-adenosylmethionine synthetase, partial [Prunus persica]	ko01100//Metabolic pathways;ko01110//Biosynthesis of secondary metabolites;ko00270//Cysteine and methionine metabolism	-	-	-
Unigene0027918	1480	337	0.9865	6.93676	1156	0.9993	21.6964	376	0.9723	7.37912	Sphingoid base hydroxylase 2 [Theobroma cacao]	ko01100//Metabolic pathways;ko00600//Sphingolipid metabolism	-	-	-
Unigene0036849	2013	57	0.9563	0.86262	146	0.9767	2.01465	64	0.8574	0.923453	anther-specific myb-related protein 2 [Nicotiana tabacum]	-	-	GO:0003676//nucleic acid binding	-
Unigene0023657	349	299	0.9914	26.0996	1204	0.9971	95.828	468	0.9943	38.9492	sugar transport protein [Coffea canephora]	-	GO:0031224//intrinsic component of membrane	GO:0022857//transmembrane transporter activity	GO:0006810//transport
Unigene0021053	1159	228	0.9413	5.99294	1904	0.9784	45.6325	240	0.9405	6.0146	PREDICTED: tropinone reductase homolog At1g07440-like [Vitis vinifera]	ko01100//Metabolic pathways;ko01110//Biosynthesis of secondary metabolites;ko00960//Tropane, piperidine and pyridine alkaloid biosynthesis	-	GO:0016491//oxidoreductase activity	GO:0008152//metabolic process
Unigene0000979	1463	26	0.6856	0.541399	64	0.9945	1.21514	26	0.7054	0.516188	PREDICTED: condensin complex subunit 1-like [Fragaria vesca subsp. vesca]	-	-	-	-
Unigene0003378	696	63	0.9569	2.75753	4115	0.9986	164.23	222	0.921	9.26451	PREDICTED: RING-H2 finger protein ATL54-like [Cicer arietinum]	-	-	-	-
Unigene0010422	324	11	0.7593	1.03428	38	0.9969	3.25784	5	0.8395	0.448233	PREDICTED: deacetylvindoline O-acetyltransferase-like [Cucumis sativus]	-	-	-	-
Unigene0013523	2498	1965	0.9948	23.964	4528	0.9916	50.3507	1737	0.9668	20.197	PREDICTED: pyrophosphate-energized vacuolar membrane proton pump-like [Glycine max]	ko00190//Oxidative phosphorylation	GO:0000325//plant-type vacuole;GO:0009526//plastid envelope	GO:0016628//oxidoreductase activity, acting on the CH-CH group of donors, NAD or NADP as acceptor;GO:0016462//pyrophosphatase activity;GO:0015405	GO:0048827//phyllome development;GO:0060918//auxin transport;GO:0006818//hydrogen transport;GO:0006970//response to osmotic stress
Unigene0017365	1825	10901	0.9644	181.967	30407	0.9874	462.809	9764	0.9786	155.397	jasmonate ZIM domain protein c.1 [Nicotiana attenuata]	ko04626//Plant-pathogen interaction;ko04075//Plant hormone signal transduction	-	-	-
Unigene0001906	462	2	0.3355	0.131879	62	0.9848	3.7277	19	0.9242	1.19451	PREDICTED: monothiol glutaredoxin-S6-like [Solanum lycopersicum]	-	-	GO:0015036//disulfide oxidoreductase activity	GO:0019725//cellular homeostasis
Unigene0005199	1581	987	0.9981	19.0184	2317	0.9905	40.7085	951	0.9987	17.4714	PREDICTED: acetylglutamate kinase, chloroplastic-like [Solanum lycopersicum]	ko01100//Metabolic pathways;ko01110//Biosynthesis of secondary metabolites;ko00330//Arginine and proline metabolism	-	-	-
Unigene0024433	239	12	0.9205	1.52958	49	0.9079	5.69494	7	0.9205	0.850705	resistance protein R1 [Solanum demissum]	-	-	-	-
Unigene0017728	2160	3629	0.9843	51.1825	8373	0.9968	107.676	2963	0.9856	39.8434	PREDICTED: cytochrome P450 83B1-like [Solanum lycopersicum]	-	GO:0044464	GO:0005488//binding;GO:0016709//oxidoreductase activity, acting on paired donors, with incorporation or reduction of molecular oxygen, NAD(P)H as one donor, and incorporation of one atom of oxygen	GO:0051707//response to other organism;GO:0043436;GO:0042430;GO:0006952//defense response;GO:0044249//cellular biosynthetic process
Unigene0011151	890	41	0.9124	1.4034	256	0.9989	7.9899	29	0.7281	0.946426	RSI6 [Solanum tuberosum]	-	-	GO:0046914//transition metal ion binding	-
Unigene0011539	1784	791	0.9826	13.5074	1956	0.9787	30.4555	614	0.9294	9.9966	PREDICTED: LAG1 longevity assurance homolog 3-like [Fragaria vesca subsp. vesca]	-	GO:0012505//endomembrane system;GO:0043231//intracellular membrane-bounded organelle;GO:0044425//membrane part	-	GO:0006629//lipid metabolic process
Unigene0041995	895	571	0.9642	19.4358	1541	0.9274	47.8267	162	0.9575	5.25739	Thaumatin-like protein [Camellia sinensis]	-	-	-	-
Unigene0018715	2485	21944	0.9396	269.016	79314	0.9787	886.573	14672	0.9509	171.491	phosphate transporter [Camellia oleifera]	-	GO:0005911//cell-cell junction;GO:0031224//intrinsic component of membrane;GO:0043231//intracellular membrane-bounded organelle	GO:0015291//secondary active transmembrane transporter activity;GO:0008509//anion transmembrane transporter activity	GO:0015698//inorganic anion transport;GO:0001101//response to acid
Unigene0007085	2351	10410	0.9906	134.892	23175	0.9987	273.816	9673	0.9881	119.505	PREDICTED: auxin transporter-like protein 2-like [Cucumis sativus]	ko04075//Plant hormone signal transduction	GO:0043231//intracellular membrane-bounded organelle;GO:0031224//intrinsic component of membrane	GO:0042562//hormone binding;GO:0080161//auxin transmembrane transporter activity;GO:0015291//secondary active transmembrane transporter activity	GO:0060918//auxin transport;GO:0051707//response to other organism;GO:0010053//root epidermal cell differentiation;GO:0001738//morphogenesis of a polarized epithelium;GO:0046942//carboxylic acid transport;GO:0009755//hormone-mediated signaling pathway;GO:0009791//post-embryonic development;GO:0009630//gravitropism
Unigene0016518	1016	81	0.9439	2.42873	315	0.9508	8.61208	98	0.9764	2.80163	AP2/ERF domain-containing transcription factor [Populus trichocarpa]	-	-	-	-
Unigene0023768	1133	1468	0.9382	39.4716	5616	0.9894	137.686	1799	0.94	46.119	xyloglucan endotransglucosylase-hydrolase XTH9 precursor [Solanum lycopersicum]	-	GO:0005576//extracellular region;GO:0030312	GO:0016798//hydrolase activity, acting on glycosyl bonds;GO:0016758//transferase activity, transferring hexosyl groups	GO:0044042//glucan metabolic process
Unigene0005311	1530	2067	0.9987	41.1564	4596	0.9993	83.4411	2089	0.9647	39.6575	WD40 repeat protein [Ipomoea purpurea]	-	-	-	-
Unigene0045402	923	58	0.9751	1.91432	185	0.9892	5.56751	50	0.8104	1.57343	Peroxidase superfamily protein [Theobroma cacao]	-	-	-	-
Unigene0017703	2477	3459	0.9548	42.5415	8126	0.9544	91.1259	2866	0.9398	33.6069	PREDICTED: glucan endo-1,3-beta-glucosidase 13-like isoform 2 [Solanum lycopersicum]	-	-	GO:0008422//beta-glucosidase activity	GO:0044238
Unigene0001761	345	-	-	-	34	0.9101	2.73748	1	0.3623	0.0841898	PREDICTED: pleiotropic drug resistance protein 2-like [Solanum lycopersicum]	-	-	-	-
Unigene0024366	245	5022	0.9918	624.452	12773	0.9755	1448.16	3536	0.9837	419.203	ORF45f [Pinus koraiensis]	-	-	-	-
Unigene0004350	2634	59	0.8633	0.682378	221	0.9818	2.3306	84	0.9362	0.92628	Potassium transporter 1 isoform 1 [Theobroma cacao]	-	GO:0031224//intrinsic component of membrane	GO:0046873//metal ion transmembrane transporter activity	GO:0030001//metal ion transport;GO:0034220//ion transmembrane transport
Unigene0026688	939	240	0.9776	7.78636	746	0.9894	22.0681	108	0.9691	3.34069	VQ motif-containing protein [Arabidopsis lyrata subsp. lyrata]	-	-	-	-
Unigene0017006	540	2	0.463	0.11283	96	0.9963	4.9382	1	0.2315	0.0537879	PREDICTED: 1-aminocyclopropane-1-carboxylate oxidase homolog 1 [Vitis vinifera]	-	-	GO:0016706//oxidoreductase activity, acting on paired donors, with incorporation or reduction of molecular oxygen, 2-oxoglutarate as one donor, and incorporation of one atom each of oxygen into both donors	-
Unigene0020208	3758	299	0.9811	2.42383	832	0.9657	6.14975	356	0.9691	2.75151	PREDICTED: probable LRR receptor-like serine/threonine-protein kinase At1g74360-like [Solanum lycopersicum]	-	-	-	-
Unigene0011158	1284	1328	0.9424	31.5081	4303	0.9907	93.0888	1543	0.9743	34.9043	PREDICTED: mitochondrial import inner membrane translocase subunit tim23-like [Vitis vinifera]	-	GO:0031224//intrinsic component of membrane	-	-
Unigene0014910	1243	68	0.9791	1.66658	1210	0.9984	27.0399	90	0.8488	2.10305	leucine-rich repeat/extensin [Nicotiana plumbaginifolia]	-	GO:0005911//cell-cell junction;GO:0005618//cell wall	GO:0016628//oxidoreductase activity, acting on the CH-CH group of donors, NAD or NADP as acceptor	GO:0000902//cell morphogenesis;GO:0010053//root epidermal cell differentiation
Unigene0041742	494	59	0.8826	3.63843	132	0.8725	7.42229	62	0.9696	3.64538	Avr9/Cf-9 rapidly elicited protein 169 [Nicotiana tabacum]	-	-	-	-
Unigene0010176	1163	86	0.8788	2.25272	454	0.9828	10.8434	70	0.8573	1.74822	Os03g0806700 [Oryza sativa Japonica Group]	-	-	-	-
Unigene0042229	536	2	0.4142	0.113672	59	0.9552	3.05758	4	0.666	0.216757	PREDICTED: ethylene-responsive transcription factor ERF098-like [Solanum lycopersicum]	-	GO:0043231//intracellular membrane-bounded organelle	GO:0003676//nucleic acid binding;GO:0001071//nucleic acid binding transcription factor activity	GO:0010243//response to organonitrogen compound;GO:0006351//transcription, DNA-templated
Unigene0027014	874	128	0.9817	4.46156	292	0.9531	9.28031	17	0.8764	0.564958	Late embryogenesis abundant hydroxyproline-rich glycofamily protein [Theobroma cacao]	-	-	-	-
Unigene0038435	1295	11	0.705	0.258769	152	0.9853	3.26036	10	0.5884	0.224289	acyl-acyl carrier protein desaturase [Asclepias syriaca]	ko01040//Biosynthesis of unsaturated fatty acids;ko00061//Fatty acid biosynthesis	GO:0009536//plastid	GO:0043169//cation binding;GO:0016717//oxidoreductase activity, acting on paired donors, with oxidation of a pair of donors resulting in the reduction of molecular oxygen to two molecules of water	GO:0006631//fatty acid metabolic process
Unigene0011852	1225	1359	0.9118	33.7965	5129	0.9943	116.302	1681	0.9518	39.8575	PREDICTED: probable WRKY transcription factor 70-like [Vitis vinifera]	-	-	GO:0097159//organic cyclic compound binding	-
Unigene0012301	1371	655	0.9416	14.5543	1454	0.9956	29.459	182	0.9453	3.85578	PREDICTED: Werner Syndrome-like exonuclease-like [Solanum lycopersicum]	-	-	GO:0016787//hydrolase activity	-
Unigene0005053	273	599	0.9927	66.8425	2600	0.9963	264.546	1223	0.9963	130.12	conserved hypothetical protein [Ricinus communis]	-	-	-	-
Unigene0022910	1678	82	0.8546	1.48871	1052	0.9827	17.4147	32	0.7753	0.553907	PREDICTED: UDP-glycosyltransferase 91A1-like [Solanum lycopersicum]	-	-	GO:0016758//transferase activity, transferring hexosyl groups	-
Unigene0019790	383	-	-	-	25	0.953	1.81314	2	0.6162	0.151674	Peptide transporter PTR1 [Medicago truncatula]	-	-	GO:0015112//nitrate transmembrane transporter activity	GO:0015706//nitrate transport;GO:0048856//anatomical structure development;GO:0031669//cellular response to nutrient levels;GO:0009791//post-embryonic development;GO:0003006//developmental process involved in reproduction
Unigene0020648	921	48	0.9425	1.58771	200	0.9142	6.032	67	0.9294	2.11297	PREDICTED: receptor-like protein kinase HSL1-like [Cucumis sativus]	-	-	-	-
Unigene0021280	1192	484	0.9891	12.3697	2485	0.9933	57.9084	614	0.9765	14.9613	PREDICTED: protein SRG1 [Vitis vinifera]	-	-	GO:0016706//oxidoreductase activity, acting on paired donors, with incorporation or reduction of molecular oxygen, 2-oxoglutarate as one donor, and incorporation of one atom each of oxygen into both donors	GO:0051553
Unigene0009312	1331	2566	0.9391	58.731	6745	0.9977	140.765	3075	0.982	67.1036	PREDICTED: pollen-specific protein C13-like [Solanum lycopersicum]	-	-	-	-
Unigene0016725	500	2354	0.994	143.425	6094	0.998	338.551	2749	0.99	159.692	polyubiquitin [Cicer arietinum]	-	GO:0043231//intracellular membrane-bounded organelle	-	GO:0009411//response to UV;GO:0001101//response to acid
Unigene0000419	2584	2360	0.9915	27.8233	47176	0.9992	507.131	701	0.9861	7.8796	alpha-L-arabinofuranosidase/beta-D-xylosidase [Prunus salicina]	ko01100//Metabolic pathways;ko01110//Biosynthesis of secondary metabolites;ko00500//Starch and sucrose metabolism;ko00940//Phenylpropanoid biosynthesis;ko00460//Cyanoamino acid metabolism	-	-	-
Unigene0042095	2011	123	0.9627	1.8633	528	0.993	7.29311	230	0.9567	3.32196	PREDICTED: LOW QUALITY PROTEIN: uncharacterized LOC101218097 [Cucumis sativus]	-	-	-	-
Unigene0019732	2887	9999	0.9889	105.511	53068	0.9809	510.596	24285	0.9972	244.326	Reversibly glycosylated polypeptide 3 [Theobroma cacao]	-	GO:0005911//cell-cell junction	GO:0035251//UDP-glucosyltransferase activity;GO:0016853//isomerase activity	GO:0030243//cellulose metabolic process;GO:0009225//nucleotide-sugar metabolic process
Unigene0004095	1719	377	0.9453	6.68119	1028	0.9314	16.6115	162	0.9279	2.73727	Major facilitator superfamily protein [Theobroma cacao]	-	-	-	-
Unigene0030930	903	9	0.546	0.303629	116	0.9845	3.5683	9	0.546	0.28949	SLAC-homologous 1 protein [Citrus clementina]	-	GO:0031224//intrinsic component of membrane	-	-
Unigene0004507	750	2	0.1813	0.0812376	1194	0.9987	44.2216	128	0.932	4.9571	PREDICTED: ethylene-responsive transcription factor ABR1-like [Solanum lycopersicum]	-	GO:0043231//intracellular membrane-bounded organelle	GO:0001071//nucleic acid binding transcription factor activity;GO:0003676//nucleic acid binding	GO:0050826//response to freezing;GO:0009725//response to hormone;GO:0006351//transcription, DNA-templated;GO:0006970//response to osmotic stress;GO:0001101//response to acid;GO:0050794//regulation of cellular process
Unigene0017945	2027	906	0.9773	13.6164	2926	0.9916	40.097	569	0.9225	8.15337	PREDICTED: UDP-arabinose 4-epimerase 1-like [Solanum lycopersicum]	ko01100//Metabolic pathways;ko01110//Biosynthesis of secondary metabolites;ko00520//Amino sugar and nucleotide sugar metabolism	-	GO:0016857//racemase and epimerase activity, acting on carbohydrates and derivatives;GO:0048037//cofactor binding	GO:0042546//cell wall biogenesis;GO:0019322//pentose biosynthetic process;GO:0019318//hexose metabolic process
Unigene0020409	1635	666	0.9682	12.4092	1685	0.9969	28.6268	580	0.978	10.3036	UDP-glycosyltransferase BMGT1 [Bacopa monnieri]	-	-	-	-
Unigene0020724	749	3810	0.988	154.964	16876	0.9987	625.862	3863	0.9893	149.803	PREDICTED: periaxin-like [Solanum lycopersicum]	-	-	-	-
Unigene0005956	1240	563	0.9903	13.8317	1430	0.9911	32.0336	539	0.9952	12.6254	PREDICTED: DNA-damage-repair/toleration protein DRT100-like [Solanum lycopersicum]	-	GO:0005911//cell-cell junction;GO:0005576//extracellular region;GO:0030312;GO:0009536//plastid	-	-
Unigene0021263	2004	207	0.9356	3.14674	1988	0.985	27.5556	578	0.9845	8.37739	PREDICTED: uncharacterized membrane protein YMR155W-like [Solanum lycopersicum]	-	GO:0031224//intrinsic component of membrane	-	-
Unigene0008446	827	12	0.8029	0.442043	1038	0.9976	34.8645	29	0.8283	1.01852	PREDICTED: laccase-14-like [Vitis vinifera]	-	-	-	-
Unigene0003747	1910	1861	0.9398	29.6826	5622	0.9901	81.7615	1864	0.9639	28.346	microsomal oleic acid desaturase [Wrightia tinctoria]	ko01040//Biosynthesis of unsaturated fatty acids	-	-	-
Unigene0014060	1941	1317	0.9918	20.6704	4467	0.9768	63.9266	2059	0.9748	30.8113	MATE efflux family protein [Theobroma cacao]	-	-	-	-
Unigene0045583	1384	4503	0.9993	99.1184	10033	0.9971	201.366	3328	0.9993	69.8435	PREDICTED: glucose-6-phosphate/phosphate translocator 1, chloroplastic-like [Fragaria vesca subsp. vesca]	-	GO:0031224//intrinsic component of membrane	GO:0015291//secondary active transmembrane transporter activity;GO:0015119	GO:0051707//response to other organism;GO:0006996//organelle organization;GO:0015712//hexose phosphate transport;GO:0015717//triose phosphate transport;GO:0009555//pollen development;GO:0015718//monocarboxylic acid transport
Unigene0011733	1318	186	0.9628	4.29918	455	0.9848	9.58931	74	0.9029	1.63078	PREDICTED: lysosomal beta glucosidase-like [Fragaria vesca subsp. vesca]	-	GO:0005911//cell-cell junction;GO:0005618//cell wall	GO:0016798//hydrolase activity, acting on glycosyl bonds	GO:0044238
Unigene0023045	1055	373	0.9517	10.7707	875	0.9583	23.0381	306	0.946	8.42457	Os03g0648100 [Oryza sativa Japonica Group]	-	-	-	-
Unigene0008846	1125	169	0.9876	4.57639	757	0.9982	18.6911	142	0.9964	3.66619	nam-like protein 11 [Petunia x hybrida]	-	-	-	-
Unigene0023064	1097	204	0.9207	5.66516	789	0.928	19.9784	34	0.7758	0.900225	PREDICTED: ethylene-responsive transcription factor ERF014-like [Cicer arietinum]	-	-	-	-
Unigene0042778	1014	8	0.572	0.240348	37	0.9951	1.01357	2	0.2465	0.0572889	Kinase superfamily protein [Theobroma cacao]	-	-	GO:0004672//protein kinase activity;GO:0032550	GO:0006796//phosphate-containing compound metabolic process;GO:0006464//cellular protein modification process
Unigene0017994	4266	1769	0.9993	12.6327	7637	0.9998	49.7271	1769	0.9986	12.0444	pleiotropic drug resistance transporter 5b [Nicotiana tabacum]	-	GO:0009536//plastid;GO:0016020//membrane;GO:0044446	GO:0017111//nucleoside-triphosphatase activity;GO:0036094//small molecule binding;GO:0015075//ion transmembrane transporter activity;GO:0097159//organic cyclic compound binding	GO:0015691//cadmium ion transport;GO:0051716//cellular response to stimulus;GO:0015850//organic hydroxy compound transport;GO:0019748//secondary metabolic process;GO:0046700;GO:0001101//response to acid;GO:0009814//defense response, incompatible interaction;GO:0050789//regulation of biological process;GO:0044281//small molecule metabolic process;GO:0019439//aromatic compound catabolic process;GO:…
Unigene0031606	1371	108	0.8651	2.3998	4809	0.9475	97.4335	445	0.9059	9.4276	Phosphate-responsive 1 family protein [Theobroma cacao]	-	GO:0005618//cell wall;GO:0043231//intracellular membrane-bounded organelle	-	GO:0006950//response to stress;GO:0009725//response to hormone
Unigene0018153	1267	42	0.925	1.00986	135	0.9171	2.9597	19	0.6054	0.435568	PREDICTED: UDP-glycosyltransferase 85A2 isoform 1 [Vitis vinifera]	-	-	GO:0035251//UDP-glucosyltransferase activity	-
Unigene0035979	1250	5	0.4672	0.121856	63	0.9656	1.39998	19	0.9072	0.441491	mutant histone deacetylase 6 [Arabidopsis thaliana]	-	-	-	-
Unigene0006009	2111	308	0.9943	4.44479	720	0.982	9.47405	195	0.9024	2.68303	PREDICTED: histone-lysine N-methyltransferase ASHR2-like isoform 1 [Solanum lycopersicum]	-	-	-	-
Unigene0015923	1822	443	0.8496	7.40703	4010	0.9737	61.1346	780	0.8578	12.4344	PREDICTED: glutamate decarboxylase 1 [Vitis vinifera]	ko01100//Metabolic pathways;ko01110//Biosynthesis of secondary metabolites;ko00410//beta-Alanine metabolism;ko00250//Alanine, aspartate and glutamate metabolism;ko00650//Butanoate metabolism;ko00430//Taurine and hypotaurine metabolism	-	-	-
Unigene0006987	1596	789	0.9875	15.0603	2137	0.9868	37.1931	675	0.9756	12.2843	photoperiod responsive protein [Solanum tuberosum subsp. andigenum]	-	-	-	-
Unigene0023978	1727	791	0.7852	13.9532	1864	0.8008	29.9809	416	0.7921	6.99648	UDP-glucose glucosyltransferase [Gardenia jasminoides]	ko00908//Zeatin biosynthesis	-	GO:0016757//transferase activity, transferring glycosyl groups	-
Unigene0012393	1359	365	0.9882	8.18205	2162	0.9993	44.1903	652	0.9904	13.935	PREDICTED: ribose-phosphate pyrophosphokinase 2, chloroplastic-like [Solanum lycopersicum]	ko01100//Metabolic pathways;ko01110//Biosynthesis of secondary metabolites;ko00230//Purine metabolism;ko00030//Pentose phosphate pathway	-	GO:0046872//metal ion binding;GO:0016778	GO:0009124//nucleoside monophosphate biosynthetic process;GO:0009117//nucleotide metabolic process
Unigene0005643	1206	820	0.995	20.7136	2378	0.9975	54.7716	783	0.9959	18.8579	PREDICTED: 6-phosphogluconate dehydrogenase, decarboxylating 2, chloroplastic-like [Solanum lycopersicum]	ko01100//Metabolic pathways;ko01110//Biosynthesis of secondary metabolites;ko00030//Pentose phosphate pathway;ko00480//Glutathione metabolism	-	-	-
Unigene0014411	2833	519	0.9884	5.58097	1201	0.9965	11.7757	284	0.9795	2.91173	PREDICTED: cellulose synthase-like protein D3-like [Vitis vinifera]	-	-	-	-
Unigene0022909	1768	103	0.8535	1.77478	609	0.9061	9.56811	89	0.8269	1.46213	PREDICTED: UDP-glycosyltransferase 91A1-like [Solanum lycopersicum]	-	-	GO:0016758//transferase activity, transferring hexosyl groups	-
Unigene0018119	877	364	0.984	12.6442	803	0.9806	25.4336	106	0.9943	3.51063	PREDICTED: abscisic acid receptor PYL4-like [Vitis vinifera]	ko04075//Plant hormone signal transduction	-	GO:0019840//isoprenoid binding	-
Unigene0006180	2443	1895	0.9619	23.6306	5436	0.9828	61.8084	1798	0.9648	21.3769	PREDICTED: U-box domain-containing protein 16-like [Solanum lycopersicum]	-	GO:0044424	GO:0019787//small conjugating protein ligase activity	GO:0010243//response to organonitrogen compound;GO:0032446//protein modification by small protein conjugation
Unigene0010754	859	219	0.9348	7.76675	616	0.9895	19.9195	57	0.8824	1.92735	Hypoxia-responsive family protein [Theobroma cacao]	-	GO:0031224//intrinsic component of membrane	-	-
Unigene0017542	3164	4787	0.9959	46.0909	12613	0.9943	110.732	5847	0.9991	53.6754	hydroxycinnamoyl-CoA shikimate/quinate hydroxycinnamoyltransferase [Coffea canephora]	ko01110//Biosynthesis of secondary metabolites;ko00940//Phenylpropanoid biosynthesis;ko00945//Stilbenoid, diarylheptanoid and gingerol biosynthesis;ko00941//Flavonoid biosynthesis	GO:0044444//cytoplasmic part	GO:0050737	GO:0048878//chemical homeostasis;GO:0009813//flavonoid biosynthetic process;GO:0009699//phenylpropanoid biosynthetic process
Unigene0014009	708	195	0.9167	8.39054	683	0.9322	26.7965	235	0.9011	9.6408	PREDICTED: RING-H2 finger protein ATL66-like [Glycine max]	-	-	-	-
Unigene0009871	1908	722	0.9659	11.5278	2766	0.9958	40.2685	361	0.9916	5.4955	Organic cation/carnitine transporter4 isoform 1 [Theobroma cacao]	-	-	-	-
Unigene0019197	3987	1239	0.9905	9.46703	2864	0.9915	19.9534	1108	0.9651	8.07183	PREDICTED: phospholipase A1-Ibeta2, chloroplastic-like [Vitis vinifera]	-	-	-	-
Unigene0026625	1221	847	0.9918	21.1328	1914	0.9165	43.5429	330	0.9943	7.85013	PREDICTED: peroxidase 4 [Vitis vinifera]	ko01100//Metabolic pathways;ko01110//Biosynthesis of secondary metabolites;ko00940//Phenylpropanoid biosynthesis;ko00360//Phenylalanine metabolism	GO:0043231//intracellular membrane-bounded organelle;GO:0044444//cytoplasmic part;GO:0005576//extracellular region;GO:0030312	GO:0046906//tetrapyrrole binding;GO:0016209//antioxidant activity;GO:0043169//cation binding;GO:0003824//catalytic activity	GO:0042743//hydrogen peroxide metabolic process;GO:0006950//response to stress
Unigene0006534	1287	91	0.979	2.15403	308	0.9969	6.64758	146	0.9674	3.29498	Basic helix-loop-helix DNA-binding family protein [Theobroma cacao]	-	-	-	-
Unigene0041990	3256	296	0.9742	2.76947	1339	0.9975	11.4232	355	0.9896	3.16681	PREDICTED: probable receptor protein kinase TMK1-like [Solanum lycopersicum]	-	GO:0005911//cell-cell junction;GO:0031224//intrinsic component of membrane;GO:0043231//intracellular membrane-bounded organelle	GO:0004672//protein kinase activity;GO:0032550	GO:0006796//phosphate-containing compound metabolic process;GO:0006464//cellular protein modification process
Unigene0021676	2103	2795	0.8978	40.4884	19528	0.9967	257.935	1910	0.9515	26.3799	pectin methyl esterase [Solanum tuberosum]	ko01100//Metabolic pathways;ko00500//Starch and sucrose metabolism;ko00040//Pentose and glucuronate interconversions	-	-	-
Unigene0006275	1024	237	0.9932	7.05078	938	0.9932	25.4445	309	0.9922	8.7647	PREDICTED: S-adenosylmethionine synthase 2-like [Glycine max]	ko01100//Metabolic pathways;ko01110//Biosynthesis of secondary metabolites;ko00270//Cysteine and methionine metabolism	-	-	-
Unigene0026357	264	5	0.9886	0.576972	115	0.9735	12.1	16	0.8712	1.76033	beta-glucosidase [Populus tomentosa]	-	-	-	-
Unigene0008832	260	86	0.9846	10.0766	1085	0.9962	115.917	88	0.9808	9.83078	PREDICTED: BAHD acyltransferase DCR-like [Solanum lycopersicum]	-	-	-	-
Unigene0021188	1883	3437	0.9411	55.6055	8995	0.9198	132.691	2801	0.9257	43.2057	NAC transcription factor [Camellia sinensis]	-	-	GO:0003676//nucleic acid binding	GO:0001101//response to acid;GO:0010087//phloem or xylem histogenesis;GO:0006970//response to osmotic stress;GO:0010260//organ senescence;GO:0006351//transcription, DNA-templated
Unigene0022339	881	85	0.7889	2.93922	201	0.9217	6.3374	42	0.8241	1.38469	Senescence-related gene 1 [Theobroma cacao]	-	-	GO:0016706//oxidoreductase activity, acting on paired donors, with incorporation or reduction of molecular oxygen, 2-oxoglutarate as one donor, and incorporation of one atom each of oxygen into both donors	-
Unigene0009105	1617	10946	0.9994	206.222	27422	0.9103	471.064	9701	0.9759	174.255	PREDICTED: guanine nucleotide-binding protein subunit beta-like protein-like isoform 1 [Solanum lycopersicum]	-	-	-	-
Unigene0011229	1407	189	0.9957	4.09219	743	0.9957	14.6685	185	0.9893	3.81906	PREDICTED: probable purple acid phosphatase 20-like [Solanum lycopersicum]	-	GO:0043231//intracellular membrane-bounded organelle	GO:0016791//phosphatase activity;GO:0043169//cation binding	GO:0006796//phosphate-containing compound metabolic process
Unigene0005251	1074	244	0.8706	6.92108	2128	0.9702	55.0375	31	0.8594	0.838371	PREDICTED: protein PLANT CADMIUM RESISTANCE 8-like [Solanum lycopersicum]	-	-	-	-
Unigene0023719	2110	5489	0.9991	79.25	22764	0.9995	299.68	6328	0.9995	87.1089	phenylalanine ammonia lyase [Catharanthus roseus]	ko01100//Metabolic pathways;ko01110//Biosynthesis of secondary metabolites;ko00940//Phenylpropanoid biosynthesis;ko00360//Phenylalanine metabolism	GO:0044444//cytoplasmic part	GO:0016841//ammonia-lyase activity	GO:0006558//L-phenylalanine metabolic process;GO:0009628//response to abiotic stimulus;GO:0009699//phenylpropanoid biosynthetic process;GO:0006950//response to stress
Unigene0027692	644	16	0.8183	0.756872	2570	0.9984	110.851	42	0.8525	1.89427	blight-associated protein P12, partial [Citrus trifoliata]	-	-	-	-
Unigene0016038	1772	416	0.934	7.15185	1877	0.9486	29.4233	299	0.9571	4.90102	PREDICTED: aspartate-semialdehyde dehydrogenase-like [Vitis vinifera]	ko01100//Metabolic pathways;ko01110//Biosynthesis of secondary metabolites;ko00270//Cysteine and methionine metabolism;ko00260//Glycine, serine and threonine metabolism;ko00300//Lysine biosynthesis	-	-	-
Unigene0006801	727	171	0.978	7.16556	448	0.9972	17.1173	39	0.9257	1.55815	Cytochrome P450 [Theobroma cacao]	-	-	GO:0046906//tetrapyrrole binding;GO:0046914//transition metal ion binding;GO:0004497//monooxygenase activity;GO:0016634	GO:0055088//lipid homeostasis;GO:0009314//response to radiation;GO:0016128;GO:0009725//response to hormone
Unigene0008958	372	602	0.9973	49.2995	1371	0.9973	102.373	583	0.9973	45.5202	PREDICTED: arginine/serine-rich-splicing factor RSP40-like [Solanum lycopersicum]	-	-	-	-
Unigene0034296	516	102	0.936	6.02198	308	0.9225	16.5803	67	0.8702	3.77141	B12D-like protein [Wolffia arrhiza]	-	GO:0042579//microbody	-	-
Unigene0015911	1290	1339	0.9256	31.6213	3484	0.9992	75.0204	1173	0.8829	26.4111	PREDICTED: cellulose synthase-like protein E1-like [Solanum lycopersicum]	-	-	-	-
Unigene0010423	1109	43	0.9802	1.18121	125	0.9928	3.1309	22	0.8683	0.576195	AT3 [Solanum pennellii]	-	-	-	-
Unigene0006235	1577	109	0.9822	2.10564	369	0.9765	6.49959	137	0.9144	2.52329	PREDICTED: serine/threonine-protein kinase DDB_G0283821-like [Vitis vinifera]	-	-	-	-
Unigene0012166	1492	1945	0.9631	39.7136	4384	0.9819	81.6193	1819	0.9725	35.4114	PREDICTED: d-3-phosphoglycerate dehydrogenase, chloroplastic-like [Solanum lycopersicum]	ko01100//Metabolic pathways;ko00260//Glycine, serine and threonine metabolism	GO:0009532//plastid stroma	GO:0032550;GO:0016616//oxidoreductase activity, acting on the CH-OH group of donors, NAD or NADP as acceptor;GO:0031406//carboxylic acid binding;GO:0000166//nucleotide binding	GO:0009553//embryo sac development;GO:0006563//L-serine metabolic process
Unigene0021337	778	495	0.9717	19.3827	1279	0.9974	45.6649	582	0.9692	21.7281	L-allo-threonine aldolase-related protein [Solanum tuberosum]	ko01100//Metabolic pathways;ko01110//Biosynthesis of secondary metabolites;ko00260//Glycine, serine and threonine metabolism	-	GO:0043168//anion binding;GO:0016832//aldehyde-lyase activity	GO:0006566//threonine metabolic process
Unigene0035391	657	-	-	-	26	0.9726	1.09926	4	0.7032	0.176837	PREDICTED: wall-associated receptor kinase-like 1-like [Solanum lycopersicum]	-	GO:0031224//intrinsic component of membrane	GO:0032550;GO:0001871;GO:0004702//receptor signaling protein serine/threonine kinase activity	GO:0035556//intracellular signal transduction;GO:0032147//activation of protein kinase activity
Unigene0034055	634	163	0.9069	7.83226	495	0.9984	21.6874	131	0.9937	6.00151	PREDICTED: protein NIM1-INTERACTING 2-like [Vitis vinifera]	-	-	-	-
Unigene0008597	1090	36	0.7257	1.00615	271	0.9963	6.90612	55	0.9862	1.4656	PREDICTED: glucan endo-1,3-beta-glucosidase 11 [Vitis vinifera]	-	-	-	-
Unigene0019666	2419	208	0.9926	2.61949	606	0.9988	6.9587	222	0.9711	2.6656	PREDICTED: tyrosine-specific transport protein-like [Vitis vinifera]	-	GO:0043231//intracellular membrane-bounded organelle	-	GO:0006865//amino acid transport
Unigene0012046	2305	340	0.9839	4.49362	860	0.9544	10.3638	353	0.9931	4.44818	PREDICTED: deneddylase-like [Cicer arietinum]	-	-	-	-
Unigene0002856	1074	187	0.9162	5.30427	416	0.9488	10.7592	145	0.9935	3.92141	PREDICTED: probable receptor-like protein kinase At5g47070-like [Vitis vinifera]	-	-	GO:0004713//protein tyrosine kinase activity;GO:0032550	GO:0006468//protein phosphorylation
Unigene0008428	1948	-	-	-	224	0.9661	3.19411	2	0.1283	0.0298208	PREDICTED: probable inactive purple acid phosphatase 27-like, partial [Solanum lycopersicum]	-	-	-	-
Unigene0013406	2294	5461	0.9926	72.5216	15029	0.9943	181.982	6288	0.9882	79.6155	beta-fructofuranosidase [Cichorium intybus]	ko01100//Metabolic pathways;ko00500//Starch and sucrose metabolism;ko00052//Galactose metabolism	GO:0044464	GO:0004558//alpha-glucosidase activity	GO:0050896//response to stimulus;GO:0044238
Unigene0026591	849	26	0.8445	0.932941	169	0.9835	5.5293	56	0.9529	1.91584	cytochrome P450 CYP736A54 [Bupleurum chinense]	-	-	GO:0046914//transition metal ion binding;GO:0016491//oxidoreductase activity;GO:0046906//tetrapyrrole binding	-
Unigene0006274	430	62	0.9535	4.3925	306	0.9953	19.7672	95	0.9791	6.41703	S-adenosylmethionine synthetase, partial [Prunus persica]	ko01100//Metabolic pathways;ko01110//Biosynthesis of secondary metabolites;ko00270//Cysteine and methionine metabolism	-	-	-
Unigene0028689	762	302	0.9698	12.0737	759	0.9672	27.668	116	0.9423	4.42162	similar to iron-sulfur assembly protein IscA-like [Lupinus angustifolius]	-	-	-	-
Unigene0021742	959	81	0.9385	2.57309	794	0.9937	22.9982	109	0.9437	3.30131	Peptide transporter 1 isoform 1 [Theobroma cacao]	-	-	-	-
Unigene0038418	925	116	0.9784	3.82036	510	0.9957	15.3151	78	0.9784	2.44924	CXE carboxylesterase [Actinidia eriantha]	-	-	GO:0016788//hydrolase activity, acting on ester bonds;GO:0016836//hydro-lyase activity	GO:0009699//phenylpropanoid biosynthetic process
Unigene0007327	803	885	0.9963	33.575	2071	0.9975	71.64	566	0.9975	20.4729	2-oxoglutarate/malate translocator [Populus trichocarpa]	-	-	-	-
Unigene0021675	2090	1880	0.978	27.4031	4151	0.9722	55.1693	1453	0.955	20.1929	GLN phosphoribosyl pyrophosphate amidotransferase 1 [Theobroma cacao]	ko01100//Metabolic pathways;ko01110//Biosynthesis of secondary metabolites;ko00230//Purine metabolism;ko00250//Alanine, aspartate and glutamate metabolism	-	-	-
Unigene0037718	2470	5952	0.9445	73.4099	15151	0.985	170.387	7217	0.9972	84.8669	methylenetetrahydrofolate reductase [Nicotiana sylvestris]	ko01100//Metabolic pathways;ko00670//One carbon pool by folate	GO:0044444//cytoplasmic part	GO:0016646//oxidoreductase activity, acting on the CH-NH group of donors, NAD or NADP as acceptor	GO:0006730//one-carbon metabolic process;GO:0000096//sulfur amino acid metabolic process
Unigene0003087	1560	238	0.9244	4.64773	2518	0.9667	44.8355	81	0.8756	1.50813	PREDICTED: patatin group A-3-like [Vitis vinifera]	-	GO:0044424	GO:0004620//phospholipase activity	GO:0001666//response to hypoxia;GO:0006633//fatty acid biosynthetic process;GO:0010038//response to metal ion;GO:0033554//cellular response to stress;GO:0016265//death;GO:0002252
Unigene0000380	957	635	0.9279	20.2139	1683	0.9175	48.8499	540	0.9833	16.3893	pathogenesis-related genes transcriptional activator PTI5 [Solanum lycopersicum]	-	-	-	-
Unigene0012285	2352	1695	0.9213	21.9544	5247	0.9681	61.9676	2465	0.9668	30.441	VQ motif-containing protein [Theobroma cacao]	-	-	-	-
Unigene0007788	1554	431	0.9755	8.44919	1897	0.9768	33.9084	224	0.9762	4.18674	cytochrome P450 [Catharanthus roseus]	-	GO:0031224//intrinsic component of membrane	GO:0016709//oxidoreductase activity, acting on paired donors, with incorporation or reduction of molecular oxygen, NAD(P)H as one donor, and incorporation of one atom of oxygen;GO:0046914//transition metal ion binding;GO:0046906//tetrapyrrole binding	-
Unigene0011663	876	270	0.9737	9.38962	991	0.992	31.4239	250	0.9954	8.28924	Os09g0416600 [Oryza sativa Japonica Group]	-	-	-	-
Unigene0015847	1722	18	0.7143	0.31844	257	0.9431	4.14564	21	0.7033	0.354213	PREDICTED: hexose carrier protein HEX6-like [Solanum lycopersicum]	-	-	-	-
Unigene0047583	1092	137	0.9551	3.82196	573	0.9954	14.5755	257	0.967	6.8358	mannose binding lectin [Withania somnifera]	-	GO:0044444//cytoplasmic part	-	-
Unigene0012659	1623	3537	0.9988	66.3904	11830	0.9994	202.468	5234	0.9994	93.6686	Heat shock protein 70 (Hsp 70) family protein [Theobroma cacao]	ko04141//Protein processing in endoplasmic reticulum;ko03060//Protein export	GO:0044432;GO:0043234//protein complex;GO:0030312;GO:0031981//nuclear lumen;GO:0009536//plastid;GO:0044437;GO:0005911//cell-cell junction;GO:0016020//membrane	GO:0032550;GO:0016628//oxidoreductase activity, acting on the CH-CH group of donors, NAD or NADP as acceptor	GO:0010038//response to metal ion;GO:0043161//proteasome-mediated ubiquitin-dependent protein catabolic process;GO:0000741//karyogamy;GO:0033554//cellular response to stress
Unigene0027400	608	30	0.9671	1.50316	75	0.9967	3.42649	9	0.8914	0.42995	PREDICTED: signal peptidase complex catalytic subunit SEC11C-like [Solanum lycopersicum]	ko03060//Protein export	GO:0031224//intrinsic component of membrane;GO:0044437	GO:0016787//hydrolase activity	GO:0016485//protein processing
Unigene0021196	912	368	0.9638	12.2925	1066	0.9912	32.4679	347	0.9803	11.0513	PREDICTED: L-type lectin-domain containing receptor kinase S.4-like [Solanum lycopersicum]	-	-	GO:0004674//protein serine/threonine kinase activity;GO:0032550	GO:0006796//phosphate-containing compound metabolic process;GO:0006464//cellular protein modification process
Unigene0018830	420	32547	0.9976	2360.75	97819	0.9976	6469.42	22537	0.9976	1558.57	nuclear transcription factor Y subunit B18 [Medicago truncatula]	-	-	-	-
Unigene0030990	1457	37	0.9362	0.773625	131	0.9876	2.49749	25	0.8662	0.498378	PREDICTED: aspartic proteinase nepenthesin-1-like [Vitis vinifera]	-	-	GO:0004175//endopeptidase activity	GO:0016485//protein processing;GO:0008219//cell death
Unigene0010140	1588	401	0.9018	7.69276	1354	0.9943	23.6842	473	0.9251	8.65146	PREDICTED: UDP-galactose/UDP-glucose transporter 2-like [Cucumis sativus]	-	-	-	-
Unigene0009437	225	224	0.9867	30.3287	710	0.9956	87.6531	305	0.9956	39.3728	Brassinosteroid signaling positive regulator family protein [Theobroma cacao]	ko04075//Plant hormone signal transduction	GO:0043231//intracellular membrane-bounded organelle;GO:0044444//cytoplasmic part	-	GO:0009791//post-embryonic development;GO:0050794//regulation of cellular process;GO:0003006//developmental process involved in reproduction
Unigene0010862	1526	22	0.635	0.439194	73	0.9181	1.3288	17	0.8165	0.323574	PREDICTED: UPF0392 protein Os08g0121900-like [Solanum lycopersicum]	-	-	-	-
Unigene0023521	1011	12201	0.998	367.649	32790	0.999	900.91	9486	0.998	272.528	aquaporin 1 [Nicotiana tabacum]	-	-	-	-
Unigene0014185	1109	2679	0.8593	73.5919	7901	0.9234	197.898	2037	0.862	53.3505	PREDICTED: ferredoxin-3, chloroplastic-like isoform 1 [Vitis vinifera]	ko00195//Photosynthesis	-	-	-
Unigene0001079	993	14341	0.998	439.966	120832	0.998	3380.06	3811	0.9909	111.473	thaumatin-like protein [Vincetoxicum mongolicum]	-	-	-	-
Unigene0018290	5246	6410	0.9886	37.2236	31221	0.9958	165.314	11995	0.9962	66.4126	PREDICTED: ABC transporter C family member 4-like [Solanum lycopersicum]	-	GO:0005911//cell-cell junction;GO:0031224//intrinsic component of membrane;GO:0044437	GO:0032550;GO:0017111//nucleoside-triphosphatase activity;GO:0015405;GO:0051183//vitamin transporter activity;GO:0016628//oxidoreductase activity, acting on the CH-CH group of donors, NAD or NADP as acceptor	GO:0006835//dicarboxylic acid transport;GO:0051707//response to other organism;GO:0009154//purine ribonucleotide catabolic process;GO:0006950//response to stress
Unigene0014244	1457	225	0.9423	4.70448	526	0.9931	10.0281	79	0.9485	1.57488	PREDICTED: mitogen-activated protein kinase kinase kinase 3-like [Solanum lycopersicum]	-	-	-	-
Unigene0021497	1307	455	0.9617	10.6053	4037	0.9923	85.7974	70	0.6894	1.55561	PREDICTED: sugar transporter ERD6-like 7-like [Vitis vinifera]	-	GO:0031224//intrinsic component of membrane;GO:0044437;GO:0009536//plastid	GO:0022857//transmembrane transporter activity;GO:0016628//oxidoreductase activity, acting on the CH-CH group of donors, NAD or NADP as acceptor	-
Unigene0003469	1056	499	0.9953	14.3954	2013	0.9953	52.9506	40	0.8722	1.10021	PREDICTED: allene oxide synthase, chloroplastic [Vitis vinifera]	-	-	-	-
Unigene0001595	702	29	0.7792	1.25849	208	0.9801	8.23033	23	0.8604	0.951633	AP2/ERF domain-containing transcription factor [Populus trichocarpa]	-	-	-	-
Unigene0013049	1874	1668	0.9973	27.1153	9106	0.9989	134.974	949	0.9984	14.7087	PREDICTED: aspartic proteinase nepenthesin-1-like [Solanum lycopersicum]	-	-	GO:0008233//peptidase activity	-
Unigene0002144	2157	88	0.9573	1.24286	289	0.9852	3.72168	126	0.9796	1.69668	PREDICTED: endoglucanase 12-like isoform 1 [Solanum lycopersicum]	-	-	GO:0004553//hydrolase activity, hydrolyzing O-glycosyl compounds	GO:0044238
Unigene0017377	1481	45	0.8663	0.925648	236	0.9993	4.42637	76	0.9905	1.49052	f-box family protein [Populus trichocarpa]	-	-	-	-
Unigene0011021	2522	297	0.912	3.58757	6155	0.979	67.7913	1057	0.9584	12.1733	vacuolar invertase [Coffea canephora]	ko01100//Metabolic pathways;ko00500//Starch and sucrose metabolism;ko00052//Galactose metabolism	-	GO:0004558//alpha-glucosidase activity	GO:0044238
Unigene0005603	946	3196	0.8161	102.921	8160	0.9144	239.602	2193	0.8393	67.3327	PREDICTED: protein RALF-like 33-like isoform 1 [Fragaria vesca subsp. vesca]	-	-	-	-
Unigene0026840	1742	24	0.6332	0.419712	85	0.9793	1.35538	32	0.849	0.533557	PREDICTED: pleiotropic drug resistance protein 3-like isoform 1 [Solanum lycopersicum]	-	-	GO:0017111//nucleoside-triphosphatase activity	-
Unigene0005598	1382	9	0.6288	0.198391	330	0.9993	6.6328	22	0.9255	0.462374	Nucleotide-diphospho-sugar transferase family protein [Theobroma cacao]	-	-	-	-
Unigene0041027	1297	58	0.9661	1.36231	3039	0.9877	65.0852	95	0.9676	2.12746	PREDICTED: aldose 1-epimerase-like [Solanum lycopersicum]	ko01110//Biosynthesis of secondary metabolites;ko00010//Glycolysis / Gluconeogenesis	-	GO:0005488//binding;GO:0016857//racemase and epimerase activity, acting on carbohydrates and derivatives	GO:0005996//monosaccharide metabolic process
Unigene0015852	2247	2213	0.9662	30.0032	6864	0.9955	84.8526	1113	0.85	14.387	PREDICTED: probable inactive purple acid phosphatase 16-like [Solanum lycopersicum]	-	-	-	-
Unigene0017874	690	4952	0.9986	218.635	20673	0.9986	832.234	4074	0.9986	171.495	tyrosine-rich hydroxyproline-rich glycoprotein, partial [Petroselinum crispum]	-	GO:0043231//intracellular membrane-bounded organelle	-	-
Unigene0014570	1565	1613	0.9936	31.3985	3819	0.9962	67.7839	770	0.9687	14.2907	PREDICTED: molybdate transporter 2-like [Solanum lycopersicum]	-	-	-	-
Unigene0005623	1149	1290	0.9904	34.2025	3325	0.9991	80.3827	1236	0.9539	31.2448	phosphoenolpyruvate carboxylase, housekeeping isozyme-like [Cucumis sativus]	ko01100//Metabolic pathways;ko00620//Pyruvate metabolism;ko00710//Carbon fixation in photosynthetic organisms	-	-	-
Unigene0005214	334	1591	0.994	145.115	9072	0.997	754.48	1732	0.994	150.619	--	-	-	-	-
Unigene0006781	223	2	0.7399	0.273221	38	0.9641	4.73336	1	0.5605	0.130249	cytochrome P450 like_TBP [Nicotiana tabacum]	-	-	GO:0016712//oxidoreductase activity, acting on paired donors, with incorporation or reduction of molecular oxygen, reduced flavin or flavoprotein as one donor, and incorporation of one atom of oxygen	-
Unigene0005349	965	-	-	-	367	0.9886	10.564	5	0.4394	0.150495	PREDICTED: non-specific lipid-transfer protein-like protein At2g13820-like isoform 1 [Solanum lycopersicum]	-	-	-	-
Unigene0006723	823	48	0.8724	1.77676	106	0.9842	3.57764	35	0.9793	1.23523	PREDICTED: pentatricopeptide repeat-containing protein At2g17670-like [Solanum lycopersicum]	-	-	-	-
Unigene0007407	1171	2020	0.9991	52.5513	10604	0.9991	251.538	812	0.9991	20.1408	PREDICTED: peroxidase 10-like [Solanum lycopersicum]	ko01100//Metabolic pathways;ko01110//Biosynthesis of secondary metabolites;ko00940//Phenylpropanoid biosynthesis;ko00360//Phenylalanine metabolism	-	-	-
Unigene0004102	2373	249	0.9515	3.19661	828	0.9595	9.69223	124	0.9912	1.51776	PREDICTED: probable L-type lectin-domain containing receptor kinase S.5-like [Solanum lycopersicum]	-	-	-	-
Unigene0005644	1052	1097	0.9125	31.7672	2733	0.999	72.1631	775	0.9981	21.3976	PREDICTED: 6-phosphogluconate dehydrogenase, decarboxylating 2, chloroplastic-like [Solanum lycopersicum]	ko01100//Metabolic pathways;ko01110//Biosynthesis of secondary metabolites;ko00030//Pentose phosphate pathway;ko00480//Glutathione metabolism	-	-	-
Unigene0006728	1064	432	0.8261	12.3689	2371	0.9709	61.8986	357	0.8346	9.74552	Os02g0227100 [Oryza sativa Japonica Group]	-	-	-	-
Unigene0011061	1900	1591	0.9884	25.5097	4451	0.99	65.0722	92	0.9226	1.40641	PREDICTED: probable inorganic phosphate transporter 1-9 [Vitis vinifera]	-	GO:0016020//membrane	GO:0015114//phosphate ion transmembrane transporter activity;GO:0022804	GO:0006817//phosphate ion transport
Unigene0002437	1791	1745	0.9838	29.6817	4600	0.9994	71.3433	1984	0.9983	32.1755	50 kDa ketoavyl-ACP synthase [Ricinus communis]	ko01100//Metabolic pathways;ko00061//Fatty acid biosynthesis	-	GO:0004312//fatty acid synthase activity	GO:0006631//fatty acid metabolic process
Unigene0005888	430	40	0.9395	2.83387	798	0.9837	51.5496	39	0.6558	2.63436	Xyloglucan endotransglucosylase/hydrolase [Medicago truncatula]	-	GO:0005618//cell wall;GO:0043231//intracellular membrane-bounded organelle;GO:0005576//extracellular region;GO:0016020//membrane	GO:0016798//hydrolase activity, acting on glycosyl bonds;GO:0046527//glucosyltransferase activity	GO:0006073//cellular glucan metabolic process
Unigene0022821	1649	74	0.8423	1.3671	183	0.9988	3.08263	40	0.846	0.70456	3-hydroxybutyryl-CoA dehydrogenase-like protein [Medicago truncatula]	ko01100//Metabolic pathways;ko00360//Phenylalanine metabolism;ko00650//Butanoate metabolism	GO:0042579//microbody	GO:0016616//oxidoreductase activity, acting on the CH-OH group of donors, NAD or NADP as acceptor;GO:0048037//cofactor binding;GO:0043168//anion binding	GO:0032787//monocarboxylic acid metabolic process
Unigene0001379	1205	499	0.8921	12.6154	2872	0.9934	66.2047	589	0.8996	14.1973	Nodulin MtN3 family protein [Theobroma cacao]	-	-	-	-
Unigene0014178	398	63	0.9548	4.82221	139	0.9899	9.70114	60	0.9271	4.37872	PREDICTED: probable LRR receptor-like serine/threonine-protein kinase At2g16250-like [Fragaria vesca subsp. vesca]	-	-	-	-
Unigene0006520	1330	91	0.9865	2.08439	326	0.9977	6.80859	147	0.9549	3.21029	Os12g0156200 [Oryza sativa Japonica Group]	-	-	-	-
Unigene0019035	1012	954	0.913	28.7181	3718	0.9259	102.052	701	0.9773	20.1195	Cysteine/Histidine-rich C1 domain family protein [Theobroma cacao]	-	-	-	-
Unigene0021384	783	34	0.9706	1.32284	109	0.9591	3.86684	48	0.9464	1.78057	NQK1 MAPKK [Nicotiana tabacum]	ko04626//Plant-pathogen interaction;ko04650//Natural killer cell mediated cytotoxicity	-	GO:0004672//protein kinase activity;GO:0032550	GO:0006796//phosphate-containing compound metabolic process;GO:0006464//cellular protein modification process
Unigene0017037	2630	61	0.9365	0.706582	229	0.9985	2.41864	64	0.8658	0.70681	hypothetical protein NitaMp138 [Nicotiana tabacum]	-	-	-	-
Unigene0010587	1678	66	0.5906	1.19823	318	0.7527	5.26413	101	0.5793	1.74827	PREDICTED: calcium-binding allergen Ole e 8-like [Solanum lycopersicum]	ko04626//Plant-pathogen interaction	-	-	-
Unigene0027619	889	147	0.9786	5.03737	1288	0.9865	40.2444	116	0.9325	3.78996	tumor-related protein [Nicotiana tabacum]	-	-	-	-
Unigene0003616	1367	693	0.8639	15.4438	1992	0.9634	40.4773	624	0.8669	13.2585	PREDICTED: probable purine permease 11-like [Glycine max]	-	GO:0031224//intrinsic component of membrane	-	-
Unigene0034434	1375	1205	0.9913	26.6976	3603	0.9942	72.7868	987	0.992	20.8494	pheromone receptor-like protein [Quercus robur]	-	-	-	-
Unigene0005607	631	6	0.8431	0.289675	105	0.9889	4.62223	13	0.9968	0.598401	PREDICTED: protein TIFY 5A [Vitis vinifera]	-	-	-	-
Unigene0004302	958	22	0.8747	0.699593	236	0.9854	6.84286	64	0.9551	1.94041	AP2/ERF domain-containing transcription factor [Populus trichocarpa]	-	-	-	-
Unigene0014661	2132	55	0.7509	0.785894	1134	0.9958	14.7746	380	0.8738	5.17696	PREDICTED: multidrug and toxin extrusion protein 1-like [Vitis vinifera]	-	-	-	-
Unigene0023577	733	145	0.9386	6.02633	326	0.9918	12.3539	131	0.9686	5.19094	PREDICTED: UDP-glycosyltransferase 76E2-like [Vitis vinifera]	-	-	GO:0016740//transferase activity	-
Unigene0023436	3436	661	0.9942	5.86053	1562	0.9994	12.6275	504	0.9983	4.26046	hypothetical chloroplast RF21 [Anthriscus cerefolium]	-	-	-	-
Unigene0047364	754	282	0.9615	11.3937	706	0.9629	26.0091	204	0.9947	7.85846	ribosomal protein-like protein [Arabidopsis thaliana]	-	GO:0044434	-	-
Unigene0036480	452	7	0.6814	0.471789	31	0.9558	1.90509	2	0.5531	0.12852	PREDICTED: jasmonate O-methyltransferase-like isoform X2 [Cicer arietinum]	ko00592//alpha-Linolenic acid metabolism	-	GO:0008168//methyltransferase activity	GO:0008152//metabolic process
Unigene0014384	2077	2328	0.9971	34.1456	5209	0.9442	69.6641	2434	0.988	34.0379	PREDICTED: ranBP2-type zinc finger protein At1g67325-like [Glycine max]	-	-	-	-
Unigene0008622	2010	1476	0.9741	22.3707	4024	0.9995	55.61	1861	0.9323	26.8924	PREDICTED: alanine--glyoxylate aminotransferase 2 homolog 2, mitochondrial-like [Vitis vinifera]	ko01100//Metabolic pathways;ko00250//Alanine, aspartate and glutamate metabolism;ko00260//Glycine, serine and threonine metabolism	-	-	-
Unigene0001208	454	15	0.6762	1.00652	244	0.9934	14.9288	92	0.989	5.88587	Alternative NAD(P)H dehydrogenase 1 [Theobroma cacao]	-	-	-	-
Unigene0013388	1186	10155	0.9983	260.846	23778	0.9992	556.906	6831	0.9992	167.293	histone H1 [Solanum lycopersicum]	-	GO:0031981//nuclear lumen;GO:0000785//chromatin	GO:0003676//nucleic acid binding	GO:0034728//nucleosome organization
Unigene0013484	2853	381	0.9471	4.06829	1495	0.9912	14.5556	455	0.9895	4.63221	PREDICTED: probable galactinol--sucrose galactosyltransferase 1-like [Fragaria vesca subsp. vesca]	-	-	GO:0008378//galactosyltransferase activity	-
Unigene0008512	1258	3081	0.9928	74.6104	10700	0.9865	236.262	3666	0.9881	84.6429	PREDICTED: phosphoenolpyruvate carboxylase, housekeeping isozyme-like [Solanum lycopersicum]	ko01100//Metabolic pathways;ko00620//Pyruvate metabolism;ko00710//Carbon fixation in photosynthetic organisms	-	-	-
Unigene0011244	1408	3143	0.9851	68.0034	7815	0.9979	154.176	2992	0.9893	61.7217	PREDICTED: E3 ubiquitin-protein ligase RMA1H1-like [Solanum lycopersicum]	-	-	-	-
Unigene0030322	1012	14	0.7688	0.42144	231	0.9872	6.34049	10	0.6057	0.287011	PREDICTED: myb-related protein Myb4-like [Solanum lycopersicum]	-	-	-	-
Unigene0014067	1908	661	0.9879	10.5539	2606	0.9984	37.9391	384	0.9486	5.84563	PREDICTED: sugar transport protein 14-like [Solanum lycopersicum]	-	-	-	-
Unigene0011695	2424	767	0.9031	9.63943	2060	0.9191	23.6062	735	0.8932	8.80711	PREDICTED: dihydrolipoyl dehydrogenase-like [Solanum lycopersicum]	ko01100//Metabolic pathways;ko01110//Biosynthesis of secondary metabolites;ko00010//Glycolysis / Gluconeogenesis;ko00620//Pyruvate metabolism;ko00020//Citrate cycle (TCA cycle);ko00280//Valine, leucine and isoleucine degradation;ko00260//Glycine, serine and threonine metabolism	GO:0009526//plastid envelope;GO:0031981//nuclear lumen	GO:0016668//oxidoreductase activity, acting on a sulfur group of donors, NAD(P) as acceptor;GO:0000166//nucleotide binding	GO:0042221//response to chemical;GO:0019725//cellular homeostasis
Unigene0047021	1030	893	0.9903	26.4121	2998	0.9631	80.851	359	0.9282	10.1236	PREDICTED: probable phosphatidylinositol 4-phosphate 5-kinase MSS4-like [Cicer arietinum]	-	-	-	-
Unigene0046764	1002	190	0.8034	5.77663	3678	0.996	101.961	375	0.8982	10.8703	PREDICTED: probable L-type lectin-domain containing receptor kinase VII.2-like [Glycine max]	-	-	-	-
Unigene0021850	2025	355	0.9185	5.34062	804	0.9891	11.0286	369	0.9891	5.29273	PREDICTED: 2,3-bisphosphoglycerate-dependent phosphoglycerate mutase-like [Fragaria vesca subsp. vesca]	ko01100//Metabolic pathways;ko01110//Biosynthesis of secondary metabolites;ko00010//Glycolysis / Gluconeogenesis;ko00260//Glycine, serine and threonine metabolism	-	-	-
Unigene0000284	1324	70	0.9879	1.61064	300	0.9698	6.29397	13	0.5113	0.28519	PREDICTED: probable caffeine synthase 4-like [Vitis vinifera]	-	-	-	-
Unigene0008579	2003	19901	0.998	302.679	73883	0.9995	1024.6	11898	0.997	172.533	cystathionine gamma-synthase isoform 2 [Solanum tuberosum]	ko01100//Metabolic pathways;ko01110//Biosynthesis of secondary metabolites;ko00270//Cysteine and methionine metabolism;ko00920//Sulfur metabolism;ko00450//Selenocompound metabolism	-	-	-
Unigene0008874	1405	4096	0.9651	88.8121	14107	0.9786	278.901	3330	0.9751	68.8409	copper chaperone [Populus alba x Populus glandulosa]	-	-	-	-
Unigene0009952	1206	22	0.7554	0.55573	103	0.9876	2.37236	48	0.9129	1.15604	PREDICTED: MLO-like protein 2-like [Solanum lycopersicum]	-	-	-	-
Unigene0001332	3515	337	0.9545	2.92074	1250	0.9718	9.87816	333	0.961	2.75168	PREDICTED: receptor-like protein kinase HAIKU2-like [Solanum lycopersicum]	-	-	-	-
Unigene0010736	2483	3966	0.9815	48.6592	19592	0.998	219.176	1525	0.9783	17.8391	PREDICTED: ferredoxin--nitrite reductase, chloroplastic [Solanum lycopersicum]	ko00910//Nitrogen metabolism	GO:0009532//plastid stroma;GO:0005576//extracellular region	GO:0046906//tetrapyrrole binding;GO:0043169//cation binding;GO:0016664;GO:0051536//iron-sulfur cluster binding	GO:0001101//response to acid
Unigene0016643	1320	129	0.9902	2.97717	980	0.997	20.6226	9	0.5364	0.198037	Glycosyl hydrolase family protein with chitinase insertion domain [Theobroma cacao]	ko01110//Biosynthesis of secondary metabolites;ko00520//Amino sugar and nucleotide sugar metabolism	-	GO:0004553//hydrolase activity, hydrolyzing O-glycosyl compounds	GO:0071704
Unigene0006827	2947	347	0.9158	3.58705	899	0.9969	8.47365	32	0.5626	0.31539	Potassium transporter [Medicago truncatula]	-	GO:0031224//intrinsic component of membrane;GO:0009536//plastid	GO:0046873//metal ion transmembrane transporter activity	GO:0034220//ion transmembrane transport;GO:0030001//metal ion transport
Unigene0015017	1830	50	0.9093	0.832353	179	0.9639	2.71702	54	0.7568	0.85708	PREDICTED: probable LRR receptor-like serine/threonine-protein kinase At3g47570-like [Cucumis sativus]	-	-	GO:0004672//protein kinase activity	GO:0008152//metabolic process
Unigene0009044	1030	17	0.5825	0.502806	1314	0.999	35.4364	15	0.4864	0.422992	PIMP1 protein [Capsicum annuum]	-	-	-	-
Unigene0018665	1949	45	0.8861	0.703379	289	0.9938	4.11886	55	0.8604	0.819652	PREDICTED: cysteine desulfurase 1, mitochondrial [Vitis vinifera]	-	-	-	-
Unigene0014085	653	289	0.9816	13.4826	2041	0.9449	86.8202	912	0.9449	40.5658	S-adenosylmethionine synthase [Nicotiana tabacum]	ko01100//Metabolic pathways;ko01110//Biosynthesis of secondary metabolites;ko00270//Cysteine and methionine metabolism	-	-	-
Unigene0017488	833	187	0.8872	6.83888	754	0.9304	25.143	96	0.916	3.34738	elicitor responsive protein 3 [Camellia sinensis]	-	-	-	-
Unigene0001263	1045	373	0.9627	10.8738	1158	0.9445	30.7811	216	0.9675	6.00366	PREDICTED: probable glutathione S-transferase parC isoform 1 [Vitis vinifera]	-	-	-	-
Unigene0008914	1086	997	0.9843	27.9675	12949	0.9991	331.206	193	0.9595	5.16186	PREDICTED: phosphorylated carbohydrates phosphatase TM_1254-like [Solanum lycopersicum]	-	-	-	-
Unigene0011152	3040	477	0.9993	4.78006	1195	0.9974	10.9191	508	0.997	4.85365	PREDICTED: AMP deaminase-like [Solanum lycopersicum]	ko01100//Metabolic pathways;ko01110//Biosynthesis of secondary metabolites;ko00230//Purine metabolism	GO:0031306//intrinsic component of mitochondrial outer membrane	GO:0047623;GO:0019901//protein kinase binding	GO:0001101//response to acid;GO:0009152//purine ribonucleotide biosynthetic process;GO:0009127//purine nucleoside monophosphate biosynthetic process;GO:0003006//developmental process involved in reproduction
Unigene0015905	1751	631	0.8829	10.9782	2880	0.976	45.6875	938	0.8852	15.5595	PREDICTED: inositol oxygenase 1 [Vitis vinifera]	ko00053//Ascorbate and aldarate metabolism;ko00562//Inositol phosphate metabolism	-	-	-
Unigene0024426	2745	37350	0.9443	414.512	82779	0.8827	837.662	26710	0.8335	282.625	RRNA intron-encoded homing endonuclease [Medicago truncatula]	-	-	-	-
Unigene0008044	1720	635	0.9087	11.2469	2103	0.9959	33.9627	1002	0.9279	16.9207	PREDICTED: UDP-glycosyltransferase 76C4 [Vitis vinifera]	-	-	GO:0016757//transferase activity, transferring glycosyl groups	-
Unigene0033862	876	87	0.9703	3.02555	711	0.9989	22.5453	22	0.8676	0.729453	PREDICTED: protein LURP-one-related 4 [Vitis vinifera]	-	-	-	-
Unigene0019447	3742	21015	0.9997	171.086	197763	0.9976	1468.02	55871	0.9973	433.672	PREDICTED: asparagine synthetase [glutamine-hydrolyzing] [Solanum lycopersicum]	ko01100//Metabolic pathways;ko01110//Biosynthesis of secondary metabolites;ko00250//Alanine, aspartate and glutamate metabolism;ko00910//Nitrogen metabolism	-	GO:0032550;GO:0016884//carbon-nitrogen ligase activity, with glutamine as amido-N-donor	GO:0009267//cellular response to starvation;GO:0006529//asparagine biosynthetic process;GO:0034285;GO:0009746
Unigene0007374	1774	1151	0.9876	19.7656	2981	0.9949	46.6766	1236	0.951	20.2369	PREDICTED: LOW QUALITY PROTEIN: ras GTPase-activating protein-binding protein 1-like [Cucumis sativus]	-	-	-	-
Unigene0012219	1307	63	0.9717	1.46843	204	0.9923	4.33557	2	0.1913	0.044446	PREDICTED: potassium transporter 5-like [Vitis vinifera]	-	GO:0031224//intrinsic component of membrane	GO:0022820//potassium ion symporter activity	GO:0034220//ion transmembrane transport;GO:0030001//metal ion transport
Unigene0005559	2410	1307	0.9983	16.5214	3496	0.9946	40.2945	278	0.8925	3.35047	isochorismate synthase [Rubia cordifolia]	ko01100//Metabolic pathways;ko01110//Biosynthesis of secondary metabolites;ko00130//Ubiquinone and other terpenoid-quinone biosynthesis	-	-	-
Unigene0018011	914	1565	0.9836	52.1623	5757	0.9869	174.961	2535	0.9639	80.5583	Plasma membrane ATPase 4 isoform 2 [Theobroma cacao]	ko00190//Oxidative phosphorylation	GO:0005911//cell-cell junction;GO:0043231//intracellular membrane-bounded organelle;GO:0031224//intrinsic component of membrane	GO:0032550;GO:0046872//metal ion binding;GO:0015662//ATPase activity, coupled to transmembrane movement of ions, phosphorylative mechanism;GO:0008324//cation transmembrane transporter activity	GO:0015988//energy coupled proton transmembrane transport, against electrochemical gradient;GO:0009152//purine ribonucleotide biosynthetic process;GO:0010118//stomatal movement;GO:0001101//response to acid;GO:0009154//purine ribonucleotide catabolic process;GO:0006950//response to stress
Unigene0005562	1851	2208	0.9908	36.3397	8735	0.9903	131.083	2598	0.9914	40.7672	phosphate/phosphoenolpyruvate translocator precursor [Nicotiana tabacum]	-	-	-	-
Unigene0018008	3459	15689	0.9936	138.176	41801	0.9997	335.681	15011	0.9685	126.048	PREDICTED: plasma membrane ATPase 4 isoform 1 [Vitis vinifera]	ko00190//Oxidative phosphorylation	GO:0005911//cell-cell junction;GO:0043231//intracellular membrane-bounded organelle;GO:0031224//intrinsic component of membrane	GO:0032550;GO:0046872//metal ion binding;GO:0015662//ATPase activity, coupled to transmembrane movement of ions, phosphorylative mechanism;GO:0008324//cation transmembrane transporter activity	GO:0015988//energy coupled proton transmembrane transport, against electrochemical gradient;GO:0009152//purine ribonucleotide biosynthetic process;GO:0010118//stomatal movement;GO:0001101//response to acid;GO:0009154//purine ribonucleotide catabolic process;GO:0006950//response to stress
Unigene0023528	4442	1497	0.9968	10.2667	3874	0.9984	24.2255	769	0.9752	5.02836	PREDICTED: ABC transporter B family member 21-like [Solanum lycopersicum]	-	-	-	-
Unigene0013840	3444	2258	0.9811	19.9733	7231	0.998	58.3212	2458	0.9852	20.7299	PREDICTED: triacylglycerol lipase SDP1-like isoform 1 [Vitis vinifera]	ko01100//Metabolic pathways;ko00564//Glycerophospholipid metabolism;ko00561//Glycerolipid metabolism;ko00592//alpha-Linolenic acid metabolism;ko00565//Ether lipid metabolism;ko00100//Steroid biosynthesis;ko00591//Linoleic acid metabolism;ko00590//Arachidonic acid metabolism	-	-	-
Unigene0037539	1172	76	0.802	1.97549	535	0.9966	12.6799	113	0.93	2.80046	peroxidase [Populus alba x Populus glandulosa]	ko01100//Metabolic pathways;ko01110//Biosynthesis of secondary metabolites;ko00940//Phenylpropanoid biosynthesis;ko00360//Phenylalanine metabolism	-	GO:0003824//catalytic activity;GO:0016209//antioxidant activity;GO:0043169//cation binding;GO:0046906//tetrapyrrole binding	GO:0006950//response to stress
Unigene0026847	1606	15	0.7179	0.284534	172	0.9969	2.97491	26	0.8487	0.470226	PREDICTED: epidermis-specific secreted glycoprotein EP1-like [Solanum lycopersicum]	-	-	-	-
Unigene0014656	1504	3817	0.9807	77.3148	9021	0.9741	166.609	3238	0.9747	62.5328	alcohol dehydrogenase [Solanum tuberosum]	ko01100//Metabolic pathways;ko01110//Biosynthesis of secondary metabolites;ko00010//Glycolysis / Gluconeogenesis;ko00071//Fatty acid metabolism;ko00350//Tyrosine metabolism	-	-	-
Unigene0033914	1082	14	0.6044	0.394175	127	0.9908	3.26038	15	0.8327	0.402664	PREDICTED: momilactone A synthase-like [Vitis vinifera]	-	-	GO:0033764//steroid dehydrogenase activity, acting on the CH-OH group of donors, NAD or NADP as acceptor	-
Unigene0015568	4307	581	0.8591	4.10951	1538	0.9896	9.91911	609	0.7941	4.10697	PREDICTED: peptide transporter PTR3-A-like [Solanum lycopersicum]	-	-	-	GO:0051234//establishment of localization
Unigene0005634	742	76	0.9744	3.12031	219	0.9879	8.19844	62	0.9838	2.42698	kiwellin [Actinidia eriantha]	-	-	-	-
Unigene0015855	651	63	0.8602	2.94814	227	0.8664	9.68581	29	0.8618	1.29388	PREDICTED: probable S-acyltransferase At2g14255 [Vitis vinifera]	-	-	-	-
Unigene0008736	1753	105	0.9835	1.82472	516	0.9914	8.17634	243	0.9738	4.02627	PREDICTED: probable receptor-like protein kinase At5g24010-like [Solanum lycopersicum]	-	-	-	-
Unigene0046262	1570	947	0.9535	18.3755	3054	0.9777	54.0332	714	0.9427	13.2092	PREDICTED: mitochondrial uncoupling protein 1-like [Cicer arietinum]	-	GO:0005911//cell-cell junction;GO:0031224//intrinsic component of membrane;GO:0005740//mitochondrial envelope;GO:0044437;GO:0009536//plastid	GO:0022857//transmembrane transporter activity	GO:0043094;GO:0006818//hydrogen transport
Unigene0004470	404	51	0.8688	3.84572	604	0.9975	41.5286	88	0.849	6.32674	PREDICTED: miraculin-like [Glycine max]	-	-	-	-
Unigene0011149	584	168	0.9829	8.76365	615	0.9623	29.2519	289	0.9983	14.3735	Os12g0507700 [Oryza sativa Japonica Group]	-	-	-	GO:0050896//response to stimulus
Unigene0009115	658	97	0.9392	4.49091	2562	0.9985	108.154	653	0.9985	28.8248	glycine rich protein [Nicotiana tabacum]	-	-	-	-
Unigene0000664	1570	3705	0.9331	71.8914	10779	0.9987	190.708	1581	0.8943	29.249	PREDICTED: protein LURP-one-related 8 [Vitis vinifera]	-	-	-	-
Unigene0021619	1780	65	0.9079	1.11245	1755	0.9994	27.3872	41	0.8916	0.669025	cell-wall invertase [Coffea canephora]	ko01100//Metabolic pathways;ko00500//Starch and sucrose metabolism;ko00052//Galactose metabolism	-	-	-
Unigene0014171	853	74	0.9472	2.64284	195	0.9824	6.35004	55	0.9402	1.8728	PREDICTED: protein SRG1 [Vitis vinifera]	-	-	-	-
Unigene0040680	1557	1489	0.9698	29.1336	6089	0.9839	108.63	1696	0.9563	31.6385	PREDICTED: vinorine synthase-like [Solanum lycopersicum]	-	-	GO:0016746//transferase activity, transferring acyl groups	-
Unigene0019200	944	1330	0.9513	42.9208	3056	0.9756	89.9234	580	0.9608	17.8457	PREDICTED: probable caffeoyl-CoA O-methyltransferase At4g26220-like [Solanum lycopersicum]	-	-	-	-
Unigene0024254	276	7	0.8261	0.772641	55	0.9457	5.53535	7	0.8188	0.736661	BAHD-type hydroxycinnamoyltransferase [Actaea racemosa]	-	-	-	-
Unigene0005185	2143	1271	0.9953	18.0681	4080	0.9986	52.8846	1156	0.9967	15.668	Phosphatase 2C 66 isoform 1 [Theobroma cacao]	-	-	-	-
Unigene0014934	1413	2024	0.9837	43.6372	21894	0.9993	430.402	2944	0.9908	60.5166	dicyanin precursor [Solanum lycopersicum]	-	-	-	-
Unigene0013359	2739	172	0.989	1.91304	477	0.9788	4.83746	164	0.923	1.73912	Transmembrane amino acid transporter family protein [Theobroma cacao]	-	GO:0031224//intrinsic component of membrane	GO:0005310//dicarboxylic acid transmembrane transporter activity	GO:0046942//carboxylic acid transport
Unigene0045982	1536	60	0.9382	1.19	8200	0.9987	148.291	573	0.9635	10.8353	xyloglucan-specific endoglucanase inhibitor protein [Capsicum annuum]	-	-	-	-
Unigene0005063	590	7	0.7576	0.361439	45	0.8983	2.11861	8	0.6898	0.393837	timing of CAB expression 1 [Mesembryanthemum crystallinum]	ko04712//Circadian rhythm - plant	-	-	GO:0007165//signal transduction;GO:0008152//metabolic process
Unigene0047391	709	1247	0.9986	53.5808	8891	0.9986	348.334	2275	0.9986	93.1995	PREDICTED: beta-glucosidase 18-like [Glycine max]	ko01100//Metabolic pathways;ko01110//Biosynthesis of secondary metabolites;ko00500//Starch and sucrose metabolism;ko00940//Phenylpropanoid biosynthesis;ko00460//Cyanoamino acid metabolism	-	GO:0016798//hydrolase activity, acting on glycosyl bonds	GO:0008152//metabolic process
Unigene0000910	1962	914	0.9903	14.1917	3840	0.998	54.3655	179	0.949	2.64992	PREDICTED: zinc transporter 1-like [Solanum lycopersicum]	-	-	-	-
Unigene0008643	3273	1185	0.9884	11.0296	3514	0.982	29.8227	1135	0.9639	10.0723	PREDICTED: protein STRUBBELIG-RECEPTOR FAMILY 3-like [Solanum lycopersicum]	-	-	-	-
Unigene0024251	240	60	0.8333	7.61603	797	0.8417	92.244	105	0.8417	12.7074	PREDICTED: hydroxycinnamoyl-Coenzyme A shikimate/quinate hydroxycinnamoyltransferase-like [Vitis vinifera]	-	-	-	-
Unigene0016561	2664	27020	0.9996	308.987	120905	0.9996	1260.67	42050	0.9992	458.469	methionine synthase [Orobanche ramosa]	ko01100//Metabolic pathways;ko01110//Biosynthesis of secondary metabolites;ko00270//Cysteine and methionine metabolism;ko00450//Selenocompound metabolism	GO:0009532//plastid stroma;GO:0009526//plastid envelope;GO:0042579//microbody;GO:0044437;GO:0005911//cell-cell junction;GO:0005576//extracellular region;GO:0016020//membrane	GO:0008172;GO:0046914//transition metal ion binding	GO:0000097//sulfur amino acid biosynthetic process;GO:0010038//response to metal ion;GO:0006970//response to osmotic stress
Unigene0008969	770	118	0.9481	4.66853	259	0.9701	9.3433	89	0.8364	3.35721	PREDICTED: tubulin beta-1 chain-like [Cucumis sativus]	ko04145//Phagosome	-	-	-
Unigene0015048	592	310	0.9882	15.9525	923	0.9966	43.3083	127	0.978	6.23104	PREDICTED: d-3-phosphoglycerate dehydrogenase, chloroplastic-like [Solanum lycopersicum]	ko01100//Metabolic pathways;ko00260//Glycine, serine and threonine metabolism	GO:0009532//plastid stroma	GO:0016616//oxidoreductase activity, acting on the CH-OH group of donors, NAD or NADP as acceptor;GO:0031406//carboxylic acid binding;GO:0000166//nucleotide binding	GO:0006563//L-serine metabolic process
Unigene0008382	1316	2840	0.9992	65.7432	10199	0.9992	215.275	2527	0.9992	55.7735	alternative oxidase 1b [Solanum lycopersicum]	-	-	-	-
Unigene0009948	1228	89	0.5635	2.2079	1299	0.9772	29.3834	367	0.9055	8.68053	Os02g0762600 [Oryza sativa Japonica Group]	-	-	-	-
Unigene0004710	1275	71	0.9741	1.69643	233	0.9914	5.07618	51	0.909	1.16182	PREDICTED: ankyrin repeat, PH and SEC7 domain containing protein secG-like [Solanum lycopersicum]	-	-	-	-
Unigene0014084	793	1334	0.9975	51.2473	8663	0.9987	303.449	3745	0.9987	137.169	PREDICTED: S-adenosylmethionine synthase 2-like [Cucumis sativus]	ko01100//Metabolic pathways;ko01110//Biosynthesis of secondary metabolites;ko00270//Cysteine and methionine metabolism	-	-	-
Unigene0010477	1542	62	0.9611	1.22489	462	0.9754	8.3224	96	0.9527	1.80828	PREDICTED: basic 7S globulin-like [Solanum lycopersicum]	-	-	-	-
Unigene0045749	812	183	0.9704	6.86568	598	0.9975	20.4567	45	0.9323	1.60966	Os04g0520700 [Oryza sativa Japonica Group]	-	-	-	-
Unigene0020984	3032	3768	0.997	37.8591	20234	0.9997	185.372	2792	0.9908	26.7464	beta-galactosidase [Capsicum annuum]	-	-	-	-
Unigene0008467	1674	257	0.9928	4.67699	2871	0.997	47.6397	181	0.9008	3.14052	Cellulase containing protein, expressed [Theobroma cacao]	-	-	-	-
Unigene0012434	989	1286	0.8311	39.6126	4892	0.9494	137.398	589	0.9949	17.2981	Histone superfamily protein [Theobroma cacao]	-	GO:0000785//chromatin;GO:0005634//nucleus	GO:0003676//nucleic acid binding;GO:0046983//protein dimerization activity	GO:0009566//fertilization;GO:0034728//nucleosome organization;GO:0003006//developmental process involved in reproduction
Unigene0016644	1628	1241	0.9742	23.2223	14895	0.9994	254.143	793	0.9165	14.1481	PREDICTED: acidic mammalian chitinase-like [Solanum lycopersicum]	ko01110//Biosynthesis of secondary metabolites;ko00520//Amino sugar and nucleotide sugar metabolism	-	GO:0004553//hydrolase activity, hydrolyzing O-glycosyl compounds	GO:0071704
Unigene0000371	1448	10	0.3916	0.210388	70	0.9489	1.34283	2	0.1727	0.0401181	PREDICTED: glycerol-3-phosphate 2-O-acyltransferase 6-like [Fragaria vesca subsp. vesca]	-	-	-	-
Unigene0011102	1139	97	0.993	2.5944	338	0.9517	8.24298	39	0.8244	0.994534	PREDICTED: mps one binder kinase activator-like 1 [Vitis vinifera]	-	GO:0043231//intracellular membrane-bounded organelle	GO:0016772//transferase activity, transferring phosphorus-containing groups	GO:0009553//embryo sac development;GO:0009555//pollen development;GO:0006796//phosphate-containing compound metabolic process
Unigene0009110	1038	31	0.8121	0.909815	404	0.9595	10.8112	48	0.9441	1.34314	Late embryogenesis abundant hydroxyproline-rich glycofamily protein [Theobroma cacao]	-	-	-	-
Unigene0017672	2072	1857	0.9609	27.303	12465	0.9903	167.107	1701	0.9435	23.8448	PREDICTED: thioredoxin reductase 2-like [Vitis vinifera]	ko00240//Pyrimidine metabolism;ko00450//Selenocompound metabolism	GO:0009526//plastid envelope	GO:0000166//nucleotide binding;GO:0016209//antioxidant activity;GO:0003824//catalytic activity	GO:0009856//pollination;GO:0006801//superoxide metabolic process;GO:0040007//growth;GO:0019725//cellular homeostasis;GO:0019538//protein metabolic process;GO:0009791//post-embryonic development
Unigene0014559	1991	-	-	-	2429	0.9995	33.8881	11	0.3792	0.160472	PREDICTED: leucoanthocyanidin dioxygenase-like [Solanum lycopersicum]	-	-	-	-
Unigene0041213	1064	20	0.8534	0.572634	56	0.9944	1.46197	17	0.8825	0.464073	Non-LTR retroelement reverse transcriptase [Theobroma cacao]	-	-	-	-
Unigene0006131	913	171	0.9682	5.70577	718	0.9978	21.8446	91	0.8379	2.895	Cupredoxin superfamily protein isoform 1 [Theobroma cacao]	-	GO:0005911//cell-cell junction;GO:0005618//cell wall;GO:0031225//anchored component of membrane;GO:0005576//extracellular region;GO:0044437	GO:0046914//transition metal ion binding;GO:0016682//oxidoreductase activity, acting on diphenols and related substances as donors, oxygen as acceptor	GO:0009826//unidimensional cell growth
Unigene0012466	1026	1152	0.999	34.2053	4242	0.999	114.846	1626	0.9961	46.0311	methylesterase [Solanum lycopersicum]	-	-	-	-
Unigene0008635	2039	362	0.9966	5.40854	1244	0.9882	16.9471	535	0.9485	7.62106	PREDICTED: glutamate dehydrogenase A-like [Solanum lycopersicum]	ko01100//Metabolic pathways;ko00330//Arginine and proline metabolism;ko00250//Alanine, aspartate and glutamate metabolism;ko00910//Nitrogen metabolism	-	-	-
Unigene0007370	1825	54	0.6778	0.901404	332	0.9688	5.0532	40	0.84	0.636613	MATE efflux family protein [Theobroma cacao]	-	-	-	-
Unigene0031986	1806	10	0.4258	0.168683	1083	0.9906	16.6572	69	0.856	1.10971	PREDICTED: D-inositol 3-phosphate glycosyltransferase-like [Cucumis sativus]	-	-	GO:0016740//transferase activity	GO:0008152//metabolic process
Unigene0011874	423	166	0.9882	11.9552	403	0.7872	26.464	134	0.9125	9.20117	stearoyl-ACP desaturase [Camellia chekiangoleosa]	ko01040//Biosynthesis of unsaturated fatty acids;ko00061//Fatty acid biosynthesis	GO:0009536//plastid	GO:0043169//cation binding;GO:0016717//oxidoreductase activity, acting on paired donors, with oxidation of a pair of donors resulting in the reduction of molecular oxygen to two molecules of water	GO:0006631//fatty acid metabolic process
Unigene0048099	1447	-	-	-	408	0.9502	7.83218	23	0.6082	0.461677	Galactosyltransferase family protein [Theobroma cacao]	-	GO:0031224//intrinsic component of membrane;GO:0043231//intracellular membrane-bounded organelle	GO:0016758//transferase activity, transferring hexosyl groups	GO:0006464//cellular protein modification process
Unigene0023387	1258	126	0.7997	3.05125	9566	0.9992	211.223	1087	0.7965	25.0973	NtEIG-E80 [Nicotiana tabacum]	-	-	-	-
Unigene0007418	2173	5531	0.9747	77.5412	15880	0.9908	202.993	7326	0.9899	97.9232	PREDICTED: eukaryotic translation initiation factor 3 subunit D-like isoform 1 [Solanum lycopersicum]	ko03013//RNA transport	-	-	-
Unigene0008960	593	686	0.9983	35.2418	2374	0.9983	111.203	663	0.9781	32.4741	3-deoxy-D-arabino-heptulosonate-7-phosphate synthase [Vitis vinifera]	ko01100//Metabolic pathways;ko01110//Biosynthesis of secondary metabolites;ko00400//Phenylalanine, tyrosine and tryptophan biosynthesis	-	-	-
Unigene0010118	908	552	0.9945	18.52	1217	0.9978	37.2302	495	0.9901	15.8343	Copper ion binding isoform 1 [Theobroma cacao]	-	-	-	-
Unigene0015452	2606	3288	0.9517	38.4367	8548	0.9708	91.1132	3840	0.957	42.7992	PREDICTED: aspartic proteinase-like protein 1-like [Solanum lycopersicum]	-	-	GO:0008233//peptidase activity	-
Unigene0021901	2345	702	0.9301	9.11975	1911	0.9693	22.6365	455	0.9642	5.63569	Formin-like protein 18 [Theobroma cacao]	-	-	-	-
Unigene0021581	1828	138	0.8266	2.29981	1824	0.9973	27.7166	681	0.9683	10.8206	PREDICTED: flavonoid 3'-monooxygenase-like [Solanum lycopersicum]	ko01100//Metabolic pathways;ko01110//Biosynthesis of secondary metabolites;ko00940//Phenylpropanoid biosynthesis	-	-	-
Unigene0041406	2368	1130	0.9683	14.5374	2513	0.9937	29.4783	980	0.9696	12.0205	PREDICTED: lysM domain receptor-like kinase 4-like [Solanum lycopersicum]	-	-	GO:0004672//protein kinase activity	GO:0050896//response to stimulus;GO:0006468//protein phosphorylation
Unigene0011806	1746	219	0.9381	3.8211	1336	0.9731	21.2546	482	0.9954	8.01828	PREDICTED: receptor-like protein 12-like [Solanum lycopersicum]	-	-	-	-
Unigene0003657	2011	129	0.9731	1.95419	474	0.9901	6.54723	112	0.9796	1.61765	PREDICTED: laccase-7-like [Solanum lycopersicum]	-	GO:0005576//extracellular region	GO:0046914//transition metal ion binding;GO:0016682//oxidoreductase activity, acting on diphenols and related substances as donors, oxygen as acceptor	GO:0003006//developmental process involved in reproduction;GO:0009808//lignin metabolic process;GO:0010038//response to metal ion
Unigene0022151	3300	462	0.9982	4.26498	1567	0.9997	13.19	390	0.9991	3.43265	NADH-ubiquinone oxidoreductase chain [Medicago truncatula]	-	GO:0005753//mitochondrial proton-transporting ATP synthase complex;GO:0044391	GO:0005198//structural molecule activity;GO:0015077//monovalent inorganic cation transmembrane transporter activity;GO:0050136//NADH dehydrogenase (quinone) activity	GO:0010467//gene expression;GO:0006754//ATP biosynthetic process;GO:0055114//oxidation-reduction process
Unigene0003296	1647	1078	0.9587	19.9395	3676	0.9994	61.9973	1471	0.9939	25.9417	PREDICTED: RNA-binding protein Nova-1-like [Solanum lycopersicum]	-	-	-	-
Unigene0023452	1475	94	0.6156	1.94144	743	0.9966	13.9923	59	0.8847	1.16182	PREDICTED: probable NAD(P)H-dependent oxidoreductase 1-like [Glycine max]	-	-	-	-
Unigene0033934	1685	22	0.6641	0.397751	1914	0.9834	31.5525	22	0.7466	0.379229	UDP-glucoronosyl/UDP-glucosyl transferase family protein [Arabidopsis lyrata subsp. lyrata]	-	-	GO:0016757//transferase activity, transferring glycosyl groups	-
Unigene0015535	973	1151	0.999	36.0372	2760	0.8972	78.793	1261	0.8869	37.6427	protein rotundifolia like 12 [Arabidopsis thaliana]	-	GO:0043231//intracellular membrane-bounded organelle	-	-
Unigene0012721	3022	1404	0.958	14.1534	16731	0.9739	153.787	4172	0.9484	40.0985	trehalose-6-phosphate synthase [Camellia sinensis]	ko00500//Starch and sucrose metabolism	GO:0043231//intracellular membrane-bounded organelle;GO:0044444//cytoplasmic part	GO:0035251//UDP-glucosyltransferase activity;GO:0019203//carbohydrate phosphatase activity	GO:0006796//phosphate-containing compound metabolic process;GO:0005991//trehalose metabolic process
Unigene0014403	2826	1915	0.9197	20.6436	5418	0.9823	53.2547	1017	0.9597	10.4527	GTP cyclohydrolase I [Solanum lycopersicum]	ko01100//Metabolic pathways;ko00790//Folate biosynthesis	-	-	-
Unigene0006504	712	20	0.8834	0.855734	86	0.9803	3.35513	23	0.9789	0.938267	PREDICTED: transcription factor bHLH96-like [Vitis vinifera]	-	-	-	-
Unigene0002781	1408	155	0.9595	3.35365	567	0.9134	11.1859	172	0.9318	3.54817	NAC domain transcriptional regulator superfamily protein [Theobroma cacao]	-	-	GO:0005488//binding	GO:0009987//cellular process;GO:0001101//response to acid;GO:0009628//response to abiotic stimulus;GO:0065007//biological regulation;GO:0006950//response to stress;GO:0010033//response to organic substance
Unigene0020714	860	16067	0.9919	569.148	52787	0.986	1704.98	11512	0.9826	388.804	peroxidase 4 [Litchi chinensis]	ko01100//Metabolic pathways;ko01110//Biosynthesis of secondary metabolites;ko00940//Phenylpropanoid biosynthesis;ko00360//Phenylalanine metabolism	-	-	-
Unigene0022713	1982	2120	0.9652	32.5852	6029	0.996	84.4954	2455	0.9299	35.9771	PREDICTED: glyceraldehyde-3-phosphate dehydrogenase, cytosolic [Vitis vinifera]	ko01100//Metabolic pathways;ko01110//Biosynthesis of secondary metabolites;ko00010//Glycolysis / Gluconeogenesis	-	GO:0016620//oxidoreductase activity, acting on the aldehyde or oxo group of donors, NAD or NADP as acceptor;GO:0046914//transition metal ion binding;GO:0000166//nucleotide binding	GO:0048364//root development;GO:0019318//hexose metabolic process;GO:0055081//anion homeostasis;GO:0048229//gametophyte development;GO:0003006//developmental process involved in reproduction
Unigene0047563	1108	-	-	-	137	0.9847	3.43457	49	0.9756	1.2845	PREDICTED: pleiotropic drug resistance protein 2-like [Vitis vinifera]	-	GO:0016020//membrane	GO:0017111//nucleoside-triphosphatase activity;GO:0032550;GO:0015604//organic phosphonate transmembrane transporter activity	GO:0009154//purine ribonucleotide catabolic process
Unigene0006449	960	73	0.974	2.31654	314	0.9812	9.08552	7	0.5073	0.21179	Phi class glutathione transferase GSTF7 [Theobroma cacao]	ko00480//Glutathione metabolism	-	-	-
Unigene0017146	591	43	0.9679	2.21651	176	0.9865	8.27211	55	0.9679	2.70305	PREDICTED: transcription factor UPBEAT1-like [Glycine max]	-	-	GO:0005515//protein binding	-
Unigene0019575	1098	29	0.9809	0.804608	85	0.918	2.15034	19	0.8042	0.502609	class III chitinase [Panax ginseng]	-	-	GO:0004553//hydrolase activity, hydrolyzing O-glycosyl compounds	GO:0009414//response to water deprivation;GO:0006970//response to osmotic stress;GO:0044238;GO:0009416//response to light stimulus
Unigene0015775	2414	35	0.8007	0.441692	1302	0.9983	14.9818	116	0.9905	1.39572	PREDICTED: boron transporter 4-like [Solanum lycopersicum]	-	GO:0031224//intrinsic component of membrane	GO:0015301//anion:anion antiporter activity	GO:0006811//ion transport
Unigene0023088	777	65	0.9459	2.54848	160	0.9987	5.71992	10	0.8842	0.373816	PREDICTED: protein TIFY 9-like [Cucumis sativus]	ko04626//Plant-pathogen interaction;ko04075//Plant hormone signal transduction	-	-	-
Unigene0005175	1236	36	0.9361	0.887304	1851	0.9984	41.5986	150	0.9895	3.52494	PREDICTED: GDSL esterase/lipase At5g55050 [Vitis vinifera]	-	-	GO:0016787//hydrolase activity	-
Unigene0016086	2241	2064	0.9647	28.058	24273	0.9982	300.866	2061	0.9688	26.7125	PREDICTED: protein TRANSPARENT TESTA 12-like isoform X2 [Cicer arietinum]	-	-	-	-
Unigene0007352	1502	362	0.9933	7.34222	1301	0.9993	24.0602	231	0.9727	4.46705	PREDICTED: UDP-glycosyltransferase 87A2-like [Solanum lycopersicum]	-	-	-	-
Unigene0005268	1317	15	0.691	0.346972	825	0.9977	17.4004	16	0.7418	0.352868	PREDICTED: cationic peroxidase 1-like [Fragaria vesca subsp. vesca]	-	-	-	-
Unigene0033417	864	4	0.3866	0.141038	36	0.9873	1.15739	3	0.2847	0.100852	PREDICTED: WAT1-related protein At1g09380-like, partial [Cicer arietinum]	-	GO:0043231//intracellular membrane-bounded organelle	-	-
Unigene0045759	1361	71	0.9515	1.58924	178	0.9897	3.6329	41	0.9089	0.874993	PREDICTED: probable trehalose-phosphate phosphatase J-like [Solanum lycopersicum]	-	-	-	-
Unigene0018430	2884	1335	0.9813	14.1018	13296	0.9927	128.061	1689	0.9823	17.0103	Raffinose synthase family protein isoform 1 [Theobroma cacao]	-	-	GO:0008378//galactosyltransferase activity;GO:0004557//alpha-galactosidase activity	-
Unigene0005328	771	240	0.965	9.48299	2182	0.9844	78.6125	192	0.9429	7.23312	PREDICTED: pathogenesis-related protein 5-like [Fragaria vesca subsp. vesca]	-	-	-	-
Unigene0046009	1983	20	0.6788	0.307253	136	0.9955	1.90505	31	0.7358	0.454065	PREDICTED: probable receptor-like protein kinase At1g11050 [Vitis vinifera]	-	-	-	-
Unigene0032708	539	7	0.666	0.395638	66	0.9276	3.40131	2	0.4638	0.107775	xyloglucan endotransglycosylase/hydrolase [Neolamarckia cadamba]	ko04075//Plant hormone signal transduction	GO:0005618//cell wall;GO:0005737//cytoplasm	GO:0016787//hydrolase activity	GO:0009987//cellular process;GO:0009628//response to abiotic stimulus;GO:0005975//carbohydrate metabolic process
Unigene0014537	2020	1682	0.9332	25.3667	4191	0.9921	57.6312	813	0.9564	11.6901	PREDICTED: HVA22-like protein j-like [Cicer arietinum]	-	-	-	-
Unigene0021048	1366	2638	0.9861	58.8319	5903	0.9444	120.036	2580	0.9312	54.859	Small nuclear ribonucleoprotein associated protein B [Theobroma cacao]	ko03040//Spliceosome	GO:0016604//nuclear body;GO:0044444//cytoplasmic part;GO:0019028//viral capsid;GO:0032991//macromolecular complex	GO:0003676//nucleic acid binding	-
Unigene0024327	2106	44	0.8604	0.636477	331	0.9986	4.36577	93	0.9758	1.28264	PREDICTED: rhamnogalacturonate lyase B-like [Solanum lycopersicum]	-	-	-	-
Unigene0022077	3465	1983	0.9971	17.4344	18560	0.9994	148.787	4789	0.9977	40.144	PREDICTED: probable alpha,alpha-trehalose-phosphate synthase [UDP-forming] 9-like [Solanum lycopersicum]	ko00500//Starch and sucrose metabolism	-	GO:0035251//UDP-glucosyltransferase activity;GO:0019203//carbohydrate phosphatase activity	GO:0006796//phosphate-containing compound metabolic process;GO:0005991//trehalose metabolic process
Unigene0004040	1248	430	0.8726	10.4965	9384	0.988	208.864	1390	0.9736	32.3503	Phosphate-responsive 1 family protein [Theobroma cacao]	-	-	-	-
Unigene0020372	1719	148	0.9011	2.62286	440	0.9802	7.10997	161	0.9616	2.72037	PREDICTED: ethylene-responsive transcription factor ERF114-like [Vitis vinifera]	-	-	-	-
Unigene0040649	407	26	0.9337	1.94611	116	0.9558	7.91689	25	0.9533	1.78412	PREDICTED: probable folate-biopterin transporter 2-like [Fragaria vesca subsp. vesca]	-	-	-	-
Unigene0016621	2803	1439	0.9732	15.6396	5808	0.9854	57.5565	1428	0.9857	14.7973	beta-amyrin synthase [Aralia elata]	-	-	GO:0031559//oxidosqualene cyclase activity	GO:0010685
Unigene0011178	2082	257	0.9909	3.76046	619	0.9976	8.2585	271	0.987	3.78066	ABC2 [Theobroma cacao]	-	-	GO:0016740//transferase activity	-
Unigene0014731	1662	343	0.8556	6.28712	1177	0.8424	19.6715	354	0.9904	6.18658	PREDICTED: D-aminoacyl-tRNA deacylase-like [Cucumis sativus]	-	-	-	-
Unigene0007647	1470	1488	0.9959	30.8371	6831	0.9857	129.08	382	0.9735	7.54787	PREDICTED: probable nitronate monooxygenase-like [Solanum lycopersicum]	-	-	-	-
Unigene0005249	507	2	0.3057	0.120174	123	0.9961	6.73889	8	0.6686	0.458311	PREDICTED: monothiol glutaredoxin-S6-like [Solanum lycopersicum]	-	-	-	-
Unigene0019610	1927	946	0.9927	14.9554	2356	0.9927	33.9613	574	0.9756	8.65185	PREDICTED: uncharacterized LOC101219873 [Cucumis sativus]	-	-	-	-
Unigene0039276	1391	309	0.9454	6.76737	707	0.9533	14.1183	111	0.9734	2.31779	PREDICTED: leucine-rich repeat extensin-like protein 6-like [Vitis vinifera]	-	GO:0030529//ribonucleoprotein complex	GO:0016772//transferase activity, transferring phosphorus-containing groups	GO:0006796//phosphate-containing compound metabolic process
Unigene0022844	2448	1176	0.9853	14.6347	2745	0.9828	31.1474	1099	0.973	13.0396	Concanavalin A-like lectin protein kinase family protein [Theobroma cacao]	-	-	GO:0004672//protein kinase activity;GO:0097159//organic cyclic compound binding;GO:0036094//small molecule binding	GO:0050896//response to stimulus;GO:0006468//protein phosphorylation;GO:0050789//regulation of biological process
Unigene0025466	444	-	-	-	160	0.9977	10.0099	1	0.2815	0.0654178	PREDICTED: ethylene-responsive transcription factor ERF098-like [Solanum lycopersicum]	-	GO:0043231//intracellular membrane-bounded organelle	GO:0003676//nucleic acid binding;GO:0001071//nucleic acid binding transcription factor activity	GO:0009719;GO:0048518;GO:0010033//response to organic substance;GO:0006351//transcription, DNA-templated
Unigene0022352	252	34117	0.9802	4124.38	78161	0.8452	8615.51	20716	0.9921	2387.72	Tar1p [Medicago truncatula]	-	-	GO:0004518//nuclease activity	GO:0090304
Unigene0015225	3078	258	0.9392	2.55352	763	0.9565	6.88568	195	0.9087	1.84011	PREDICTED: HIPL1 protein-like [Solanum lycopersicum]	-	GO:0031225//anchored component of membrane	GO:0016614//oxidoreductase activity, acting on CH-OH group of donors;GO:0048037//cofactor binding	GO:0044238
Unigene0008734	830	101	0.9867	3.70708	414	0.9928	13.8552	182	0.9819	6.36901	Kinase superfamily protein [Theobroma cacao]	-	-	-	-
Unigene0047642	1320	6917	0.9992	159.637	19315	0.9871	406.455	8705	0.9992	191.546	PREDICTED: F-box/kelch-repeat protein At2g44130-like isoform 1 [Solanum lycopersicum]	-	-	-	-
Unigene0046284	1242	-	-	-	129	0.9944	2.88509	39	0.9477	0.912056	acyl-acyl carrier protein desaturase [Asclepias syriaca]	ko01040//Biosynthesis of unsaturated fatty acids;ko00061//Fatty acid biosynthesis	GO:0009536//plastid	GO:0043169//cation binding;GO:0016717//oxidoreductase activity, acting on paired donors, with oxidation of a pair of donors resulting in the reduction of molecular oxygen to two molecules of water	GO:0006631//fatty acid metabolic process
Unigene0004471	570	127	0.7982	6.78762	2358	0.9982	114.911	376	0.9333	19.1598	miraculin-like protein [Nicotiana benthamiana]	-	-	-	-
Unigene0026734	2200	6	0.2618	0.083084	2204	0.9277	27.8279	630	0.8859	8.31757	polyphenoloxidase [Camellia nitidissima]	-	GO:0009536//plastid	GO:0043169//cation binding;GO:0016682//oxidoreductase activity, acting on diphenols and related substances as donors, oxygen as acceptor	GO:0042440//pigment metabolic process
Unigene0005455	572	159	0.9965	8.46817	602	0.9983	29.2342	234	0.9773	11.8822	PREDICTED: flavin-containing monooxygenase YUCCA10 [Vitis vinifera]	-	-	-	-
Unigene0021745	961	107	0.9792	3.39195	946	0.9979	27.3438	111	0.9854	3.35489	Peptide transporter 1 isoform 1 [Theobroma cacao]	-	-	-	-
Unigene0026623	1717	138	0.9884	2.44848	1556	0.9924	25.1727	183	0.968	3.0957	PREDICTED: zeatin O-glucosyltransferase-like [Vitis vinifera]	ko00908//Zeatin biosynthesis	-	GO:0016758//transferase activity, transferring hexosyl groups	-
Unigene0030371	1751	587	0.9703	10.2127	1408	0.9617	22.3361	418	0.968	6.93376	PREDICTED: cytochrome P450 82A3 [Vitis vinifera]	-	-	-	-
Unigene0003104	680	191	0.9838	8.55683	722	0.975	29.493	317	0.9691	13.5403	PREDICTED: probable WRKY transcription factor 48 [Vitis vinifera]	-	-	-	GO:0009719;GO:0009617//response to bacterium;GO:0010033//response to organic substance;GO:0006351//transcription, DNA-templated
Unigene0018262	1845	354	0.9713	5.84515	3586	0.9572	53.989	506	0.9637	7.96586	mitochondrial phosphate carrier protein [Populus trichocarpa]	-	GO:0019866//organelle inner membrane;GO:0031224//intrinsic component of membrane;GO:0030312;GO:0044437;GO:0009536//plastid	-	GO:0051234//establishment of localization;GO:0006970//response to osmotic stress
Unigene0012009	1216	670	0.9918	16.7853	1728	0.9934	39.4731	130	0.861	3.10519	PREDICTED: aspartic proteinase PCS1-like [Solanum lycopersicum]	-	-	GO:0004175//endopeptidase activity	GO:0016485//protein processing
Unigene0001312	753	123	0.9907	4.97621	303	0.9934	11.1774	106	0.9841	4.08874	PREDICTED: protein kinase 2B, chloroplastic-like [Solanum lycopersicum]	-	-	-	-
Unigene0017459	2088	9595	0.9981	139.992	44738	0.999	595.165	447	0.8338	6.21807	PREDICTED: inorganic phosphate transporter 1-4 [Vitis vinifera]	-	GO:0031224//intrinsic component of membrane	GO:0015291//secondary active transmembrane transporter activity;GO:0015103//inorganic anion transmembrane transporter activity	GO:0006817//phosphate ion transport;GO:0009267//cellular response to starvation
Unigene0011019	2562	734	0.9629	8.72781	1682	0.9926	18.2364	611	0.982	6.92693	Xyloglucanase 113 isoform 1 [Theobroma cacao]	-	GO:0043231//intracellular membrane-bounded organelle	GO:0016763//transferase activity, transferring pentosyl groups	GO:0006464//cellular protein modification process;GO:0048468//cell development;GO:0009832//plant-type cell wall biogenesis
Unigene0019141	2984	443	0.9859	4.52266	1165	0.999	10.8447	139	0.9058	1.35299	PREDICTED: importin subunit beta-1-like [Solanum lycopersicum]	ko03013//RNA transport	-	-	-
Unigene0041862	432	1132	0.9769	79.8273	5224	0.9838	335.9	889	0.9606	59.7718	Contains similarity to extensin (atExt1) from Arabidopsis thaliana gb|U43627 and is rich in proline and glycine. EST gb|Z37262 comes from this gene [Arabidopsis thaliana]	-	-	-	-
Unigene0008753	2002	3444	0.9795	52.4068	7739	0.98	107.377	3398	0.979	49.299	HMG I/Y like protein [Glycine max]	-	-	-	-
Unigene0013912	1119	9	0.4102	0.24502	123	0.9124	3.05328	28	0.95	0.726786	PREDICTED: multidrug and toxin extrusion protein 2-like [Vitis vinifera]	-	-	-	-
Unigene0011630	820	7210	0.978	267.861	19220	0.961	651.075	6563	0.972	232.47	Cox19-like CHCH family protein [Arabidopsis thaliana]	-	-	-	-
Unigene0023659	281	672	0.9964	72.8537	1528	0.9964	151.046	496	0.9964	51.2689	mannitol transporter [Artemisia annua]	-	GO:0031224//intrinsic component of membrane	GO:0022857//transmembrane transporter activity	-
Unigene0006533	644	18	0.8199	0.851482	97	0.9969	4.18386	27	0.955	1.21775	Basic helix-loop-helix DNA-binding family protein [Theobroma cacao]	-	-	-	-
Unigene0003028	460	69	0.8391	4.56962	266	0.9761	16.0626	21	0.8674	1.32599	ethylene response factor 10 [Actinidia deliciosa]	ko04075//Plant hormone signal transduction	-	-	GO:0009719;GO:0010033//response to organic substance
Unigene0020374	1363	29	0.6222	0.648173	835	0.9897	17.017	19	0.8048	0.404889	PREDICTED: probable inositol oxygenase [Vitis vinifera]	ko00053//Ascorbate and aldarate metabolism;ko00562//Inositol phosphate metabolism	-	-	-
Unigene0005327	376	10	0.7952	0.810216	106	0.9096	7.83086	12	0.6463	0.926984	thaumatin-like protein 1 [Prunus persica]	-	-	-	-
Unigene0016751	2199	947	0.9864	13.1194	2653	0.9982	33.5122	1062	0.9618	14.0274	Heat shock protein DnaJ with tetratricopeptide repeat isoform 1 [Theobroma cacao]	-	GO:0043231//intracellular membrane-bounded organelle	-	GO:0050896//response to stimulus
Unigene0014519	917	130	0.8462	4.3188	404	0.976	12.2378	12	0.6761	0.380094	thaumatin-like protein [Sambucus nigra]	-	-	-	-
Unigene0015619	2262	357	0.996	4.808	945	0.9951	11.6046	378	0.9934	4.85375	PREDICTED: alpha-glucosidase YihQ-like [Solanum lycopersicum]	-	-	GO:0004558//alpha-glucosidase activity;GO:0005488//binding	GO:0044238
Unigene0008637	1661	69	0.8019	1.26552	728	0.9946	12.1746	83	0.8874	1.4514	alpha-amylase [Actinidia chinensis]	ko01100//Metabolic pathways;ko00500//Starch and sucrose metabolism	-	-	-
Unigene0019164	3773	1837	0.9701	14.8324	4436	0.9629	32.6585	1582	0.9976	12.1786	PREDICTED: glutamate receptor 3.4-like [Solanum lycopersicum]	-	-	-	-
Unigene0010178	2647	2750	0.9788	31.6495	8589	0.9838	90.1322	3548	0.9958	38.9321	PREDICTED: 2-hydroxyacyl-CoA lyase-like isoform 1 [Solanum lycopersicum]	ko04146//Peroxisome	-	-	-
Unigene0004492	1230	33	0.8187	0.81733	204	0.9846	4.60698	26	0.8496	0.61397	PREDICTED: 2-aminoethanethiol dioxygenase-like [Vitis vinifera]	ko01100//Metabolic pathways;ko00430//Taurine and hypotaurine metabolism	-	-	-
Unigene0001577	1487	161	0.9832	3.2984	2670	0.9966	49.876	496	0.9798	9.68834	PREDICTED: basic 7S globulin-like [Solanum lycopersicum]	-	-	-	-
Unigene0013863	1191	74	0.9379	1.89282	712	0.9614	16.6058	16	0.8136	0.3902	Neuronal PAS domain-containing protein 4 [Theobroma cacao]	-	-	-	-
Unigene0005885	1392	463	0.8958	10.1328	1233	0.9784	24.6045	456	0.8922	9.5149	UDP-galactose transporter 3 isoform 1 [Theobroma cacao]	-	GO:0031228//intrinsic component of Golgi membrane;GO:0031227//intrinsic component of endoplasmic reticulum membrane	GO:0015165//pyrimidine nucleotide-sugar transmembrane transporter activity	GO:0048229//gametophyte development;GO:0015785//UDP-galactose transport;GO:0006984//ER-nucleus signaling pathway
Unigene0018526	1380	428	0.9283	9.44829	2951	0.9862	59.3993	655	0.9935	13.7861	PREDICTED: uncharacterized protein LOC101255885 [Solanum lycopersicum]	-	-	-	-
Unigene0015231	2455	1135	0.9829	14.0842	4519	0.9971	51.1307	1024	0.9821	12.1151	PREDICTED: DUF246 domain-containing protein At1g04910 [Vitis vinifera]	-	GO:0009536//plastid	-	-
Unigene0012385	1972	14956	0.9939	231.045	34360	0.9858	483.991	11434	0.9726	168.411	Metallocarboxypeptidase inhibitor [Medicago truncatula]	-	GO:0009536//plastid	GO:0008135//translation factor activity, nucleic acid binding;GO:0036094//small molecule binding	GO:0006412//translation
Unigene0041743	1070	40	0.886	1.13885	127	0.9813	3.29694	41	0.7364	1.11296	ATPase, F1 complex, gamma subunit protein [Theobroma cacao]	ko01100//Metabolic pathways;ko00190//Oxidative phosphorylation;ko00195//Photosynthesis	GO:0031976;GO:0033178//proton-transporting two-sector ATPase complex, catalytic domain;GO:0009526//plastid envelope	GO:0019829//cation-transporting ATPase activity;GO:0015078//hydrogen ion transmembrane transporter activity	GO:0009767//photosynthetic electron transport chain;GO:0006754//ATP biosynthetic process
Unigene0016422	1498	785	0.9893	15.9642	5919	0.9913	109.756	592	0.9893	11.4786	PREDICTED: GDSL esterase/lipase 1 [Vitis vinifera]	-	-	GO:0016788//hydrolase activity, acting on ester bonds	GO:0009725//response to hormone
Unigene0022115	1391	164	0.954	3.59174	661	0.9518	13.1997	44	0.9547	0.918764	PREDICTED: auxin-induced protein PCNT115 isoform 1 [Vitis vinifera]	-	GO:0009526//plastid envelope;GO:0016020//membrane	GO:0004033//aldo-keto reductase (NADP) activity	GO:0010038//response to metal ion
Unigene0024900	1277	55	0.9507	1.31208	202	0.9663	4.39392	6	0.4323	0.136471	PREDICTED: lysine histidine transporter-like 8-like [Solanum lycopersicum]	-	GO:0043231//intracellular membrane-bounded organelle;GO:0016020//membrane	-	-
Unigene0021563	6891	3501	0.9525	15.4774	8127	0.9985	32.7596	2812	0.9933	11.8525	PREDICTED: myosin-H heavy chain-like [Solanum lycopersicum]	-	-	-	-
Unigene0036310	767	4	0.6362	0.158874	71	0.9883	2.57131	4	0.3259	0.151476	PREDICTED: bidirectional sugar transporter SWEET16-like [Solanum lycopersicum]	-	GO:0016021//integral component of membrane	GO:0015144//carbohydrate transmembrane transporter activity	GO:0008643//carbohydrate transport
Unigene0021496	1424	517	0.9199	11.0604	2663	0.9979	51.946	206	0.9045	4.2018	PREDICTED: probable purine permease 10-like [Vitis vinifera]	-	GO:0016020//membrane	-	-
Unigene0041988	289	2	0.8651	0.210824	47	0.9516	4.51743	1	0.4325	0.100503	PREDICTED: sugar transporter ERD6-like 16-like [Solanum lycopersicum]	-	GO:0031224//intrinsic component of membrane	GO:0022857//transmembrane transporter activity	-
Unigene0041414	1038	1379	0.8526	40.4721	3743	0.9971	100.164	1318	0.8998	36.8805	PREDICTED: tRNA-specific adenosine deaminase-like [Cicer arietinum]	-	GO:0044444//cytoplasmic part	GO:0016814//hydrolase activity, acting on carbon-nitrogen (but not peptide) bonds, in cyclic amidines;GO:0046914//transition metal ion binding	-
Unigene0007215	603	740	0.9818	37.3855	1752	0.9967	80.7064	565	0.9619	27.2151	PREDICTED: phytosulfokines 3-like [Solanum lycopersicum]	-	-	-	-
Unigene0040648	1561	141	0.9776	2.75172	558	0.9827	9.92939	119	0.8783	2.21423	PREDICTED: probable folate-biopterin transporter 2-like [Solanum lycopersicum]	-	-	-	-
Unigene0002857	1317	66	0.9916	1.52668	262	0.997	5.52595	97	0.9021	2.13926	PREDICTED: probable receptor-like protein kinase At5g47070-like [Vitis vinifera]	-	-	GO:0004713//protein tyrosine kinase activity;GO:0032550	GO:0006468//protein phosphorylation
Unigene0012838	519	4	0.6358	0.234791	50	0.9557	2.67605	7	0.8015	0.39175	curculin-like mannose-binding lectin family protein, partial [Arabidopsis lyrata subsp. petraea]	-	GO:0005618//cell wall;GO:0005576//extracellular region;GO:0044437	-	GO:0008037//cell recognition
Unigene0022429	1286	7833	0.9798	185.556	25414	0.9961	548.938	10321	0.9984	233.109	beta-1,3-glucanase, basic [Coffea arabica x Coffea canephora]	-	GO:0005773//vacuole;GO:0005576//extracellular region	GO:0008422//beta-glucosidase activity	GO:0009628//response to abiotic stimulus;GO:0009814//defense response, incompatible interaction;GO:0044238
Unigene0004177	1881	2815	0.9649	45.5909	7301	0.9686	107.816	2494	0.9644	38.5111	Actin-like ATPase superfamily protein isoform 1 [Theobroma cacao]	ko01100//Metabolic pathways;ko04626//Plant-pathogen interaction;ko00561//Glycerolipid metabolism	-	-	-
Unigene0046101	1148	5	0.5157	0.132683	173	0.9991	4.18596	16	0.6045	0.404815	AP2/ERF domain-containing transcription factor [Populus trichocarpa]	-	-	-	-
Unigene0003406	1090	707	0.9606	19.7598	1813	0.9761	46.2022	745	0.967	19.8522	Heme binding [Theobroma cacao]	-	-	-	-
Unigene0015197	312	77	0.9679	7.51839	288	0.984	25.6407	94	0.9519	8.75088	Erythronate-4-phosphate dehydrogenase family protein isoform 1 [Theobroma cacao]	-	-	-	-
Unigene0022790	794	11	0.7582	0.422047	124	0.9521	4.33803	13	0.9232	0.475556	Os09g0463600 [Oryza sativa Japonica Group]	-	-	-	-
Unigene0023504	1834	2007	0.9847	33.3378	13171	0.9951	199.485	3526	0.9907	55.8421	MATE efflux family protein [Theobroma cacao]	-	-	-	-
Unigene0018377	604	1445	0.9917	72.8819	3333	0.9934	153.281	1208	0.9901	58.091	PREDICTED: 60S ribosomal protein L26-1 [Vitis vinifera]	ko03010//Ribosome	GO:0015934//large ribosomal subunit;GO:0016020//membrane;GO:0044437;GO:0009536//plastid;GO:0031981//nuclear lumen	GO:0005198//structural molecule activity	GO:0006950//response to stress;GO:0010467//gene expression
Unigene0017692	1154	30	0.8718	0.791961	181	0.9991	4.35676	64	0.9809	1.61084	PREDICTED: GDSL esterase/lipase 5 [Vitis vinifera]	-	-	GO:0016787//hydrolase activity	-
Unigene0001361	1650	488	0.9758	9.00999	1351	0.9988	22.7438	455	0.9915	8.00951	PREDICTED: cytochrome P450 716B2-like [Vitis vinifera]	-	-	-	-
Unigene0007736	1957	16	0.5309	0.249068	3015	0.9826	42.7945	312	0.9555	4.63065	acidic cellulase [Citrus sinensis]	-	-	GO:0004553//hydrolase activity, hydrolyzing O-glycosyl compounds	GO:0044238
Unigene0007935	413	373	0.7676	27.5136	1661	0.9734	111.715	529	0.9782	37.2035	phi-1 [Nicotiana tabacum]	-	GO:0005618//cell wall	-	GO:0050896//response to stimulus
Unigene0009514	2212	1422	0.9991	19.5841	3701	0.9995	46.4756	1406	0.9964	18.462	PREDICTED: probable glycerophosphoryl diester phosphodiesterase 2-like [Solanum lycopersicum]	-	GO:0071944//cell periphery	GO:0008081//phosphoric diester hydrolase activity	GO:0010053//root epidermal cell differentiation;GO:0000902//cell morphogenesis;GO:0019400;GO:0048468//cell development
Unigene0020192	2043	68	0.7474	1.01398	6551	0.9971	89.0698	1224	0.8953	17.4017	PREDICTED: ethylene-responsive transcription factor ABR1-like isoform 1 [Solanum lycopersicum]	-	-	-	-
Unigene0006340	756	-	-	-	2364	0.9987	86.8594	5	0.336	0.1921	PREDICTED: non-specific lipid-transfer protein AP10-like [Vitis vinifera]	-	-	-	-
Unigene0014307	1037	818	0.9875	24.0305	2045	0.9884	54.7779	602	0.9797	16.8615	Hydroxyproline-rich glycoprotein family protein [Theobroma cacao]	-	-	-	-
Unigene0000917	1277	142	0.816	3.38755	1267	0.9969	27.5599	218	0.9859	4.95843	PREDICTED: transcription factor MYB75-like [Vitis vinifera]	-	-	-	-
Unigene0012709	1322	11529	0.9992	265.674	27834	0.9584	584.838	9163	0.9395	201.319	Ran3A-1 [Dimocarpus longan]	ko03013//RNA transport;ko03008//Ribosome biogenesis in eukaryotes	GO:0005911//cell-cell junction;GO:0016020//membrane;GO:0043231//intracellular membrane-bounded organelle;GO:0005576//extracellular region;GO:0030312;GO:0044444//cytoplasmic part	GO:0032550;GO:0017111//nucleoside-triphosphatase activity	GO:0016482//cytoplasmic transport;GO:0015031//protein transport;GO:0006970//response to osmotic stress;GO:0010038//response to metal ion;GO:0009154//purine ribonucleotide catabolic process;GO:0035556//intracellular signal transduction
Unigene0005636	1708	2524	0.8232	45.0184	7318	0.9988	119.013	2830	0.9959	48.1257	plastid acyl carrier protein [Camellia oleifera]	-	-	-	-
Unigene0044899	926	37	0.8467	1.21725	152	0.9352	4.55957	4	0.446	0.125466	Major facilitator superfamily protein [Theobroma cacao]	-	GO:0005911//cell-cell junction;GO:0031224//intrinsic component of membrane	-	GO:0009620//response to fungus
Unigene0016365	1911	1261	0.9922	20.1022	4936	0.999	71.7473	1849	0.9791	28.1031	PREDICTED: homeobox-leucine zipper protein HAT14-like [Solanum lycopersicum]	-	-	-	-
Unigene0032109	1271	4	0.3934	0.0958745	112	0.9819	2.44773	5	0.369	0.114262	cinnamyl alcohol dehydrogenase [Neolamarckia cadamba]	ko01100//Metabolic pathways;ko01110//Biosynthesis of secondary metabolites;ko00940//Phenylpropanoid biosynthesis	-	GO:0046914//transition metal ion binding;GO:0036094//small molecule binding;GO:0016616//oxidoreductase activity, acting on the CH-OH group of donors, NAD or NADP as acceptor	-
Unigene0007029	965	75	0.9119	2.36768	172	0.9959	4.95099	72	0.9803	2.16712	SKU5 similar 5 isoform 2 [Theobroma cacao]	-	GO:0005911//cell-cell junction;GO:0005618//cell wall	GO:0046914//transition metal ion binding;GO:0016682//oxidoreductase activity, acting on diphenols and related substances as donors, oxygen as acceptor	-
Unigene0022719	1667	3262	0.9982	59.6124	7519	0.9988	125.29	1473	0.9958	25.6653	UDP-glucose glucosyltransferase [Gardenia jasminoides]	ko00908//Zeatin biosynthesis	-	GO:0016740//transferase activity	-
Unigene0022942	1570	1086	0.9726	21.0726	9219	0.9975	163.108	1718	0.9586	31.7835	PREDICTED: F-box/kelch-repeat protein SKIP11-like isoform 1 [Solanum lycopersicum]	-	GO:0043231//intracellular membrane-bounded organelle	-	-
Unigene0005750	1552	2406	0.9497	47.2272	5792	0.9955	103.664	2110	0.9517	39.4884	adenylate kinase [Ipomoea batatas]	ko01100//Metabolic pathways;ko01110//Biosynthesis of secondary metabolites;ko00230//Purine metabolism	GO:0009532//plastid stroma	GO:0032550;GO:0016776//phosphotransferase activity, phosphate group as acceptor;GO:0016301//kinase activity	GO:0009117//nucleotide metabolic process;GO:0006520//cellular amino acid metabolic process;GO:0022622//root system development
Unigene0003073	957	40	0.9373	1.27332	584	0.9969	16.9509	39	0.8589	1.18367	LOB domain-containing protein 41 [Theobroma cacao]	-	-	-	-
Unigene0011048	2354	1188	0.9911	15.3744	2762	0.9894	32.5918	1245	0.9898	15.3618	AarF domain-containing kinase isoform 2 [Theobroma cacao]	-	-	GO:0016772//transferase activity, transferring phosphorus-containing groups	GO:0006796//phosphate-containing compound metabolic process
Unigene0009287	1676	346	0.9964	6.28913	3560	0.9994	59.0021	348	0.9976	6.03092	ACT domain-containing protein [Theobroma cacao]	-	-	GO:0031406//carboxylic acid binding	-
Unigene0024474	1607	95	0.9502	1.80093	1870	0.9988	32.3234	194	0.9247	3.50642	delta-12 fatty acid desaturase [Davidia involucrata]	ko01040//Biosynthesis of unsaturated fatty acids	-	-	-
Unigene0006688	1536	33	0.7773	0.654502	940	0.998	16.9992	74	0.9746	1.39933	PREDICTED: vinorine synthase-like [Fragaria vesca subsp. vesca]	-	-	GO:0016740//transferase activity	-
Unigene0019328	237	3399	0.9958	436.909	7652	0.9958	896.846	2037	0.9916	249.644	hypothetical protein (mitochondrion) [Vicia faba]	-	GO:0043231//intracellular membrane-bounded organelle	-	-
Unigene0006055	1482	2692	0.9879	55.337	16681	0.9352	312.655	3660	0.9332	71.7318	PREDICTED: NAC transcription factor 29-like [Solanum lycopersicum]	-	-	GO:0003676//nucleic acid binding	GO:0016049//cell growth;GO:0010260//organ senescence;GO:0006351//transcription, DNA-templated
Unigene0027828	1514	452	0.9742	9.09497	1685	0.9987	30.9147	121	0.959	2.32134	RSI3 [Solanum tuberosum]	-	-	-	-
Unigene0023151	1697	164	0.4803	2.94409	636	1.0725	10.4104	286	1.0713	4.89511	nectar protein 1 [Jacaranda mimosifolia]	-	-	-	-
Unigene0021393	2058	10154	0.9927	150.307	23889	0.999	322.436	8988	0.9655	126.852	PREDICTED: 6-phosphogluconate dehydrogenase, decarboxylating 3-like isoform 1 [Solanum lycopersicum]	ko01100//Metabolic pathways;ko01110//Biosynthesis of secondary metabolites;ko00030//Pentose phosphate pathway;ko00480//Glutathione metabolism	-	GO:0016616//oxidoreductase activity, acting on the CH-OH group of donors, NAD or NADP as acceptor;GO:0048037//cofactor binding;GO:0000166//nucleotide binding	GO:0006007//glucose catabolic process
Unigene0005735	2961	1335	0.9517	13.7351	2986	0.9797	28.0119	1266	0.9956	12.4186	PREDICTED: U-box domain-containing protein 30 [Vitis vinifera]	-	GO:0044424	GO:0019787//small conjugating protein ligase activity	GO:0032446//protein modification by small protein conjugation
Unigene0038127	1212	334	0.9497	8.39523	1070	0.9629	24.5229	3	0.2178	0.0718948	PREDICTED: probable carboxylesterase 15 [Vitis vinifera]	-	-	GO:0003824//catalytic activity	-
Unigene0020350	1844	900	0.9995	14.8686	2015	0.9978	30.3533	200	0.9528	3.15027	PREDICTED: probable mitochondrial chaperone BCS1-B-like [Fragaria vesca subsp. vesca]	-	-	-	-
Unigene0014580	1526	2975	0.9941	59.3911	10259	0.998	186.742	1993	0.9974	37.9342	expansin-like protein precursor [Solanum lycopersicum]	-	-	-	-
Unigene0003441	2000	38	0.785	0.578818	122	0.974	1.69442	27	0.974	0.392114	hypothetical protein (mitochondrion) [Vicia faba]	-	-	-	-
Unigene0001885	1851	149	0.9984	2.45227	378	0.9843	5.67253	33	0.9373	0.517829	PREDICTED: high affinity cationic amino acid transporter 1-like [Vitis vinifera]	-	GO:0031224//intrinsic component of membrane	GO:0015171//amino acid transmembrane transporter activity;GO:0008324//cation transmembrane transporter activity	GO:0006812//cation transport;GO:0043092
Unigene0016509	737	79	0.8833	3.26549	920	0.9091	34.6746	243	0.9023	9.57673	dirigent protein [Forsythia x intermedia]	-	-	GO:0046983//protein dimerization activity;GO:0030234//enzyme regulator activity	GO:0019222//regulation of metabolic process;GO:0009807//lignan biosynthetic process
Unigene0021288	4127	5777	0.9995	42.6439	15114	0.9113	101.727	6839	0.9828	48.1323	auxin-regulated dual specificity cytosolic kinase [Solanum lycopersicum]	-	-	GO:0004672//protein kinase activity;GO:0032550	GO:0009617//response to bacterium;GO:0006468//protein phosphorylation
Unigene0045731	779	3	0.3877	0.11732	40	0.8537	1.42631	6	0.751	0.223714	expansin [Breonia chinensis]	-	-	-	-
Unigene0041540	732	10	0.7732	0.416176	72	0.9686	2.7322	17	0.7336	0.674554	LOB domain-containing protein 15 [Theobroma cacao]	-	GO:0043231//intracellular membrane-bounded organelle	-	-
Unigene0016317	259	119	0.9807	13.997	2430	0.9961	260.614	382	0.9846	42.8393	PREDICTED: zeatin O-glucosyltransferase-like [Fragaria vesca subsp. vesca]	ko00908//Zeatin biosynthesis	-	GO:0016740//transferase activity	-
Unigene0038340	1098	606	0.9872	16.8135	2603	0.9663	65.8511	1239	0.8934	32.7754	pollen preferential protein [Lilium longiflorum]	-	-	-	-
Unigene0024962	706	126	0.9363	5.43694	2807	0.9986	110.441	223	0.9504	9.17442	CUB and sushi domain-containing protein 3 [Theobroma cacao]	-	-	-	-
Unigene0020407	348	433	0.9253	37.9051	3038	0.931	242.493	551	0.9167	45.9887	Os03g0734500 [Oryza sativa Japonica Group]	-	-	-	-
Unigene0011145	1766	147	0.9966	2.5358	731	0.9553	11.4979	116	0.8205	1.90786	Phosphatase 2C family protein [Theobroma cacao]	-	-	GO:0004721//phosphoprotein phosphatase activity;GO:0043169//cation binding	GO:0006464//cellular protein modification process
Unigene0006861	688	-	-	-	47	0.9913	1.89758	2	0.3634	0.0844345	predicted protein [Populus trichocarpa]	-	-	-	-
Unigene0039240	903	-	-	-	609	0.9756	18.7336	16	0.7608	0.514649	PREDICTED: CASP-like protein 1-like [Fragaria vesca subsp. vesca]	-	GO:0031224//intrinsic component of membrane;GO:0009531//secondary cell wall	-	GO:0034329//cell junction assembly;GO:0071555//cell wall organization
Unigene0021341	2952	5811	0.9861	59.9685	21699	0.9939	204.181	2375	0.9488	23.3682	PREDICTED: oligopeptide transporter 3-like [Solanum lycopersicum]	-	-	-	-
Unigene0013514	864	1611	0.9896	56.8029	4126	0.9699	132.65	1412	0.9884	47.4679	Os07g0680300 [Oryza sativa Japonica Group]	-	GO:0043231//intracellular membrane-bounded organelle	-	-
Unigene0007449	327	26	0.9327	2.42222	94	0.9847	7.98493	39	0.9235	3.46414	PREDICTED: pentatricopeptide repeat-containing protein At1g02370, mitochondrial-like [Solanum lycopersicum]	-	-	-	-
Unigene0012488	3591	2020	0.9596	17.1366	5591	0.9983	43.2479	2459	0.9891	19.8894	PREDICTED: protein transport protein SEC23-like [Solanum lycopersicum]	-	GO:0012507//ER to Golgi transport vesicle membrane	GO:0046914//transition metal ion binding	GO:0016482//cytoplasmic transport;GO:0015031//protein transport
Unigene0019806	439	23	0.959	1.59607	59	0.9339	3.73318	1	0.2847	0.0661628	dehydration responsive protein [Corchorus olitorius]	-	-	-	-
Unigene0041172	1497	753	0.9145	15.3236	2743	0.9719	50.8974	556	0.8637	10.7878	Oxidoreductase, zinc-binding dehydrogenase family protein [Theobroma cacao]	-	GO:0009526//plastid envelope;GO:0009534//chloroplast thylakoid;GO:0016020//membrane	GO:0046914//transition metal ion binding;GO:0003824//catalytic activity	-
Unigene0045875	1118	224	0.9866	6.10372	684	0.9964	16.9944	269	0.9946	6.98858	Glycerol-3-phosphate acyltransferase 5 [Theobroma cacao]	ko01100//Metabolic pathways;ko00564//Glycerophospholipid metabolism;ko00561//Glycerolipid metabolism	-	-	-
Unigene0006780	821	6	0.5505	0.222637	98	0.9903	3.31569	26	0.9257	0.919833	Os07g0524000 [Oryza sativa Japonica Group]	-	-	-	-
Unigene0015620	823	21	0.8202	0.777335	109	0.9563	3.6789	38	0.6987	1.3411	PREDICTED: alpha-glucosidase YihQ-like [Solanum lycopersicum]	-	GO:0043231//intracellular membrane-bounded organelle	GO:0004558//alpha-glucosidase activity	GO:0008152//metabolic process
Unigene0024128	2058	73	0.8178	1.0806	169	0.9995	2.28104	36	0.8207	0.508084	orf42 gene product (mitochondrion) [Daucus carota subsp. sativus]	-	-	-	-
Unigene0006242	2099	278	0.9781	4.03479	822	0.9848	10.878	199	0.9738	2.75372	PREDICTED: L-type lectin-domain containing receptor kinase S.1-like [Solanum lycopersicum]	-	-	-	-
Unigene0000135	513	802	0.9493	47.6262	5336	0.9766	288.928	1503	0.9844	85.0982	PREDICTED: non-specific lipid-transfer protein 2-like [Vitis vinifera]	-	-	-	-
Unigene0011734	1186	139	0.9342	3.57041	411	0.989	9.62605	74	0.9528	1.81228	PREDICTED: lysosomal beta glucosidase-like [Solanum lycopersicum]	-	GO:0005911//cell-cell junction;GO:0005618//cell wall	GO:0015926//glucosidase activity	GO:0044238
Unigene0045275	883	6	0.5549	0.207004	548	0.9989	17.239	44	0.9672	1.44734	RNase NE [Nicotiana alata]	-	-	-	-
Unigene0012298	768	451	0.931	17.8897	1109	0.9792	40.1108	480	0.987	18.1534	SH3 and FCH domain-containing protein DDB_G0271676, partial [Theobroma cacao]	-	GO:0009536//plastid;GO:0005746//mitochondrial respiratory chain	-	-
Unigene0045448	1810	207	0.9293	3.48402	586	0.9867	8.99312	249	0.9586	3.99576	PREDICTED: clathrin light chain 1-like [Vitis vinifera]	-	-	-	-
Unigene0006080	1281	44	0.7994	1.04639	120	0.9688	2.6021	50	0.8782	1.1337	PREDICTED: protein FANTASTIC FOUR 1-like [Cicer arietinum]	-	-	-	-
Unigene0004511	1711	524	0.955	9.32975	3015	0.9959	48.9473	309	0.9755	5.2455	hexose transport protein [Actinidia deliciosa]	-	GO:0005911//cell-cell junction;GO:0031224//intrinsic component of membrane;GO:0043231//intracellular membrane-bounded organelle	GO:0051119//sugar transmembrane transporter activity;GO:0016628//oxidoreductase activity, acting on the CH-CH group of donors, NAD or NADP as acceptor	GO:0008643//carbohydrate transport
Unigene0011935	1593	627	0.9799	11.9906	1549	0.9724	27.0101	635	0.9793	11.5781	Rhomboid protein-related isoform 2 [Theobroma cacao]	-	GO:0031224//intrinsic component of membrane;GO:0043231//intracellular membrane-bounded organelle	GO:0004175//endopeptidase activity	GO:0016485//protein processing
Unigene0013233	1802	302	0.9145	5.10553	2170	0.9989	33.45	89	0.9079	1.43454	PREDICTED: l-Ala-D/L-Glu epimerase-like [Solanum lycopersicum]	-	GO:0043231//intracellular membrane-bounded organelle	GO:0016872//intramolecular lyase activity	-
Unigene0023669	297	322	0.8283	33.0284	737	0.8283	68.929	223	0.8283	21.8086	polyol transporter [Populus trichocarpa]	-	GO:0031224//intrinsic component of membrane	GO:0015146//pentose transmembrane transporter activity;GO:0005402//cation:sugar symporter activity;GO:0015149//hexose transmembrane transporter activity;GO:0016628//oxidoreductase activity, acting on the CH-CH group of donors, NAD or NADP as acceptor;GO:0015166//polyol transmembrane transporter activity	GO:0006818//hydrogen transport;GO:0015791//polyol transport;GO:0008645//hexose transport;GO:0015750
Unigene0014440	2317	548	0.9443	7.20515	2988	0.9896	35.8217	898	0.9413	11.2572	TolB protein-related isoform 1 [Theobroma cacao]	-	-	-	-
Unigene0018271	1654	4846	0.9976	89.2558	16316	0.9982	274.012	6960	0.9982	122.223	sec61 transport protein, partial [Genlisea aurea]	ko04141//Protein processing in endoplasmic reticulum;ko04145//Phagosome;ko03060//Protein export	GO:0016020//membrane;GO:0043231//intracellular membrane-bounded organelle	-	GO:0045184//establishment of protein localization
Unigene0011198	1439	1756	0.9951	37.1751	9856	0.9903	190.253	2231	0.9896	45.0316	PREDICTED: phosphoserine aminotransferase, chloroplastic-like [Vitis vinifera]	ko01100//Metabolic pathways;ko00260//Glycine, serine and threonine metabolism;ko00750//Vitamin B6 metabolism	GO:0009532//plastid stroma;GO:0031976	GO:0043168//anion binding;GO:0008483//transaminase activity	GO:0010038//response to metal ion;GO:0006563//L-serine metabolic process
Unigene0016144	687	173	0.9796	7.67146	488	0.9869	19.7312	129	0.9825	5.45396	PREDICTED: calumenin-B-like [Fragaria vesca subsp. vesca]	-	-	-	-
Unigene0014561	1634	94	0.967	1.75253	255	0.9908	4.3349	84	0.9608	1.49316	PREDICTED: oligopeptide transporter 4-like [Solanum lycopersicum]	-	-	-	-
Unigene0019132	4204	95	0.9203	0.688414	369	0.9993	2.43812	92	0.8342	0.635629	ORF 873 [Helianthus annuus]	-	-	-	-
Unigene0045876	689	123	0.9347	5.43844	335	0.9782	13.5057	109	0.9942	4.595	PREDICTED: glycerol-3-phosphate acyltransferase 5-like [Solanum lycopersicum]	ko01100//Metabolic pathways;ko00564//Glycerophospholipid metabolism;ko00561//Glycerolipid metabolism	-	-	-
Unigene0004477	899	4	0.4894	0.135547	83	0.9944	2.56454	29	0.9166	0.936951	PREDICTED: 1-aminocyclopropane-1-carboxylate oxidase 1 [Vitis vinifera]	ko01100//Metabolic pathways;ko01110//Biosynthesis of secondary metabolites;ko00270//Cysteine and methionine metabolism	-	GO:0016705//oxidoreductase activity, acting on paired donors, with incorporation or reduction of molecular oxygen;GO:0016641//oxidoreductase activity, acting on the CH-NH2 group of donors, oxygen as acceptor	GO:0070542//response to fatty acid;GO:0010039//response to iron ion;GO:0034614//cellular response to reactive oxygen species;GO:0009267//cellular response to starvation
Unigene0013283	1595	375	0.9931	7.16241	1774	0.9455	30.8947	802	0.926	14.6047	PLC-like phosphodiesterases superfamily protein isoform 1 [Theobroma cacao]	-	GO:0005911//cell-cell junction;GO:0016020//membrane	GO:0042578//phosphoric ester hydrolase activity	GO:0044238
Unigene0014684	1392	413	0.9174	9.03856	1132	0.8491	22.5891	472	0.8951	9.84876	PREDICTED: derlin-1 [Vitis vinifera]	ko04141//Protein processing in endoplasmic reticulum	-	-	-
Unigene0008323	2553	628	0.9902	7.49372	1462	0.9953	15.907	598	0.9875	6.80345	Leucine-rich repeat protein kinase family protein [Theobroma cacao]	-	-	-	-
Unigene0012839	2066	672	0.9134	9.90895	10626	0.999	142.867	504	0.9061	7.08564	PREDICTED: L-ascorbate oxidase homolog [Solanum lycopersicum]	-	GO:0005618//cell wall	GO:0046914//transition metal ion binding;GO:0016682//oxidoreductase activity, acting on diphenols and related substances as donors, oxygen as acceptor	GO:0009628//response to abiotic stimulus
Unigene0016574	277	4232	0.9603	465.43	11393	0.9711	1142.48	5006	0.9675	524.916	ADP-ribosylation factor [Medicago truncatula]	-	GO:0044437;GO:0005911//cell-cell junction;GO:0016020//membrane	GO:0032550;GO:0046914//transition metal ion binding;GO:0003824//catalytic activity	GO:0035556//intracellular signal transduction;GO:0010038//response to metal ion;GO:0006486//protein glycosylation;GO:0015031//protein transport
Unigene0023558	1171	484	0.8967	12.5915	1088	0.9291	25.8085	401	0.801	9.9464	PREDICTED: bidirectional sugar transporter SWEET2a-like [Solanum lycopersicum]	-	GO:0031224//intrinsic component of membrane	-	-
Unigene0016791	682	146	0.8065	6.52164	741	0.9971	30.1804	27	0.9633	1.14989	PREDICTED: basic form of pathogenesis-related protein 1 [Vitis vinifera]	-	-	-	-
Unigene0042281	806	8	0.5968	0.302373	108	0.8784	3.72203	9	0.5372	0.324329	Zinc finger, CCHC-type-like protein [Theobroma cacao]	-	-	-	-
Unigene0004140	797	4	0.3262	0.152894	212	0.9862	7.38871	17	0.9097	0.61954	Lactoylglutathione lyase / glyoxalase I family protein [Theobroma cacao]	-	-	-	-
Unigene0013755	2697	1130	0.9718	12.764	16143	0.9996	166.263	3125	0.9963	33.6549	PREDICTED: sulfate transporter 3.1-like [Vitis vinifera]	-	GO:0031224//intrinsic component of membrane;GO:0009536//plastid	GO:0015291//secondary active transmembrane transporter activity;GO:0015103//inorganic anion transmembrane transporter activity	GO:0008272//sulfate transport
Unigene0037870	1571	530	0.9402	10.2775	3882	0.9905	68.6389	289	0.9274	5.34319	PREDICTED: basic 7S globulin [Vitis vinifera]	-	GO:0005911//cell-cell junction;GO:0005618//cell wall;GO:0043231//intracellular membrane-bounded organelle;GO:0016020//membrane	GO:0004175//endopeptidase activity	GO:0016485//protein processing;GO:0006970//response to osmotic stress
Unigene0003943	940	40	0.9149	1.29635	115	0.967	3.3983	4	0.4309	0.123598	PREDICTED: acid phosphatase 1-like [Solanum lycopersicum]	-	-	-	-
Unigene0021370	2257	1190	0.9805	16.0622	3515	0.9951	43.2598	1641	0.9056	21.1181	homogentisate phytyltransferase [Solanum pennellii]	ko01100//Metabolic pathways;ko01110//Biosynthesis of secondary metabolites;ko00130//Ubiquinone and other terpenoid-quinone biosynthesis	GO:0031224//intrinsic component of membrane	GO:0010354	GO:0010233//phloem transport;GO:0006633//fatty acid biosynthetic process;GO:0045229//external encapsulating structure organization;GO:0006952//defense response;GO:0009628//response to abiotic stimulus
Unigene0015200	936	247	0.8974	8.03914	744	0.9989	22.0795	290	0.9989	8.99914	Erythronate-4-phosphate dehydrogenase family protein isoform 1 [Theobroma cacao]	-	-	-	-
Unigene0045203	1418	73	0.9605	1.56832	244	0.9704	4.77975	86	0.9704	1.76157	cysteine/histidine-rich C1 domain-containing protein [Arabidopsis thaliana]	-	-	-	-
Unigene0008948	1126	130	0.8774	3.51717	747	0.9858	18.4278	155	0.889	3.99827	PREDICTED: peroxidase 25 [Vitis vinifera]	ko01100//Metabolic pathways;ko01110//Biosynthesis of secondary metabolites;ko00940//Phenylpropanoid biosynthesis;ko00360//Phenylalanine metabolism	-	-	-
Unigene0012236	2123	2553	0.9972	36.6344	7415	0.9986	97.018	3347	0.9976	45.7914	PREDICTED: alanine aminotransferase 2, mitochondrial-like [Solanum lycopersicum]	ko01100//Metabolic pathways;ko00710//Carbon fixation in photosynthetic organisms;ko00250//Alanine, aspartate and glutamate metabolism	GO:0009536//plastid	GO:0032550;GO:0043168//anion binding;GO:0016769//transferase activity, transferring nitrogenous groups	GO:0010038//response to metal ion;GO:0042853//L-alanine catabolic process;GO:0006950//response to stress
Unigene0007634	1955	4176	0.9918	65.0732	14481	0.9985	205.751	6462	0.9964	96.0061	PREDICTED: amino acid permease 3-like [Fragaria vesca subsp. vesca]	-	-	-	-
Unigene0005255	2488	41	0.7737	0.502021	742	0.9831	8.28409	36	0.8115	0.420272	PREDICTED: probable serine/threonine-protein kinase tsuA-like [Cicer arietinum]	-	-	-	-
Unigene0004776	1536	560	0.9922	11.1067	1977	0.9844	35.7525	686	0.9909	12.9721	PREDICTED: beta-1,3-galactosyltransferase 7-like [Solanum lycopersicum]	-	GO:0031224//intrinsic component of membrane;GO:0043231//intracellular membrane-bounded organelle	GO:0035250//UDP-galactosyltransferase activity	GO:0006464//cellular protein modification process
Unigene0006752	862	-	-	-	442	0.9524	14.2432	7	0.5313	0.235868	Kunitz-type protease inhibitor KPI-D2.3 [Populus trichocarpa]	-	-	-	-
Unigene0018252	2051	626	0.9956	9.29817	1427	0.9941	19.3263	578	0.9878	8.18542	ZPR1 zinc-finger domain protein [Theobroma cacao]	-	GO:0044444//cytoplasmic part	GO:0046914//transition metal ion binding	-
Unigene0003461	1031	12	0.6935	0.354577	72	0.9641	1.93984	21	0.8904	0.591615	WRKY22 [Catharanthus roseus]	ko04626//Plant-pathogen interaction	-	-	-
Unigene0016678	1906	123	0.9276	1.96594	1537	0.9916	22.3997	347	0.9276	5.28792	conserved transmembrane protein-like [Oryza sativa Japonica Group]	-	-	-	-
Unigene0007578	803	151	0.878	5.72862	356	0.9776	12.3148	93	0.6924	3.36392	Histone H2B [Medicago truncatula]	-	-	-	-
Unigene0018279	2017	459	0.9147	6.93259	1511	0.9975	20.8089	610	0.9712	8.78421	PREDICTED: choline/ethanolamine kinase [Vitis vinifera]	ko01100//Metabolic pathways;ko00564//Glycerophospholipid metabolism	-	GO:0016301//kinase activity	GO:0008152//metabolic process
Unigene0021622	2220	4975	0.9928	68.2698	13895	0.986	173.859	1207	0.9658	15.7918	PAPS-reductase-like protein [Catharanthus roseus]	-	-	-	-
Unigene0023715	3032	999	0.9865	10.0375	8489	0.9947	77.7712	2942	0.9743	28.1833	PREDICTED: transcription factor bHLH74 [Vitis vinifera]	-	-	-	-
Unigene0013864	688	70	0.9375	3.09955	475	0.9927	19.1777	19	0.8517	0.802128	Neuronal PAS domain-containing protein 4 [Theobroma cacao]	-	-	-	-
Unigene0022124	1817	38	0.7094	0.637114	757	0.9785	11.5726	10	0.4007	0.159854	PREDICTED: reticuline oxidase-like protein-like [Vitis vinifera]	-	-	GO:0000166//nucleotide binding;GO:0046993;GO:0016616//oxidoreductase activity, acting on the CH-OH group of donors, NAD or NADP as acceptor	-
Unigene0023487	3849	1545	0.92	12.2284	9014	0.9829	65.052	1858	0.9725	14.0209	PREDICTED: receptor-like protein kinase HSL1-like [Vitis vinifera]	-	-	-	-
Unigene0009435	1107	1372	0.9937	37.7568	3132	0.9991	78.5896	1400	0.9964	36.7332	PREDICTED: BES1/BZR1 homolog protein 2-like [Vitis vinifera]	ko04075//Plant hormone signal transduction	GO:0043231//intracellular membrane-bounded organelle	-	-
Unigene0013100	1589	71	0.9654	1.3612	179	0.9817	3.12911	71	0.8081	1.29782	At1g14590 [Arabidopsis thaliana]	-	-	-	-
Unigene0007588	1847	1345	0.9913	22.1842	3110	0.9984	46.7719	1314	0.9973	20.6637	PREDICTED: probable receptor-like protein kinase At5g24010-like [Solanum lycopersicum]	-	-	-	-
Unigene0003562	211	147	0.9953	21.2238	1008	0.9953	132.699	81	0.9905	11.1502	high affinity phosphate tranporter [Salvia miltiorrhiza]	-	GO:0031224//intrinsic component of membrane	GO:0015114//phosphate ion transmembrane transporter activity;GO:0015291//secondary active transmembrane transporter activity;GO:0003824//catalytic activity	GO:0006817//phosphate ion transport;GO:0009267//cellular response to starvation
Unigene0045145	515	4	0.7786	0.236614	40	0.9476	2.15747	7	0.7864	0.394793	PREDICTED: mitogen-activated protein kinase kinase kinase 2-like [Solanum lycopersicum]	-	-	-	-
Unigene0018415	1006	514	0.9423	15.5652	1378	0.9771	38.0489	573	0.9722	16.5438	PREDICTED: uncharacterized LOC101222381 [Cucumis sativus]	-	GO:0005773//vacuole	-	-
Unigene0010690	2026	659	0.9102	9.90911	5371	0.9985	73.6388	1870	0.9931	26.809	hypoia-responsive family protein 2 [Hevea brasiliensis]	-	GO:0031224//intrinsic component of membrane	-	-
Unigene0007931	1424	807	0.9831	17.2644	2184	0.9838	42.6024	503	0.8645	10.2597	Ornithine cyclodeaminase [Medicago truncatula]	-	GO:0009536//plastid	GO:0016841//ammonia-lyase activity	-
Unigene0027390	576	-	-	-	95	0.9983	4.58134	2	0.434	0.100852	Stigma-specific Stig1 family protein [Theobroma cacao]	-	-	-	-
Unigene0004822	858	30	0.9347	1.06518	110	0.9988	3.5612	12	0.542	0.406231	PREDICTED: uncharacterized protein LOC100787477 [Glycine max]	-	-	-	-
Unigene0029199	383	-	-	-	42	0.9922	3.04608	6	0.7676	0.455021	PREDICTED: uncharacterized protein LOC101265833 [Solanum lycopersicum]	-	-	-	-
Unigene0004620	921	12489	0.9946	413.101	29999	0.9989	904.77	11770	0.9989	371.189	UspA-like protein [Calotropis procera]	-	GO:0016020//membrane	-	GO:0006950//response to stress
Unigene0006132	1392	202	0.9777	4.4208	1058	0.9943	21.1124	156	0.9339	3.2551	Cupredoxin superfamily protein isoform 2 [Theobroma cacao]	-	GO:0005911//cell-cell junction;GO:0005618//cell wall;GO:0031225//anchored component of membrane;GO:0005576//extracellular region;GO:0044437	GO:0046914//transition metal ion binding;GO:0016682//oxidoreductase activity, acting on diphenols and related substances as donors, oxygen as acceptor	GO:0009826//unidimensional cell growth
Unigene0011334	1456	405	0.9416	8.47388	958	0.9966	18.2766	292	0.9107	5.82506	PREDICTED: 50S ribosomal protein L7/L12-like [Solanum lycopersicum]	-	GO:0030529//ribonucleoprotein complex	GO:0005198//structural molecule activity	GO:0010467//gene expression
Unigene0045514	427	-	-	-	16	0.9977	1.04084	1	0.2927	0.0680222	DNA-dependent RNA polymerase [Vitis vinifera]	-	-	-	-
Unigene0015947	2061	7557	0.9981	111.702	17056	0.9971	229.874	6546	0.9898	92.2522	Pyruvate kinase family protein [Theobroma cacao]	ko01100//Metabolic pathways;ko01110//Biosynthesis of secondary metabolites;ko00010//Glycolysis / Gluconeogenesis;ko00230//Purine metabolism;ko00620//Pyruvate metabolism;ko00710//Carbon fixation in photosynthetic organisms	-	-	-
Unigene0002168	516	177	0.9612	10.4499	487	0.9709	26.2162	177	0.9787	9.96328	SAUR family protein [Populus trichocarpa]	-	-	-	-
Unigene0006322	1261	2990	0.9826	72.2345	6787	0.9937	149.504	2747	0.9944	63.2735	response to dessication RD2 [Jatropha curcas]	-	-	-	-
Unigene0000961	1015	112	0.9695	3.36156	453	0.9951	12.3972	63	0.8463	1.80282	PREDICTED: probable xyloglucan endotransglucosylase/hydrolase protein 8-like [Solanum lycopersicum]	-	-	-	-
Unigene0002715	1041	19	0.9712	0.556021	55	0.976	1.46758	8	0.5802	0.223212	PREDICTED: ethylene-responsive transcription factor 1A-like [Glycine max]	-	-	-	GO:0050789//regulation of biological process;GO:0006351//transcription, DNA-templated
Unigene0009759	638	192	0.9608	9.16788	422	0.953	18.3731	103	0.9577	4.68916	Methyltransferases [Theobroma cacao]	-	-	-	-
Unigene0006863	2163	652	0.9824	9.1829	3393	0.9958	43.5731	785	0.9829	10.5412	PREDICTED: B3 domain-containing protein At2g36080-like [Vitis vinifera]	-	GO:0043231//intracellular membrane-bounded organelle	GO:0003676//nucleic acid binding	GO:0048731;GO:0006351//transcription, DNA-templated
Unigene0033440	1758	31	0.7981	0.537194	73	0.979	1.15344	26	0.8515	0.429569	Retrotransposon, unclassified-like protein [Theobroma cacao]	-	-	-	-
Unigene0012248	2521	1534	0.994	18.5371	3588	0.9968	39.534	1034	0.9706	11.9131	Histone H3 K4-specific methyltransferase SET7/9 family protein [Theobroma cacao]	ko03008//Ribosome biogenesis in eukaryotes;ko04712//Circadian rhythm - plant	-	-	-
Unigene0012903	1717	91	0.9767	1.61458	205	0.9825	3.31646	51	0.9255	0.862737	PREDICTED: BTB/POZ and TAZ domain-containing protein 4-like isoform 2 [Solanum lycopersicum]	-	GO:0043231//intracellular membrane-bounded organelle	GO:0005488//binding	GO:0044260;GO:0009725//response to hormone;GO:0001101//response to acid;GO:0009628//response to abiotic stimulus;GO:0044238;GO:0006950//response to stress
Unigene0045797	568	13	0.75	0.697242	95	0.9982	4.64586	21	0.8838	1.07386	PREDICTED: E3 ubiquitin-protein ligase RING1-like [Solanum lycopersicum]	-	-	-	-
Unigene0008967	409	30	0.9046	2.23453	117	0.9731	7.9461	33	0.9291	2.34352	beta tubulin, partial [Populus tremula x Populus alba]	ko04145//Phagosome	-	-	-
Unigene0001539	921	588	0.9967	19.4494	5095	0.9989	153.665	2265	0.9967	71.4311	Tonoplast intrinsic protein 1,3 [Theobroma cacao]	-	-	-	-
Unigene0017867	3099	1557	0.9722	15.3058	13428	0.9952	120.36	2544	0.9823	23.8437	PREDICTED: lysine histidine transporter 1 [Vitis vinifera]	-	GO:0031224//intrinsic component of membrane	GO:0046943//carboxylic acid transmembrane transporter activity	GO:0009628//response to abiotic stimulus;GO:0006865//amino acid transport
Unigene0015684	1298	1711	0.926	40.1572	4160	0.9946	89.0246	1380	0.8559	30.8804	PREDICTED: mitochondrial import inner membrane translocase subunit TIM17-2-like [Cicer arietinum]	-	GO:0031224//intrinsic component of membrane;GO:0005743//mitochondrial inner membrane	GO:0008320//protein transmembrane transporter activity	GO:0015031//protein transport
Unigene0027942	999	132	0.964	4.02529	613	0.963	17.0446	218	0.951	6.33825	endonuclease precursor-like precursor [Solanum lycopersicum]	-	-	-	-
Unigene0003470	553	103	0.9855	5.67415	470	0.9982	23.6083	10	0.8969	0.525235	PREDICTED: 9-divinyl ether synthase [Solanum lycopersicum]	-	-	-	-
Unigene0004665	1029	112	0.9223	3.31582	675	0.999	18.2213	52	0.9174	1.4678	PREDICTED: leucoanthocyanidin dioxygenase [Vitis vinifera]	-	-	GO:0046914//transition metal ion binding;GO:0016705//oxidoreductase activity, acting on paired donors, with incorporation or reduction of molecular oxygen	GO:0009628//response to abiotic stimulus
Unigene0003784	2571	6980	0.9934	82.7069	21482	0.9996	232.094	8802	0.9981	99.4393	NADP-dependent malic enzyme, chloroplastic [Solanum lycopersicum]	ko01100//Metabolic pathways;ko00620//Pyruvate metabolism;ko00710//Carbon fixation in photosynthetic organisms	-	-	-
Unigene0008777	1282	7691	0.9376	182.761	17800	0.9992	385.677	7809	0.9626	176.924	PREDICTED: cytochrome b-c1 complex subunit Rieske-3, mitochondrial-like [Fragaria vesca subsp. vesca]	ko01100//Metabolic pathways;ko00190//Oxidative phosphorylation;ko00910//Nitrogen metabolism	-	-	-
Unigene0002179	2131	1502	0.9413	21.4721	3974	0.9948	51.8007	1383	0.9334	18.8503	Major facilitator superfamily protein [Theobroma cacao]	-	GO:0031224//intrinsic component of membrane	-	GO:0051707//response to other organism;GO:0015833//peptide transport
Unigene0014732	2814	1653	0.8571	17.8952	7946	0.8586	78.436	2622	0.9957	27.0637	PREDICTED: uncharacterized transporter YBR287W-like [Solanum lycopersicum]	-	-	-	-
Unigene0022421	4468	1739	0.9758	11.857	5025	0.9955	31.2402	1479	0.9425	9.61465	Os06g0565000 [Oryza sativa Japonica Group]	-	-	-	-
Unigene0016812	1503	44	0.4318	0.89183	205	0.4591	3.78866	58	0.4904	1.12085	MYB1 [Gossypium hirsutum]	-	-	GO:0003676//nucleic acid binding	GO:0001101//response to acid;GO:0009725//response to hormone
Unigene0023207	556	-	-	-	254	0.9406	12.6897	17	0.9101	0.888081	Minichromosome maintenance (MCM2/3/5) family protein isoform 8 [Theobroma cacao]	ko03030//DNA replication	-	-	-
Unigene0041606	1700	36	0.8059	0.645122	206	0.9994	3.36596	48	0.8841	0.820108	Plant invertase/pectin methylesterase inhibitor superfamily [Theobroma cacao]	-	GO:0030312	GO:0030234//enzyme regulator activity;GO:0052689//carboxylic ester hydrolase activity	GO:0071555//cell wall organization;GO:0000272//polysaccharide catabolic process;GO:0044092//negative regulation of molecular function
Unigene0034217	462	19	0.6861	1.25285	73	0.9654	4.38907	14	0.6255	0.880166	PREDICTED: protein SRG1 [Vitis vinifera]	-	-	GO:0016706//oxidoreductase activity, acting on paired donors, with incorporation or reduction of molecular oxygen, 2-oxoglutarate as one donor, and incorporation of one atom each of oxygen into both donors	-
Unigene0039681	667	-	-	-	92	0.9595	3.83136	6	0.7136	0.261279	uncharacterized protein LOC100782360 precursor [Glycine max]	-	-	-	-
Unigene0005482	2617	765	0.9748	8.90525	1694	0.982	17.9805	761	0.9633	8.44616	ACT domain repeat 4 [Theobroma cacao]	-	-	-	-
Unigene0022177	434	116	0.9862	8.14248	467	0.9885	29.8895	77	0.9424	5.15323	predicted protein [Populus trichocarpa]	-	-	-	-
Unigene0018286	977	189	0.697	5.89326	4290	0.9683	121.97	196	0.7369	5.82693	PREDICTED: momilactone A synthase-like [Cicer arietinum]	-	-	GO:0004312//fatty acid synthase activity	-
Unigene0015566	305	22	0.9705	2.19741	74	0.9967	6.73943	19	0.9246	1.80939	PREDICTED: peptide transporter PTR3-A-like [Cucumis sativus]	-	-	GO:0015198//oligopeptide transporter activity	GO:0006857//oligopeptide transport;GO:0009617//response to bacterium;GO:0006972//hyperosmotic response;GO:0043200//response to amino acid;GO:0014070//response to organic cyclic compound
Unigene0006455	1125	12	0.6338	0.324951	79	0.9902	1.95059	11	0.7644	0.284	gibberellin 2-oxidase [Populus trichocarpa]	-	-	-	-
Unigene0046098	1587	817	0.9798	15.6832	2256	0.9887	39.4869	997	0.9729	18.2472	PREDICTED: lipoyl synthase, chloroplastic-like [Cucumis sativus]	ko01100//Metabolic pathways;ko00785//Lipoic acid metabolism	-	-	-
Unigene0022294	2292	1588	0.9895	21.1069	5224	0.9642	63.3111	1859	0.9642	23.5583	hydroxycinnamoyl-CoA quinate hydroxycinnamoyltransferase [Coffea canephora]	ko01110//Biosynthesis of secondary metabolites;ko00940//Phenylpropanoid biosynthesis;ko00945//Stilbenoid, diarylheptanoid and gingerol biosynthesis;ko00941//Flavonoid biosynthesis	-	GO:0050737	-
Unigene0017198	2802	734	0.9886	7.98025	1838	0.9854	18.2208	723	0.9854	7.49461	PREDICTED: pentatricopeptide repeat-containing protein At1g10270-like [Solanum lycopersicum]	-	GO:0043231//intracellular membrane-bounded organelle	-	GO:0007275//multicellular organismal development
Unigene0021547	1531	506	0.9497	10.0685	2138	0.9922	38.7904	819	0.9954	15.5377	alpha galactosidase [Coffea arabica]	ko00561//Glycerolipid metabolism;ko00052//Galactose metabolism;ko00600//Sphingolipid metabolism;ko00603//Glycosphingolipid biosynthesis - globo series	-	-	-
Unigene0015108	3492	7594	0.9989	66.2499	22833	0.9926	181.627	8948	0.9997	74.427	PREDICTED: staphylococcal nuclease domain-containing protein 1 [Vitis vinifera]	-	GO:0043231//intracellular membrane-bounded organelle;GO:0031332;GO:0005911//cell-cell junction;GO:0044444//cytoplasmic part;GO:0012505//endomembrane system	GO:0097159//organic cyclic compound binding;GO:0016787//hydrolase activity	GO:0010038//response to metal ion;GO:0016458//gene silencing;GO:0006970//response to osmotic stress;GO:0009685//gibberellin metabolic process;GO:0015031//protein transport
Unigene0021040	2449	1578	0.9947	19.6294	4622	0.9914	52.4243	1501	0.9849	17.8021	ammonium transporter [Malus hupehensis]	-	GO:0005911//cell-cell junction;GO:0031224//intrinsic component of membrane	GO:0015077//monovalent inorganic cation transmembrane transporter activity;GO:0015291//secondary active transmembrane transporter activity	GO:0015696//ammonium transport;GO:0051707//response to other organism
Unigene0000238	2729	2305	0.9996	25.731	17535	0.9996	178.482	1328	0.9963	14.1343	Subtilase family protein [Theobroma cacao]	-	-	-	-
Unigene0011895	2069	2446	0.8724	36.0151	8083	0.9971	108.518	3040	0.9333	42.6768	Formin-like protein 18 [Theobroma cacao]	-	-	-	-
Unigene0014083	255	182	0.9922	21.743	1006	0.9961	109.584	346	0.9961	39.4107	PREDICTED: LOW QUALITY PROTEIN: S-adenosylmethionine synthase 4-like [Glycine max]	ko01100//Metabolic pathways;ko01110//Biosynthesis of secondary metabolites;ko00270//Cysteine and methionine metabolism	-	-	-
Unigene0047249	642	306	0.9642	14.5203	725	0.9875	31.3685	76	0.9486	3.43841	Membrane lipoprotein [Theobroma cacao]	-	-	-	-
Unigene0001621	1095	76	0.9087	2.1144	562	0.9689	14.2565	16	0.8091	0.424409	PREDICTED: probable xyloglucan endotransglucosylase/hydrolase protein 33-like [Solanum lycopersicum]	-	-	-	-
Unigene0000998	858	29	0.9277	1.02967	189	0.9802	6.11879	62	0.9802	2.09886	Late embryogenesis abundant hydroxyproline-rich glycofamily protein [Theobroma cacao]	-	-	-	-
Unigene0018053	799	1162	0.9324	44.3045	10518	0.9962	365.66	1834	0.99	66.6701	polyol transporter [Plantago major]	-	GO:0031224//intrinsic component of membrane	GO:0015146//pentose transmembrane transporter activity;GO:0005402//cation:sugar symporter activity;GO:0015149//hexose transmembrane transporter activity;GO:0016628//oxidoreductase activity, acting on the CH-CH group of donors, NAD or NADP as acceptor;GO:0015166//polyol transmembrane transporter activity	GO:0006818//hydrogen transport;GO:0015791//polyol transport;GO:0008645//hexose transport;GO:0015750
Unigene0007065	1409	31426	0.9652	679.464	69276	0.9681	1365.72	29898	0.9681	616.325	PREDICTED: sigma factor sigB regulation protein rsbQ [Vitis vinifera]	-	-	GO:0016788//hydrolase activity, acting on ester bonds	GO:0001763//morphogenesis of a branching structure;GO:0016106//sesquiterpenoid biosynthetic process
Unigene0013914	356	-	-	-	49	0.9213	3.82329	13	0.8596	1.06065	pseudo-hevein [Hevea brasiliensis]	-	-	-	-
Unigene0002086	1602	197	0.9245	3.74621	545	0.9488	9.44986	139	0.8926	2.52018	Galactose oxidase/kelch repeat superfamily protein isoform 3, partial [Theobroma cacao]	-	-	-	-
Unigene0005165	2105	1510	0.876	21.8531	6536	0.9667	86.2484	1518	0.9059	20.9459	PREDICTED: ATP sulfurylase 2 [Vitis vinifera]	ko01100//Metabolic pathways;ko00230//Purine metabolism;ko00920//Sulfur metabolism;ko00450//Selenocompound metabolism	GO:0044444//cytoplasmic part	GO:0004779//sulfate adenylyltransferase activity	GO:0006790//sulfur compound metabolic process;GO:0009267//cellular response to starvation
Unigene0001175	1632	9	0.5202	0.168001	100	0.9835	1.70205	12	0.5613	0.21357	Os08g0510300 [Oryza sativa Japonica Group]	-	-	-	-
Unigene0016603	2202	18500	0.9991	255.943	56700	0.9995	715.248	21476	0.9877	283.279	PREDICTED: 2,3-bisphosphoglycerate-independent phosphoglycerate mutase-like [Cucumis sativus]	ko01100//Metabolic pathways;ko01110//Biosynthesis of secondary metabolites;ko00010//Glycolysis / Gluconeogenesis;ko00260//Glycine, serine and threonine metabolism	GO:0031967;GO:0009536//plastid;GO:0005911//cell-cell junction;GO:0005576//extracellular region;GO:0016020//membrane	GO:0046914//transition metal ion binding;GO:0004619//phosphoglycerate mutase activity	GO:0010038//response to metal ion;GO:0048229//gametophyte development;GO:0006006//glucose metabolic process;GO:0006950//response to stress
Unigene0000340	2163	1936	0.9792	27.267	4940	0.9991	63.4398	2244	0.9293	30.1332	PREDICTED: adenylosuccinate synthetase, chloroplastic-like [Solanum lycopersicum]	ko01100//Metabolic pathways;ko00230//Purine metabolism;ko00250//Alanine, aspartate and glutamate metabolism	-	-	-
Unigene0021777	1270	934	0.9984	22.4043	2291	0.9874	50.1086	727	0.5709	16.6268	aquaporin protein AQU20 [Camellia sinensis]	-	-	-	-
Unigene0016318	1155	1001	0.9983	26.4022	8475	0.9991	203.821	1677	0.9983	42.1725	UDP-glucose glucosyltransferase [Gardenia jasminoides]	ko00908//Zeatin biosynthesis	-	GO:0016757//transferase activity, transferring glycosyl groups	-
Unigene0021823	696	205	0.9828	8.97291	601	0.9971	23.9859	211	0.9957	8.80546	PREDICTED: UPF0329 protein ECU05_1680/ECU11_0050-like isoform X2 [Setaria italica]	-	-	-	-
Unigene0018210	718	483	0.9986	20.4933	2470	0.9944	95.5573	555	0.9833	22.4516	PREDICTED: CBL-interacting serine/threonine-protein kinase 1-like [Fragaria vesca subsp. vesca]	-	-	-	-
Unigene0003103	869	260	0.9908	9.1147	634	0.9988	20.2657	299	0.9793	9.99379	WRKY transcription factor 31 [(Populus tomentosa x P. bolleana) x P. tomentosa]	-	-	-	-
Unigene0014175	2552	1225	0.9538	14.6233	3094	0.9937	33.6768	1333	0.9385	15.1715	PREDICTED: nucleobase-ascorbate transporter 3-like [Solanum lycopersicum]	-	-	-	-
Unigene0006371	1034	21	0.8917	0.61871	57	0.9816	1.53125	9	0.7544	0.252814	PREDICTED: uncharacterized mitochondrial protein ymf1-like [Solanum lycopersicum]	-	-	-	-
Unigene0016354	2809	1047	0.9915	11.3549	2347	0.9993	23.2088	1080	0.9872	11.1674	Glucuronokinase G [Theobroma cacao]	-	GO:0044444//cytoplasmic part	GO:0008187//poly-pyrimidine tract binding;GO:0032550;GO:0016772//transferase activity, transferring phosphorus-containing groups	GO:0006796//phosphate-containing compound metabolic process
Unigene0017838	3017	408	0.9947	4.11977	1387	0.9944	12.77	265	0.9476	2.55123	PREDICTED: receptor-like protein kinase THESEUS 1-like [Vitis vinifera]	-	GO:0005911//cell-cell junction	GO:0032550;GO:0004672//protein kinase activity	GO:0006468//protein phosphorylation;GO:0043401//steroid hormone mediated signaling pathway;GO:0001558//regulation of cell growth;GO:0000902//cell morphogenesis;GO:0007275//multicellular organismal development
Unigene0037622	1982	66	0.939	1.01445	1170	0.9839	16.3973	57	0.886	0.835314	PREDICTED: probable acyl-activating enzyme 1, peroxisomal-like [Solanum lycopersicum]	-	-	GO:0003824//catalytic activity	-
Unigene0025479	1504	1013	0.883	20.5187	27060	0.9967	499.771	489	0.861	9.44364	(1-4)-beta-mannan endohydrolase [Coffea arabica]	-	-	GO:0004567//beta-mannosidase activity	GO:0044238
Unigene0002051	1146	1496	0.9799	39.7682	4317	0.9887	104.638	1957	0.9895	49.6004	PREDICTED: anamorsin homolog [Vitis vinifera]	-	GO:0005740//mitochondrial envelope	GO:0043169//cation binding;GO:0051536//iron-sulfur cluster binding;GO:0016741	GO:0009058//biosynthetic process;GO:0006915//apoptotic process
Unigene0023911	930	680	0.9387	22.2748	4291	0.9505	128.164	691	0.9387	21.5811	ethylene response factor 14 [Actinidia deliciosa]	-	-	-	GO:0001101//response to acid;GO:0009628//response to abiotic stimulus;GO:0009725//response to hormone;GO:0006950//response to stress;GO:0006351//transcription, DNA-templated
Unigene0021771	568	1866	0.993	100.081	5450	0.9965	266.526	1231	0.993	62.9489	proteinase inhibitor [Gossypium arboreum]	-	-	-	-
Unigene0017067	3201	1158	0.9491	11.0208	11246	0.9991	97.5896	848	0.9494	7.69465	beta-galactosidase precursor [Solanum lycopersicum]	-	GO:0005911//cell-cell junction;GO:0005618//cell wall	GO:0005488//binding;GO:0015925	GO:0044238
Unigene0012449	1725	6312	0.8881	111.472	22322	0.9936	359.447	2411	0.9594	40.5963	xyloglucan endotransglucosylase/hydrolase [Tagetes patula]	-	GO:0005576//extracellular region;GO:0030312	GO:0052736//beta-glucanase activity;GO:0016758//transferase activity, transferring hexosyl groups	GO:0044042//glucan metabolic process;GO:0006950//response to stress
Unigene0007635	1482	-	-	-	123	0.9885	2.30541	4	0.1896	0.0783954	PREDICTED: respiratory burst oxidase homolog protein B-like [Solanum lycopersicum]	ko04626//Plant-pathogen interaction	-	-	-
Unigene0009677	1452	6	0.3333	0.125885	158	0.9793	3.02261	18	0.7417	0.360068	PREDICTED: kinesin-4-like [Solanum lycopersicum]	-	-	-	-
Unigene0047371	794	161	0.8879	6.17723	1002	0.9433	35.0541	314	0.9043	11.4865	PREDICTED: cysteine proteinase inhibitor 10-like [Solanum lycopersicum]	-	-	GO:0030414//peptidase inhibitor activity	GO:0010466//negative regulation of peptidase activity
Unigene0020944	2059	719	0.983	10.638	2055	0.9845	27.7234	602	0.9815	8.49217	PREDICTED: probable leucine-rich repeat receptor-like protein kinase At2g33170-like [Solanum lycopersicum]	-	-	-	-
Unigene0002415	2039	25	0.7106	0.373518	939	0.9892	12.792	21	0.7312	0.299144	PREDICTED: probable sulfate transporter 3.5-like [Solanum lycopersicum]	-	GO:0031224//intrinsic component of membrane	GO:0015291//secondary active transmembrane transporter activity;GO:0015103//inorganic anion transmembrane transporter activity	GO:0008272//sulfate transport
Unigene0013608	1955	600	0.9923	9.3496	1983	0.998	28.1752	502	0.9847	7.45823	WRKY DNA-binding protein 27 [Arabidopsis thaliana]	ko04626//Plant-pathogen interaction	-	GO:0001071//nucleic acid binding transcription factor activity;GO:0003677//DNA binding	GO:0001101//response to acid;GO:0019932//second-messenger-mediated signaling;GO:0009617//response to bacterium;GO:0006351//transcription, DNA-templated
Unigene0030609	661	97	0.826	4.47053	248	0.8623	10.4218	81	0.6974	3.55928	PREDICTED: uncharacterized protein LOC101265954 [Solanum lycopersicum]	-	-	-	-
Unigene0005276	1596	840	0.9981	16.0337	2117	0.9925	36.8451	726	0.9925	13.2124	PREDICTED: peroxisomal membrane protein PMP34 [Vitis vinifera]	-	-	-	-
Unigene0007277	1131	164	0.9788	4.41743	396	0.977	9.72577	99	0.8912	2.54244	Os01g0862600 [Oryza sativa Japonica Group]	-	-	-	-
Unigene0014456	2031	84	0.9759	1.25996	323	0.9902	4.41757	154	0.9537	2.20237	PREDICTED: cytokinin dehydrogenase 5-like [Fragaria vesca subsp. vesca]	ko00908//Zeatin biosynthesis	-	-	-
Unigene0021169	1073	56	0.8872	1.58993	155	0.8891	4.01258	30	0.7381	0.812083	unknown protein [Arabidopsis thaliana]	-	-	-	-
Unigene0012661	803	2681	0.9925	101.711	6593	0.9988	228.065	2533	0.9963	91.6217	luminal binding protein [Gossypium hirsutum]	ko04141//Protein processing in endoplasmic reticulum;ko03060//Protein export	GO:0044432;GO:0043234//protein complex;GO:0030312;GO:0031981//nuclear lumen;GO:0009536//plastid;GO:0044437;GO:0005911//cell-cell junction;GO:0016020//membrane	GO:0032550;GO:0016628//oxidoreductase activity, acting on the CH-CH group of donors, NAD or NADP as acceptor	GO:0010038//response to metal ion;GO:0043161//proteasome-mediated ubiquitin-dependent protein catabolic process;GO:0000741//karyogamy;GO:0033554//cellular response to stress
Unigene0006459	595	112	0.9966	5.73442	377	0.9815	17.6001	140	0.9613	6.83423	PREDICTED: phytosulfokines 2-like [Cicer arietinum]	-	-	-	-
Unigene0008032	994	174	0.9376	5.33275	745	0.9618	20.8191	346	0.9698	10.1104	PREDICTED: COBRA-like protein 7 [Vitis vinifera]	-	GO:0043231//intracellular membrane-bounded organelle;GO:0031225//anchored component of membrane	-	GO:0048869//cellular developmental process;GO:0040007//growth;GO:0009653//anatomical structure morphogenesis;GO:0030198//extracellular matrix organization
Unigene0021239	2638	97	0.9367	1.12017	220	0.9742	2.31654	87	0.8965	0.957906	cytochrome c biogenesis FN (mitochondrion) [Ricinus communis]	-	GO:0043231//intracellular membrane-bounded organelle	GO:0051184	GO:0017004//cytochrome complex assembly;GO:0051181//cofactor transport
Unigene0026603	886	6	0.7009	0.206303	32	0.9594	1.00325	3	0.2675	0.0983481	tumor-related protein [Nicotiana glauca x Nicotiana langsdorffii]	-	-	-	-
Unigene0012447	946	64	0.8805	2.061	774	0.9979	22.7269	129	0.9112	3.96075	PREDICTED: NAC domain-containing protein 100-like [Vitis vinifera]	-	-	-	-
Unigene0008447	1255	47	0.8056	1.14089	2195	0.996	48.5827	32	0.7681	0.740602	PREDICTED: laccase-14-like [Solanum lycopersicum]	-	-	-	-
Unigene0011808	1959	1316	0.9193	20.4649	3387	0.9939	48.0255	1342	0.8954	19.8974	PREDICTED: 8-amino-7-oxononanoate synthase [Vitis vinifera]	ko01100//Metabolic pathways;ko00780//Biotin metabolism	GO:0044444//cytoplasmic part	GO:0016747//transferase activity, transferring acyl groups other than amino-acyl groups;GO:0043168//anion binding	GO:0006768//biotin metabolic process
Unigene0003821	919	16	0.6844	0.530387	295	0.9771	8.91657	42	0.9195	1.32743	ethylene response factor 10 [Actinidia deliciosa]	ko04075//Plant hormone signal transduction	-	-	-
Unigene0002756	916	1143	0.9978	38.0136	3305	0.9989	100.223	1322	0.9978	41.9194	PREDICTED: 40S ribosomal protein S2-4-like [Cucumis sativus]	ko03010//Ribosome	GO:0005911//cell-cell junction;GO:0015935//small ribosomal subunit;GO:0016020//membrane;GO:0030312;GO:0009536//plastid;GO:0031981//nuclear lumen	GO:0003676//nucleic acid binding;GO:0005198//structural molecule activity	GO:0010467//gene expression
Unigene0005889	884	235	0.9932	8.09849	3506	0.9989	110.167	134	0.9638	4.40282	xyloglucan endotransglycosylase/hydrolase [Neolamarckia cadamba]	ko04075//Plant hormone signal transduction	GO:0005618//cell wall;GO:0009536//plastid;GO:0005911//cell-cell junction;GO:0005576//extracellular region	GO:0016798//hydrolase activity, acting on glycosyl bonds;GO:0016758//transferase activity, transferring hexosyl groups	GO:0009642//response to light intensity;GO:0044042//glucan metabolic process;GO:0000902//cell morphogenesis;GO:0009725//response to hormone;GO:0009605//response to external stimulus
Unigene0024221	1037	554	0.9749	16.2749	1439	0.999	38.5455	548	0.9778	15.349	anthranilate synthase, beta subunit, ASB1 [Populus trichocarpa]	ko01100//Metabolic pathways;ko01110//Biosynthesis of secondary metabolites;ko00400//Phenylalanine, tyrosine and tryptophan biosynthesis	-	-	-
Unigene0002008	1019	896	0.9971	26.7869	3084	0.999	84.0681	1345	0.998	38.3378	Trichome birefringence-like 41 [Theobroma cacao]	-	-	GO:0016798//hydrolase activity, acting on glycosyl bonds	-
Unigene0004047	1116	94	0.9346	2.56597	366	0.9964	9.10978	105	0.9229	2.73277	cotton-Golgi related 3 [Arabidopsis thaliana]	-	-	-	-
Unigene0022714	240	14	0.9167	1.77707	45	0.9875	5.20826	15	0.8917	1.81534	Glutathione S-transferase family protein isoform 1 [Theobroma cacao]	ko00480//Glutathione metabolism	GO:0044424	GO:0016765//transferase activity, transferring alkyl or aryl (other than methyl) groups	GO:0006464//cellular protein modification process;GO:0010038//response to metal ion
Unigene0010389	2135	1605	0.992	22.9016	3556	0.9967	46.2653	614	0.9883	8.35313	glycosyltransferase [Panax notoginseng]	-	-	-	-
Unigene0013711	705	-	-	-	3696	0.9957	145.624	20	0.8879	0.823985	late embryogenesis abundant protein group 9 protein, partial [Genlisea aurea]	-	-	-	-
Unigene0008738	1324	118	0.9819	2.71508	264	0.9486	5.53869	13	0.6594	0.28519	PREDICTED: 1-aminocyclopropane-1-carboxylate oxidase homolog 1-like [Solanum lycopersicum]	-	-	-	-
Unigene0017480	1035	83	0.9333	2.44302	460	0.9932	12.3455	84	0.8058	2.35731	PREDICTED: LON peptidase N-terminal domain and RING finger protein 2-like isoform 1 [Fragaria vesca subsp. vesca]	-	-	-	-
Unigene0015737	1316	371	0.9681	8.58829	1680	0.9856	35.4605	698	0.9932	15.4056	Phosphatidic acid phosphatase-related protein [Theobroma cacao]	-	-	GO:0017169//CDP-alcohol phosphatidyltransferase activity	GO:0006656//phosphatidylcholine biosynthetic process
Unigene0020681	744	20	0.539	0.818928	4011	0.9987	149.751	12	0.5161	0.468476	PREDICTED: 23 kDa jasmonate-induced protein-like [Cucumis sativus]	-	-	-	-
Unigene0006141	1174	307	0.9574	7.96634	787	0.9702	18.6208	270	0.937	6.67997	HAD superfamily, subfamily IIIB acid phosphatase [Theobroma cacao]	-	GO:0043231//intracellular membrane-bounded organelle	GO:0016787//hydrolase activity	GO:0008152//metabolic process
Unigene0002938	437	-	-	-	17	0.8993	1.08058	1	0.286	0.0664656	hypothetical protein CHLPROCp009, partial [Auxenochlorella protothecoides]	-	-	-	-
Unigene0011664	472	336	0.9449	21.6863	1195	0.9979	70.3262	353	0.9449	21.7226	Os03g0806700 [Oryza sativa Japonica Group]	-	-	-	-
Unigene0020752	2101	349	0.9933	5.06044	952	0.9938	12.5864	339	0.921	4.68654	PREDICTED: crt homolog 3-like [Solanum lycopersicum]	-	-	-	-
Unigene0003152	457	579	0.9869	38.5968	2303	0.9956	139.981	208	0.9825	13.2198	PREDICTED: snakin-2-like [Solanum lycopersicum]	-	-	-	-
Unigene0048049	442	2	0.491	0.137847	84	0.9751	5.27896	8	0.9706	0.52571	--	-	-	-	-
Unigene0013279	917	2837	0.9989	94.2494	6973	0.9989	211.223	2458	0.9956	77.8558	PREDICTED: probable calcium-binding protein CML49-like [Solanum lycopersicum]	ko04626//Plant-pathogen interaction	-	GO:0046872//metal ion binding	-
Unigene0014567	796	115	0.8819	4.40122	265	0.8794	9.24749	125	0.8932	4.56116	PREDICTED: WRKY transcription factor 22-like [Solanum lycopersicum]	ko04626//Plant-pathogen interaction	-	-	-
Unigene0016740	974	208	0.9928	6.50568	1081	0.9815	30.8289	148	0.9292	4.41348	PREDICTED: chaperone protein dnaJ 11, chloroplastic-like [Vitis vinifera]	-	-	-	-
Unigene0006800	1089	126	0.9752	3.52477	409	0.977	10.4325	27	0.9082	0.720136	PREDICTED: cytochrome P450 734A1-like [Vitis vinifera]	-	-	GO:0046906//tetrapyrrole binding;GO:0046914//transition metal ion binding;GO:0004497//monooxygenase activity;GO:0016634	GO:0055088//lipid homeostasis;GO:0009314//response to radiation;GO:0016128;GO:0009725//response to hormone
Unigene0022012	1938	711	0.984	11.1765	3019	0.9917	43.2714	511	0.9608	7.65854	PREDICTED: probable leucine-rich repeat receptor-like protein kinase At4g00330 [Vitis vinifera]	-	-	-	-
Unigene0017454	739	557	0.9973	22.9615	4552	0.9986	171.1	329	0.9986	12.9309	leucine-rich repeat protein [Nicotiana tabacum]	-	-	GO:0016491//oxidoreductase activity;GO:0005102//receptor binding	GO:0043401//steroid hormone mediated signaling pathway;GO:0009555//pollen development;GO:0008152//metabolic process
Unigene0011240	2101	809	0.9752	11.7304	2294	0.9829	30.329	794	0.98	10.9767	PREDICTED: dual specificity protein kinase shkB [Vitis vinifera]	-	GO:0043231//intracellular membrane-bounded organelle;GO:0044444//cytoplasmic part	GO:0032550;GO:0004713//protein tyrosine kinase activity	GO:0006468//protein phosphorylation;GO:0007165//signal transduction
Unigene0007439	1239	112	0.7635	2.75382	702	0.9411	15.7383	158	0.7829	3.70394	PREDICTED: trihelix transcription factor GT-3b-like [Cicer arietinum]	-	-	-	-
Unigene0021744	1183	92	0.907	2.36915	245	0.9349	5.75271	100	0.9036	2.45524	At4g34950 [Arabidopsis thaliana]	-	-	-	-
Unigene0045735	1546	981	0.9631	19.3307	4047	0.9955	72.7135	640	0.9036	12.024	PREDICTED: peroxidase 73-like [Solanum lycopersicum]	ko01100//Metabolic pathways;ko01110//Biosynthesis of secondary metabolites;ko00940//Phenylpropanoid biosynthesis;ko00360//Phenylalanine metabolism	-	-	-
Unigene0014847	2825	1562	0.971	16.8442	3776	0.988	37.1283	1662	0.9582	17.088	PREDICTED: MACPF domain-containing protein At4g24290-like isoform 2 [Solanum lycopersicum]	-	GO:0016020//membrane	-	GO:0006952//defense response;GO:0002376//immune system process;GO:0009696//salicylic acid metabolic process;GO:0016265//death
Unigene0011672	788	3488	0.9048	134.846	8730	0.9124	307.737	3639	0.9074	134.133	Erwinia induced protein 2 [Solanum tuberosum]	-	GO:0031224//intrinsic component of membrane;GO:0043231//intracellular membrane-bounded organelle	-	GO:0015031//protein transport
Unigene0026783	1011	21	0.9674	0.632786	81	0.999	2.22549	8	0.6795	0.229836	PREDICTED: heterodimeric geranylgeranyl pyrophosphate synthase small subunit, chloroplastic-like [Solanum lycopersicum]	ko01100//Metabolic pathways;ko01110//Biosynthesis of secondary metabolites;ko00900//Terpenoid backbone biosynthesis	-	GO:0016740//transferase activity	-
Unigene0014554	3752	3251	0.9939	26.3963	7643	0.9368	56.5838	2863	0.9688	22.1634	PREDICTED: polyadenylate-binding protein RBP45-like isoform 2 [Solanum lycopersicum]	-	-	-	-
Unigene0021698	668	40928	0.9985	1866.52	118309	0.9985	4919.63	28136	0.9985	1223.39	Cytochrome P450 likeTBP [Medicago truncatula]	-	-	-	-
Unigene0000851	922	1378	0.9978	45.531	9413	0.9989	283.588	3242	0.9989	102.132	PREDICTED: non-specific lipid-transfer protein-like protein At2g13820-like [Solanum lycopersicum]	-	-	-	-
Unigene0009288	1763	7920	0.9943	136.855	18491	0.996	291.339	6520	0.9858	107.417	fructose-bisphosphate aldolase [Camellia oleifera]	ko01100//Metabolic pathways;ko01110//Biosynthesis of secondary metabolites;ko00010//Glycolysis / Gluconeogenesis;ko00710//Carbon fixation in photosynthetic organisms;ko00030//Pentose phosphate pathway;ko00051//Fructose and mannose metabolism	GO:0031976;GO:0009532//plastid stroma	GO:0016832//aldehyde-lyase activity	GO:0006950//response to stress;GO:0010038//response to metal ion;GO:0006091//generation of precursor metabolites and energy
Unigene0016143	974	377	0.9754	11.7916	1176	0.9969	33.5382	377	0.9651	11.2425	PREDICTED: calumenin-B-like [Solanum lycopersicum]	-	-	-	-
Unigene0024659	499	-	-	-	17	0.992	0.946323	1	0.2505	0.0582074	PREDICTED: respiratory burst oxidase homolog protein B-like [Vitis vinifera]	ko04626//Plant-pathogen interaction	GO:0031224//intrinsic component of membrane	GO:0046872//metal ion binding;GO:0016209//antioxidant activity;GO:0050664//oxidoreductase activity, acting on NAD(P)H, oxygen as acceptor	GO:0006950//response to stress
Unigene0041839	1232	28	0.9058	0.692366	263	0.9927	5.92975	6	0.4294	0.141455	CXE carboxylesterase [Actinidia eriantha]	-	-	GO:0016788//hydrolase activity, acting on ester bonds;GO:0016836//hydro-lyase activity	GO:0009699//phenylpropanoid biosynthetic process
Unigene0010151	1928	576	0.9865	9.10131	1899	0.9984	27.3596	666	0.9907	10.0333	metallo-beta-lactamase domain-containing protein [Arabidopsis thaliana]	-	-	-	-
Unigene0013720	1641	50	0.8087	0.928218	191	0.9701	3.23308	53	0.869	0.938093	PREDICTED: uncharacterized LOC101222760, partial [Cucumis sativus]	-	-	-	-
Unigene0037585	992	51	0.9798	1.5662	560	0.999	15.6808	40	0.7571	1.17119	zinc finger DNA-binding protein [Catharanthus roseus]	-	-	GO:0005488//binding	-
Unigene0016275	3368	2136	0.9935	19.3205	7855	0.9979	64.7836	2235	0.992	19.2745	PREDICTED: uncharacterized LOC101216574 [Cucumis sativus]	-	-	-	-
Unigene0027769	1153	4552	0.9957	120.271	21023	0.9957	506.473	3420	0.915	86.154	PREDICTED: wound-induced protein 1-like [Cucumis sativus]	-	-	-	-
Unigene0022045	1999	353	0.963	5.37961	835	0.9985	11.6029	333	0.9925	4.83849	PREDICTED: probable receptor-like protein kinase At5g39020-like [Vitis vinifera]	-	-	GO:0005488//binding;GO:0004672//protein kinase activity	GO:0016310//phosphorylation
Unigene0024427	405	26192	0.9037	1970.16	58298	0.9926	3998.43	14627	0.9111	1049.01	RRNA intron-encoded homing endonuclease [Medicago truncatula]	-	-	-	-
Unigene0032416	447	15	0.8747	1.02229	154	0.9821	9.56983	46	0.9955	2.98902	PREDICTED: protein IDA-like [Glycine max]	-	-	GO:0016772//transferase activity, transferring phosphorus-containing groups	-
Unigene0042180	774	19	0.8152	0.747827	128	0.9974	4.59367	2	0.323	0.0750529	PREDICTED: germin-like protein 9-3 [Vitis vinifera]	-	-	GO:0046914//transition metal ion binding;GO:0003824//catalytic activity;GO:0016209//antioxidant activity	-
Unigene0001882	772	6	0.671	0.236768	38	0.8666	1.36728	11	0.842	0.413861	class S F-box protein [Nicotiana alata]	-	-	-	-
Unigene0018837	2186	676	0.9753	9.42074	3225	0.995	40.9799	1256	0.995	16.6885	PREDICTED: probable ADP-ribosylation factor GTPase-activating protein AGD5-like [Vitis vinifera]	ko04144//Endocytosis	-	-	-
Unigene0041404	1294	169	0.9923	3.9787	776	0.9552	16.6578	96	0.8547	2.15484	PREDICTED: bidirectional sugar transporter NEC1-like [Solanum lycopersicum]	-	GO:0016020//membrane	-	GO:0008643//carbohydrate transport
Unigene0012936	1765	826	0.9853	14.2569	1857	0.9275	29.2253	719	0.9343	11.8321	GTP cyclohydrolase II/3,4-dihydroxy-2-butanone 4-phosphate synthase [Nicotiana benthamiana]	ko01100//Metabolic pathways;ko00740//Riboflavin metabolism	GO:0009532//plastid stroma	GO:0003933//GTP cyclohydrolase activity;GO:0016830//carbon-carbon lyase activity	GO:0006771//riboflavin metabolic process
Unigene0034565	1032	221	0.9419	6.52381	1040	0.999	27.9927	207	0.9419	5.82598	PREDICTED: transcriptional activator Myb-like [Cucumis sativus]	-	-	-	GO:0010033//response to organic substance;GO:0009719
Unigene0021736	806	121	0.8437	4.5734	514	0.8958	17.7141	139	0.8635	5.00908	PREDICTED: cysteine-rich receptor-like protein kinase 42 [Vitis vinifera]	-	-	-	-
Unigene0021840	2712	336	0.9934	3.77432	836	0.9797	8.56264	198	0.9539	2.12058	ribosomal protein S4 [Citrullus lanatus]	-	-	-	-
Unigene0007328	1316	1431	0.9954	33.1263	5100	0.9878	107.648	1482	0.9916	32.7093	PREDICTED: dicarboxylate transporter 1, chloroplastic-like [Solanum lycopersicum]	-	-	-	-
Unigene0025155	1170	1225	0.9983	31.8962	2838	0.9983	67.3779	803	0.9915	19.9346	PREDICTED: probable carboxylesterase 2-like [Vitis vinifera]	-	-	GO:0003824//catalytic activity	-
Unigene0008030	1728	776	0.9821	13.6806	2949	0.9942	47.4048	1323	0.9873	22.2379	PREDICTED: COBRA-like protein 7-like [Solanum lycopersicum]	-	GO:0043231//intracellular membrane-bounded organelle;GO:0005911//cell-cell junction;GO:0031225//anchored component of membrane	GO:0005488//binding	GO:0010053//root epidermal cell differentiation;GO:0009826//unidimensional cell growth;GO:0030198//extracellular matrix organization
Unigene0000561	1254	1173	0.9713	28.4963	2660	0.9992	58.9217	877	0.9968	20.3133	PREDICTED: transmembrane protein 222 [Vitis vinifera]	-	-	-	-
Unigene0016638	1015	285	0.7025	8.55396	30504	0.9833	834.799	2909	0.8966	83.2446	PREDICTED: pathogenesis-related protein STH-2 [Vitis vinifera]	-	-	-	GO:0050896//response to stimulus
Unigene0005222	2472	5427	0.9964	66.8806	22748	0.9976	255.615	9658	0.9976	113.479	hydroxymethylglutaryl-CoA reductase [Catharanthus roseus]	ko01100//Metabolic pathways;ko01110//Biosynthesis of secondary metabolites;ko00900//Terpenoid backbone biosynthesis	-	-	-
Unigene0027993	1727	26	0.8176	0.458638	213	0.9745	3.42593	5	0.3011	0.0840923	Os09g0466800 [Oryza sativa Japonica Group]	-	-	-	-
Unigene0021262	2655	988	0.9424	11.3366	2870	0.9981	30.0268	1215	0.9917	13.292	Thiamine pyrophosphate dependent pyruvate decarboxylase family protein [Theobroma cacao]	ko01100//Metabolic pathways;ko01110//Biosynthesis of secondary metabolites;ko00010//Glycolysis / Gluconeogenesis	GO:0044444//cytoplasmic part	GO:0046872//metal ion binding;GO:0019842//vitamin binding;GO:0016831//carboxy-lyase activity	GO:0006950//response to stress
Unigene0009873	2234	338	0.9696	4.60916	20715	0.9996	257.569	3304	0.9937	42.9572	PREDICTED: nitrate transporter 1.7-like [Solanum lycopersicum]	-	-	-	-
Unigene0003722	1092	421	0.9973	11.7449	13797	0.9991	350.956	791	0.9853	21.0394	class I chitinase [Dimocarpus longan]	ko01110//Biosynthesis of secondary metabolites;ko00520//Amino sugar and nucleotide sugar metabolism	-	-	-
Unigene0014530	459	2	0.4205	0.132741	101	0.9586	6.11223	2	0.4314	0.12656	Subtilisin-like serine endopeptidase family protein [Arabidopsis thaliana]	-	-	-	-
Unigene0021361	2994	921	0.9947	9.37123	2765	0.9933	25.6528	1206	0.9906	11.6997	PREDICTED: importin subunit beta-1 [Vitis vinifera]	ko03013//RNA transport	GO:0044444//cytoplasmic part	GO:0017016//Ras GTPase binding	GO:0015031//protein transport
Unigene0019486	937	10	0.7193	0.325124	70	0.9744	2.07515	12	0.6638	0.371981	PREDICTED: LRR receptor-like serine/threonine-protein kinase GSO1-like [Solanum lycopersicum]	-	-	GO:0016772//transferase activity, transferring phosphorus-containing groups	-
Unigene0009209	2255	252	0.9251	3.40442	754	0.9947	9.28787	291	0.9641	3.74822	PREDICTED: probable folate-biopterin transporter 4-like [Solanum lycopersicum]	-	GO:0043231//intracellular membrane-bounded organelle	-	-
Unigene0009357	2070	10	0.5372	0.14717	1410	0.9976	18.9208	43	0.8275	0.60336	PREDICTED: probable pectinesterase/pectinesterase inhibitor 7-like [Solanum lycopersicum]	ko01100//Metabolic pathways;ko00500//Starch and sucrose metabolism;ko00040//Pentose and glucuronate interconversions	GO:0030312	GO:0030234//enzyme regulator activity;GO:0052689//carboxylic ester hydrolase activity	GO:0071555//cell wall organization;GO:0006950//response to stress;GO:0009725//response to hormone;GO:0000272//polysaccharide catabolic process;GO:0044092//negative regulation of molecular function
Unigene0014666	1355	824	0.9993	18.5258	1944	0.9911	39.8518	696	0.9734	14.9193	Uridine-ribohydrolase 1 isoform 1 [Theobroma cacao]	-	-	-	-
Unigene0017815	888	76	0.8637	2.60729	895	0.9324	27.9963	156	0.8649	5.10259	PREDICTED: probable WRKY transcription factor 75-like [Setaria italica]	-	-	GO:0001071//nucleic acid binding transcription factor activity;GO:0003677//DNA binding	GO:0031667//response to nutrient levels;GO:0006355//regulation of transcription, DNA-templated;GO:0048528//post-embryonic root development
Unigene0022099	1232	2	0.151	0.0494547	127	0.9456	2.86341	11	0.6104	0.259335	OSJNBa0061C06.5 [Oryza sativa Japonica Group]	-	GO:0043231//intracellular membrane-bounded organelle	GO:0005488//binding	GO:0006139//nucleobase-containing compound metabolic process
Unigene0046306	1372	41	0.887	0.910371	129	0.9978	2.61172	51	0.9271	1.07968	Core-2/I-branching beta-1,6-N-acetylglucosaminyltransferase family protein isoform 1 [Theobroma cacao]	-	-	-	-
Unigene0016968	402	114	0.9851	8.63908	485	0.99	33.5125	166	0.9453	11.9939	PREDICTED: ras-related protein RABA1f-like [Glycine max]	-	GO:0044444//cytoplasmic part	GO:0003824//catalytic activity;GO:0032550	GO:0035556//intracellular signal transduction;GO:0045184//establishment of protein localization;GO:0010038//response to metal ion
Unigene0017485	1554	131	0.9395	2.56808	663	0.9903	11.851	213	0.9556	3.98114	PREDICTED: IAA-amino acid hydrolase ILR1-like 6-like isoform 1 [Solanum lycopersicum]	-	-	GO:0016811//hydrolase activity, acting on carbon-nitrogen (but not peptide) bonds, in linear amides	GO:0002831
Unigene0013526	277	100	0.9495	10.9979	277	0.9783	27.7774	107	0.9783	11.2197	inorganic pyrophosphatase [Nicotiana rustica]	ko00190//Oxidative phosphorylation	GO:0000325//plant-type vacuole;GO:0009526//plastid envelope;GO:0044437;GO:0016020//membrane	GO:0016462//pyrophosphatase activity;GO:0015405	GO:0048827//phyllome development;GO:0060918//auxin transport;GO:0006818//hydrogen transport;GO:0006970//response to osmotic stress
Unigene0045157	1236	232	0.9846	5.71818	921	0.9887	20.6982	101	0.9773	2.37346	Os03g0806700 [Oryza sativa Japonica Group]	-	-	-	-
Unigene0002649	1545	21843	0.9754	430.698	55090	0.9845	990.457	24787	0.9605	465.987	PREDICTED: fructose-bisphosphate aldolase cytoplasmic isozyme-like isoform 1 [Solanum lycopersicum]	ko01100//Metabolic pathways;ko01110//Biosynthesis of secondary metabolites;ko00010//Glycolysis / Gluconeogenesis;ko00710//Carbon fixation in photosynthetic organisms;ko00030//Pentose phosphate pathway;ko00051//Fructose and mannose metabolism	GO:0030312;GO:0031967;GO:0031981//nuclear lumen;GO:0009536//plastid;GO:0044437;GO:0005911//cell-cell junction;GO:0005576//extracellular region;GO:0016020//membrane	GO:0016832//aldehyde-lyase activity;GO:0046914//transition metal ion binding	GO:0010038//response to metal ion;GO:0006091//generation of precursor metabolites and energy;GO:0006970//response to osmotic stress
Unigene0045401	311	13	0.9421	1.27342	43	0.955	3.8406	8	0.8971	0.747151	peroxidase 3 [Scutellaria baicalensis]	-	-	-	-
Unigene0002453	855	192	0.9602	6.84106	5898	0.9988	191.615	125	0.9544	4.24642	hemoglobin [Solanum tuberosum]	-	GO:0071944//cell periphery	GO:0046872//metal ion binding	-
Unigene0031906	977	2	0.2559	0.0623626	107	0.9703	3.04215	29	0.828	0.862148	PREDICTED: MATE efflux family protein 8-like [Fragaria vesca subsp. vesca]	-	GO:0031224//intrinsic component of membrane	GO:0015291//secondary active transmembrane transporter activity	GO:0015893//drug transport
Unigene0008066	465	373	0.9935	24.4368	11314	0.9978	675.856	2102	0.9957	131.298	little protein 1 [Arachis hypogaea]	-	-	-	-
Unigene0039872	1127	46	0.8607	1.24343	168	0.9689	4.14073	39	0.9485	1.00512	inducer of CBF expression 1 [Vitis vinifera]	-	-	-	-
Unigene0007164	3566	1344	0.977	11.4817	3022	0.9961	23.5399	572	0.9675	4.65901	PREDICTED: phospholipase D beta 1-like [Vitis vinifera]	ko01100//Metabolic pathways;ko04144//Endocytosis;ko00564//Glycerophospholipid metabolism;ko00565//Ether lipid metabolism	GO:0005911//cell-cell junction;GO:0016020//membrane	GO:0004620//phospholipase activity;GO:0046872//metal ion binding	GO:0010038//response to metal ion;GO:0042742//defense response to bacterium;GO:0006650//glycerophospholipid metabolic process;GO:0003006//developmental process involved in reproduction
Unigene0001830	711	11	0.9677	0.471315	50	0.9972	1.9534	2	0.2644	0.0817032	cysteine/histidine-rich C1 domain-containing protein [Arabidopsis thaliana]	-	-	-	-
Unigene0031166	1013	19	0.8717	0.57139	122	0.9704	3.34535	28	0.9743	0.802837	PREDICTED: fasciclin-like arabinogalactan protein 9-like [Solanum lycopersicum]	-	GO:0071944//cell periphery	-	-
Unigene0003561	892	1281	0.9809	43.7495	7409	0.9989	230.72	495	0.9798	16.1183	phosphate transporter 1 [Hevea brasiliensis]	-	GO:0005911//cell-cell junction;GO:0031224//intrinsic component of membrane;GO:0043231//intracellular membrane-bounded organelle	GO:0015291//secondary active transmembrane transporter activity;GO:0008509//anion transmembrane transporter activity	GO:0015698//inorganic anion transport;GO:0001101//response to acid
Unigene0012658	2518	2753	0.967	33.3073	49466	0.9925	545.685	3082	0.9603	35.5513	S-adenosylmethionine-dependent methyltransferase [Jatropha curcas]	-	GO:0043231//intracellular membrane-bounded organelle	GO:0016741	GO:0008152//metabolic process;GO:0010038//response to metal ion
Unigene0000162	757	37	0.8336	1.489	411	0.9168	15.0812	179	0.9723	6.86809	PREDICTED: protein PLANT CADMIUM RESISTANCE 2-like [Solanum lycopersicum]	-	-	-	-
Unigene0019038	2911	2372	0.9993	24.8234	10937	0.9186	104.363	2542	0.9928	25.3637	PREDICTED: leucine-rich repeat extensin-like protein 5-like, partial [Cucumis sativus]	-	-	-	-
Unigene0006476	1334	38	0.9438	0.867793	136	0.9813	2.83188	38	0.9063	0.827383	PREDICTED: G-type lectin S-receptor-like serine/threonine-protein kinase RKS1-like [Vitis vinifera]	-	-	-	-
Unigene0009454	1275	43	0.7506	1.02742	294	0.9451	6.40514	72	0.9969	1.64022	RNA-binding family protein isoform 2 [Theobroma cacao]	-	GO:0043231//intracellular membrane-bounded organelle	GO:0036094//small molecule binding;GO:0097159//organic cyclic compound binding	GO:0006970//response to osmotic stress;GO:0001101//response to acid;GO:0009845//seed germination
Unigene0011790	2736	8020	0.9942	89.2991	23390	0.9982	237.468	3594	0.9952	38.154	subtilisin-like protease [Nicotiana tabacum]	-	GO:0005618//cell wall;GO:0005576//extracellular region	GO:0004175//endopeptidase activity;GO:0005515//protein binding	GO:0010191;GO:0016485//protein processing;GO:0003006//developmental process involved in reproduction;GO:0044092//negative regulation of molecular function
Unigene0012008	568	364	0.9965	19.5228	1050	0.9982	51.349	74	0.9806	3.78409	PREDICTED: aspartic proteinase nepenthesin-2-like [Vitis vinifera]	-	-	GO:0004175//endopeptidase activity	GO:0016485//protein processing;GO:0008219//cell death
Unigene0011807	1676	133	0.9368	2.4175	1002	0.9946	16.6068	300	0.966	5.19907	PREDICTED: receptor-like protein 12-like [Solanum lycopersicum]	-	-	-	-
Unigene0007516	1682	40	0.6843	0.724474	1827	0.9929	30.172	63	0.7622	1.08791	amino acid transporter, partial [Genlisea aurea]	-	-	-	-
Unigene0012660	2339	1512	0.9876	19.6929	4731	0.9979	56.1842	1249	0.988	15.51	ER luminal-binding protein [Nicotiana benthamiana]	ko04141//Protein processing in endoplasmic reticulum;ko03060//Protein export	GO:0044432;GO:0043234//protein complex;GO:0030312;GO:0031981//nuclear lumen;GO:0009536//plastid;GO:0044437;GO:0005911//cell-cell junction;GO:0016020//membrane	GO:0032550;GO:0016628//oxidoreductase activity, acting on the CH-CH group of donors, NAD or NADP as acceptor	GO:0010038//response to metal ion;GO:0043161//proteasome-mediated ubiquitin-dependent protein catabolic process;GO:0000741//karyogamy;GO:0033554//cellular response to stress
Unigene0013119	4236	4839	0.9995	34.8007	13500	0.9889	88.5256	2652	0.9119	18.1843	photosystem I P700 apoprotein A1 (chloroplast) [Catharanthus roseus]	ko01100//Metabolic pathways;ko00195//Photosynthesis	GO:0009521;GO:0031224//intrinsic component of membrane;GO:0009534//chloroplast thylakoid	GO:0046906//tetrapyrrole binding;GO:0046872//metal ion binding;GO:0051536//iron-sulfur cluster binding;GO:0003824//catalytic activity	GO:0006464//cellular protein modification process
Unigene0004028	2141	1136	0.9869	16.1641	3266	0.9865	42.3731	1245	0.9846	16.8901	Phosphofructokinase 5 isoform 1 [Theobroma cacao]	ko01100//Metabolic pathways;ko01110//Biosynthesis of secondary metabolites;ko00010//Glycolysis / Gluconeogenesis;ko00030//Pentose phosphate pathway;ko00051//Fructose and mannose metabolism;ko00052//Galactose metabolism	-	-	-
Unigene0009654	880	16	0.7614	0.553893	48	0.9795	1.51513	14	0.783	0.462087	conserved hypothetical protein [Ricinus communis]	-	-	-	-
Unigene0019679	1104	7	0.4937	0.19316	65	0.9873	1.63544	27	0.8279	0.710352	PREDICTED: inositol transporter 1-like [Solanum lycopersicum]	-	GO:0031224//intrinsic component of membrane;GO:0000325//plant-type vacuole	GO:0005365//myo-inositol transmembrane transporter activity	GO:0015791//polyol transport;GO:0006818//hydrogen transport
Unigene0007365	1654	142	0.974	2.61542	337	0.9819	5.6596	120	0.9813	2.10729	Os02g0195000 [Oryza sativa Japonica Group]	-	-	-	-
Unigene0023007	3366	1180	0.986	10.6796	2929	0.9771	24.1711	599	0.9706	5.16882	PREDICTED: LOW QUALITY PROTEIN: uncharacterized LOC101207585 [Cucumis sativus]	ko01100//Metabolic pathways;ko00592//alpha-Linolenic acid metabolism	-	GO:0003824//catalytic activity;GO:0032553	-
Unigene0019302	1510	423	0.9543	8.53399	978	0.9848	17.9909	379	0.9397	7.29022	PREDICTED: pentatricopeptide repeat-containing protein At1g61870, mitochondrial-like [Solanum lycopersicum]	-	-	-	-
Unigene0003837	1061	207	0.9472	5.94352	584	0.9859	15.2893	279	0.9312	7.63779	PREDICTED: early nodulin-like protein 1 [Vitis vinifera]	-	-	-	-
Unigene0004635	1413	556	0.9972	11.9873	1650	0.9986	32.4364	526	0.9526	10.8124	PREDICTED: 39S ribosomal protein L46, mitochondrial-like [Solanum lycopersicum]	-	GO:0030529//ribonucleoprotein complex;GO:0043231//intracellular membrane-bounded organelle	-	-
Unigene0006077	2236	128	0.9508	1.74392	1330	0.9987	16.5223	186	0.9687	2.41613	PREDICTED: nitrate transporter 1.5-like [Solanum lycopersicum]	-	-	GO:0015103//inorganic anion transmembrane transporter activity	GO:0010038//response to metal ion;GO:0001101//response to acid;GO:0015698//inorganic anion transport
Unigene0015066	1852	1629	0.9714	26.7959	3710	0.9514	55.6447	1548	0.9714	24.2778	translation initiation factor [Cucumis melo subsp. melo]	-	-	-	-
Unigene0015428	1965	199	0.9176	3.08517	462	0.9827	6.53086	155	0.9562	2.29112	PREDICTED: probable peptide/nitrate transporter At5g62680-like [Solanum lycopersicum]	-	GO:0005911//cell-cell junction;GO:0016020//membrane	GO:0015295//solute:proton symporter activity;GO:0015103//inorganic anion transmembrane transporter activity	GO:0010233//phloem transport;GO:0009628//response to abiotic stimulus;GO:0072348
Unigene0009020	939	176	0.9744	5.70999	832	0.9766	24.6121	346	0.9404	10.7026	YUCCA-like protein [Coffea arabica]	-	-	-	-
Unigene0006766	1092	354	0.9515	9.87573	795	0.9689	20.2225	212	0.9533	5.63887	PREDICTED: probable transmembrane ascorbate ferrireductase 2 [Vitis vinifera]	-	GO:0031224//intrinsic component of membrane;GO:0043231//intracellular membrane-bounded organelle	-	-
Unigene0044543	1114	1095	0.9973	29.9445	2418	0.9919	60.2924	942	0.965	24.5609	Lactoylglutathione lyase / glyoxalase I family protein [Theobroma cacao]	-	-	GO:0003824//catalytic activity	-
Unigene0025342	939	2	0.2662	0.0648863	38	0.8275	1.12411	6	0.5346	0.185594	PREDICTED: wall-associated receptor kinase-like 1-like [Solanum lycopersicum]	-	-	-	-
Unigene0022511	1345	150	0.968	3.39749	1970	0.9844	40.6851	457	0.9717	9.86899	Myb domain protein 112 isoform 1 [Theobroma cacao]	-	-	-	GO:0009725//response to hormone
Unigene0017954	1128	2133	0.9991	57.6063	5234	0.9973	128.889	1033	0.9894	26.5993	PREDICTED: ethylene-responsive transcription factor RAP2-3 [Vitis vinifera]	-	-	-	GO:0050896//response to stimulus;GO:0006351//transcription, DNA-templated
Unigene0008968	613	93	0.9902	4.6218	254	0.9951	11.5097	70	0.9429	3.31678	Beta-6 tubulin isoform 2 [Theobroma cacao]	ko04145//Phagosome	-	-	-
Unigene0007987	1564	69	0.9239	1.34401	1678	0.9987	29.8021	33	0.7391	0.612852	PREDICTED: epidermis-specific secreted glycoprotein EP1-like [Vitis vinifera]	-	GO:0005618//cell wall	-	-
Unigene0017993	718	83	0.9136	3.52162	237	0.9708	9.16885	63	0.61	2.54856	pleiotropic drug resistance transporter 5a [Nicotiana tabacum]	-	GO:0016020//membrane;GO:0044437;GO:0009526//plastid envelope	GO:0032550;GO:0017111//nucleoside-triphosphatase activity;GO:0015604//organic phosphonate transmembrane transporter activity;GO:0046915//transition metal ion transmembrane transporter activity	GO:0015691//cadmium ion transport;GO:0015850//organic hydroxy compound transport;GO:0009617//response to bacterium;GO:0050832//defense response to fungus;GO:0071229//cellular response to acid;GO:0009814//defense response, incompatible interaction;GO:0019762//glucosinolate catabolic process;GO:0009154//purine ribonucleotide catabolic process;GO:0031326
Unigene0017258	709	4	0.3907	0.171871	59	0.8688	2.31152	6	0.4908	0.245801	PREDICTED: peroxidase 4 [Vitis vinifera]	-	-	GO:0003824//catalytic activity;GO:0016209//antioxidant activity;GO:0043169//cation binding;GO:0046906//tetrapyrrole binding	GO:0006950//response to stress
Unigene0017940	2185	727	0.9483	10.1361	1813	0.9881	23.0482	720	0.8499	9.57105	2-oxoglutarate and Fe(II)-dependent oxygenase superfamily protein [Theobroma cacao]	-	-	-	-
Unigene0000589	993	906	0.9758	27.7951	2566	0.997	71.7792	970	0.9577	28.3727	PREDICTED: RNA-binding protein pno1-like [Fragaria vesca subsp. vesca]	-	-	-	-
Unigene0030992	718	11	0.6825	0.46672	145	0.9777	5.60964	52	0.9875	2.10357	cytochrome P450 CYP736A54 [Bupleurum chinense]	ko01100//Metabolic pathways;ko01110//Biosynthesis of secondary metabolites;ko00940//Phenylpropanoid biosynthesis	-	GO:0046914//transition metal ion binding;GO:0016705//oxidoreductase activity, acting on paired donors, with incorporation or reduction of molecular oxygen;GO:0004497//monooxygenase activity;GO:0046906//tetrapyrrole binding	-
Unigene0019708	850	8113	0.9741	290.771	40463	0.9918	1322.3	10262	0.9706	350.664	PREDICTED: lipid transfer-like protein VAS-like [Solanum lycopersicum]	-	GO:0043231//intracellular membrane-bounded organelle	-	-
Unigene0022845	2347	140	0.9617	1.8172	2485	0.9996	29.4106	711	0.9642	8.79904	Concanavalin A-like lectin protein kinase family protein [Theobroma cacao]	-	-	GO:0032550;GO:0004713//protein tyrosine kinase activity	GO:0006468//protein phosphorylation;GO:0001101//response to acid;GO:0048229//gametophyte development;GO:0010119//regulation of stomatal movement;GO:0002832
Unigene0043003	856	732	0.9988	26.0511	2389	0.9953	77.5235	495	0.972	16.7962	PREDICTED: histone H2AX [Vitis vinifera]	-	GO:0031981//nuclear lumen;GO:0000785//chromatin	GO:0003676//nucleic acid binding;GO:0046983//protein dimerization activity	GO:0034728//nucleosome organization
Unigene0004937	1623	924	0.9889	17.3437	6146	0.9932	105.188	110	0.8922	1.96858	PREDICTED: peroxidase 5-like [Fragaria vesca subsp. vesca]	-	-	GO:0043169//cation binding;GO:0046906//tetrapyrrole binding;GO:0003676//nucleic acid binding;GO:0016209//antioxidant activity;GO:0003824//catalytic activity	GO:0042743//hydrogen peroxide metabolic process;GO:0006950//response to stress;GO:0006351//transcription, DNA-templated
Unigene0046943	702	18	0.8519	0.781131	57	0.9758	2.25543	1	0.1781	0.0413753	PREDICTED: probable serine/threonine-protein kinase cdc7-like isoform X1 [Cicer arietinum]	-	-	-	-
Unigene0045796	1094	17	0.9433	0.473391	124	0.9936	3.14844	23	0.8894	0.610645	cysteine protease [Daucus carota]	-	-	-	-
Unigene0021885	1274	222	0.9859	5.3085	38608	0.9992	841.781	744	0.9992	16.9622	sinapyl alcohol dehydrogenase-like 3 [Nicotiana tabacum]	-	-	-	-
Unigene0046113	868	407	0.9931	14.2844	1686	0.9977	53.9547	512	0.9677	17.1328	PREDICTED: auxin-binding protein ABP19a-like [Fragaria vesca subsp. vesca]	-	-	-	-
