# Supplementary material for: Unigene-based RNA-seq provides insights on drought stress responses in Marsdenia tenacissima
Source: PLoS One. 2018 Nov 30;13(11):e0202848. doi: 10.1371/journal.pone.0202848 (PMC6268015; doi:10.1371/journal.pone.0202848)
Supplement: S10 Table — (XLSX) [file pone.0202848.s010.xlsx]

## Sheet: Sheet1
Log2 fold change data for the RNA-seq and qRT-PCR analyses.
Gene ID	RNA-seq (T1vs CK) Log2 fold change	qRT-PCR (T1vs CK) Log2 fold change
Unigene0006752	4.14	3.26
Unigene0023207	4.98	1.37
Unigene0043939	3.42	4.88
Unigene0007010	3.02	2.37
Unigene0047594	1.32	3.43
Unigene0035258	6.46	4.85
Unigene0002442	2.33	4.06
Unigene0025728	3.66	5.41
Unigene0004476	1.78	3.43
Unigene0003563	2.95	2.56
Unigene0032267	-1.21	-2.17
Unigene0034176	-1.58	-2.27
Gene ID	RNA-seq (T2vs CK) Log2 fold change	qRT-PCR (T2vs CK) Log2 fold change
Unigene0001661	3.35	1.52
Unigene0048099	2.33	1.49
Unigene0004507	6.65	2.28
Unigene0034360	3.28	1.27
Unigene0047400	3.49	5.48
Unigene0038992	3.13	1.61
Unigene0002656	2.52	1.95
Unigene0012589	4.17	2.77
Unigene0028389	2.06	2.74
Unigene0019312	-2.17	-1.35
Unigene0012157	-2.18	-6.25
Unigene0008424	-1.85	-2.08
